# Supplementary material for: Meta-analysis of the impacts of global change factors on soil microbial diversity and functionality
Source: Nat Commun. 2020 Jun 17;11:3072. doi: 10.1038/s41467-020-16881-7 (PMC7300008; doi:10.1038/s41467-020-16881-7)
Supplement: Supplementary file 5 — Supplementary Data 1 [file 41467_2020_16881_MOESM5_ESM.xlsx]

## Sheet: Sheet1
Observation	PublicationShort	Publication1	Publication2	Publication3	Publication4	Publication5	Publication6	NoPublication	Site	Region	Country	Latitude	Longitude	GC	MAT	MAP	Biomes	Biomes_Detail	Sand	Silt	Clay	Magnitude1	Magnitude2	Magnitude3	LUC	LUC_Detail	Duration	Depth	pH_C	pH_T	RR_pH	pH	pH_var	Csoil	Csoil_var	Nsoil	Nsoil_var	CNsoil	CNsoil_var	Nmin	Nmin_var	Nfixation	Nfixation_var	Nitrification	Nitrification_var	Denitrification	Denitrification_var	Meth	Meth_var
1	Hayden et al., 2012; Hovenden et al., 2017; Pendall et al., 2011	Hayden et al. Changes in the microbial community structure of bacteria, archaea and fungi in response to elevated CO2 and warming in an Australian native grassland soil. Environmental Microbiology 14, 3081-3096 (2012).	Hovenden, M. J., Newton, P. C. & Osanai, Y. Warming has a larger and more persistent effect than elevated CO2 on growing season soil nitrogen availability in a species-rich grassland. Plant and Soil 421, 417-428 (2017).	Pendall, E., Osanai, Y., Williams, A. L. & Hovenden, M. J. Soil carbon storage under simulated climate change is mediated by plant functional type. Global Change Biology 17, 505-514 (2011).				3	TasFACE, Pontville	Tasmania	Australia	-42.7	147.267	W	11.6	560	Grassland	Australian native grassland (C4)				2					5	0–5						0.153274	0.00373615	0.117783	0.00831619	0.0333956	0.00140515	0.419713	0.195824
2												-42.7	147.267	W	11.6	560	Grassland	Australian native grassland (C3)				2					5	0–5						0.0467011	0.00858463	0.0540672	0.0141668	0.0072622	0.000792768	0.419713	0.195824
3												-42.7	147.267	W	11.6	560	Grassland	Australian native grassland (C4)				2					5	5–10						0.0876217	0.0131758	0.0487902	0.0247676	0.034412	0.00254531
4												-42.7	147.267	W	11.6	560	Grassland	Australian native grassland (C3)				2					5	5–10						-0.0106953	0.006314	-0.074108	0.0110192	0.0378502	0.000403306
5												-42.7	147.267	eCO2	11.6	560	Grassland	Australian native grassland (C4)				149					5	0–5						-0.0311552	0.0130207	-0.0870114	0.0152089	0.031297	0.000741539	0.54637	0.349413
6												-42.7	147.267	eCO2	11.6	560	Grassland	Australian native grassland (C3)				149					5	0–5						0.252199	0.00622645	0.200671	0.0113509	0.0635358	0.000973434	0.54637	0.349413
7												-42.7	147.267	eCO2	11.6	560	Grassland	Australian native grassland (C4)				149					5	5–10						-0.10414	0.0176699	-0.162519	0.0259602	0.0532607	0.00184309
8												-42.7	147.267	eCO2	11.6	560	Grassland	Australian native grassland (C3)				149					5	5–10						0.231618	0.00985053	0.133531	0.020727	0.0784436	0.000857591
9												-42.7	147.267	W_eCO2	11.6	560	Grassland	Australian native grassland (C4)				2	149				5	0–5						-0.106725	0.0138803	-0.133531	0.0160147	0.00791656	4.16343e-05	-0.84679	1.2342
10												-42.7	147.267	W_eCO2	11.6	560	Grassland	Australian native grassland (C3)				2	149				5	0–5						0.230289	0.00239844	0.200671	0.00515254	0.0173415	0.000792256	-0.84679	1.2342
11												-42.7	147.267	W_eCO2	11.6	560	Grassland	Australian native grassland (C4)				2	149				5	5–10						-0.100083	0.0239746	-0.105361	0.0348457	0	0.00152848
12												-42.7	147.267	W_eCO2	11.6	560	Grassland	Australian native grassland (C3)				2	149				5	5–10						0.192904	0.00965618	0.194156	0.0189429	0.0161887	0.000413268
13	Liu et al., 2014, 2017; Chen et al., 2016	Liu et al. Abundance and composition response of wheat field soil bacterial and fungal communities to elevated CO2 and increased air temperature. Biology and Fertility of Soils 53, 3-8 (2017).	Liu et al. Short-term responses of microbial community and functioning to experimental CO2 enrichment and warming in a Chinese paddy field. Soil Biology and Biochemistry 77, 58-68 (2014).	Chen, Z., Zhang, J., Xiong, Z., Pan, G. & Müller, C. Enhanced gross nitrogen transformation rates and nitrogen supply in paddy field under elevated atmospheric carbon dioxide and temperature. Soil Biology and Biochemistry 94, 80-87 (2016).				3	Changshu	Jiangsu	China	31.5	120.55	W	16	1150	Agriculture	Rice-wheat rotation				2					3	0–15	7.62	7.59	-0.00394478	-0.03	0.000172714	-0.146135	0.000147796	-0.0563529	0.00207801	-0.089782	0.00159759	0.536418	0.00250528
14												31.5	120.55	eCO2	16	1150	Agriculture	Rice-wheat rotation				125					3	0–15	7.62	7.47	-0.0198814	-0.15	0.000174738	0.212606	0.000654625	0.20935	0.00068148	0.00325556	0.00022692	0.718803	0.00278633
15												31.5	120.55	W_eCO2	16	1150	Agriculture	Rice-wheat rotation				2	125				3	0–15	7.62	7.55	-0.00922881	-0.07	0.00011724	0.196955	0.000326821	0.175449	0.000484918	0.0215062	0.000149563	0.326955	0.00276723
16												31.5	120.55	W	16	1150	Agriculture	Rice-wheat rotation				2					3	0–15	7.62	7.59	-0.00394478	-0.03	0.000172714	-0.146135	0.000147796	-0.0563529	0.00207801	-0.089782	0.00159759	0.536418	0.00250528
17												31.5	120.55	eCO2	16	1150	Agriculture	Rice-wheat rotation				125					3	0–15	7.62	7.47	-0.0198814	-0.15	0.000174738	0.212606	0.000654625	0.20935	0.00068148	0.00325556	0.00022692	0.718803	0.00278633
18												31.5	120.55	W_eCO2	16	1150	Agriculture	Rice-wheat rotation				2	125				3	0–15	7.62	7.55	-0.00922881	-0.07	0.00011724	0.196955	0.000326821	0.175449	0.000484918	0.0215062	0.000149563	0.326955	0.00276723
19	Yu et al., 2016, 2018; Li et al., 2017	Yu et al. Effectiveness of elevated CO2 mediating bacterial communities in the soybean rhizosphere depends on genotypes. Agriculture, Ecosystems & Environment 231, 229-232 (2016).	Li et al. Elevated CO2 Increases Nitrogen Fixation at the Reproductive Phase Contributing to Various Yield Responses of Soybean Cultivars. Frontiers in Plant Science 8, 1546 (2017).					2	Harbin	Heilongjiang	China	45.6667	126.583	eCO2	3.5	533	Agriculture	Soybean; genotype 1	19	44	37	160					1	Rhizosphere	6.64	6.68	0.00600602	0.04	7.52786e-05									0.551177	0.131536
20												45.6667	126.583	eCO2	3.5	533	Agriculture	Soybean; genotype 2				160					1	Rhizosphere	6.67	6.68	0.00149813	0.01	3.96004e-05									0.115342	0.131536
21												45.6667	126.583	eCO2	3.5	533	Agriculture	Soybean; genotype 3				160					1	Rhizosphere	6.68	6.74	0.00894194	0.06	2.50673e-05									0.593064	0.131536
22												45.6667	126.583	eCO2	3.5	533	Agriculture	Soybean; genotype 4				160					1	Rhizosphere	6.68	6.74	0.00894194	0.06	3.31387e-05									-0.0473461	0.131536
23	Wang et al., 2017; He et al., 2014; Peralta & Wander, 2008	Wang et al. Shifts in microbial communities in soil, rhizosphere and roots of two major crop systems under elevated CO2 and O3. Scientific Reports 7, 15019 (2017).	He et al. Distinct responses of soil microbial communities to elevated CO2 and O3 in a soybean agro-ecosystem. Isme Journal 8, 714-726 (2014).	Peralta, A. L. & Wander, M. M. Soil organic matter dynamics under soybean exposed to elevated [CO2]. Plant and Soil 303, 69-81 (2008).				3	SoyFACE, Champaign	Illinois	USA	40.05	-88.2	eCO2	11	460	Agriculture	Soybean				150					14	0–16	6.5	6.6	0.0152675	0.1	0.00850115	0.0889475	0.0486828	0.0487902	0.0082041	0.0314987	0.165449			0.404146	0.00755371
24	Ren et al., 2015; Okada et al., 2014; Hayashi, K. et al., 2014	Ren et al. Response of soil, leaf endosphere and phyllosphere bacterial communities to elevated CO2 and soil temperature in a rice paddy. Plant and Soil 392, 27-44 (2015).	Okada et al. Elevated temperature has stronger effects on the soil food web of a flooded paddy than does CO2. Soil Biology and Biochemistry 70, 166-175 (2014).	Hayashi et al. Free-air CO2 enrichment (FACE) net nitrogen fixation experiment at a paddy soil surface under submerged conditions. Nutrient Cycling in Agroecosystems 98, 57-69 (2014).				3	Rice-FACE, Tsukubamirai	Ibaraki Prefecture	Japan	35.9742	139.992	eCO2	13.8	1280	Agriculture	Rice	43	31	26	196					1	0–5														0.082836	0.00622874
25												35.9742	139.992	W	13.8	1280	Agriculture	Rice				2					1	0–5
26												35.9742	139.992	W_eCO2	13.8	1280	Agriculture	Rice				2	196				1	0–5
27	Castro et al., 2010; Kardol et al., 2010; Wan et al., 2007	Castro, H. F., Classen, A. T., Austin, E. E., Norby, R. J. & Schadt, C. W. Soil microbial community responses to multiple experimental climate change drivers. Applied and Environmental Microbiology 76, 999-1007 (2010).	Kardol, P., Cregger, M. A., Campany, C. E. & Classen, A. T. Soil ecosystem functioning under climate change: plant species and community effects. Ecology 91, 767-781 (2010).	Wan, S., Norby, R. J., Ledford, J. & Weltzin, J. F. Responses of soil respiration to elevated CO2, air warming, and changing soil water availability in a model old-field grassland. Global Change Biology 13, 2411-2424 (2007).				3	OCCAM, Oak Ridge	Tennessee	USA	35.9033	-84.3394	W	14.2	1322	Grassland	Model old-field grassland				3					3	0–15
28												35.9033	-84.3394	eCO2	14.2	1322	Grassland	Model old-field grassland				300					3	0–15
29												35.9033	-84.3394	W_eCO2	14.2	1322	Grassland	Model old-field grassland				3	300				3	0–15
30												35.9033	-84.3394	W	14.2	1322	Grassland	Model old-field grassland				3					3	0–15
31												35.9033	-84.3394	eCO2	14.2	1322	Grassland	Model old-field grassland				300					3	0–15
32												35.9033	-84.3394	W_eCO2	14.2	1322	Grassland	Model old-field grassland				3	300				3	0–15
33	Dunbar et al., 2012; Austin et al., 2009; Iversen et al., 2012; Lesaulnier et al., 2008; Larson et al., 2002; Holmes et al., 2003; Pregitzer et al., 2008; Finzi et al., 2006; Ge et al., 2010; Phillips et al., 2011; Drake et al., 2012; Jin & Evans, 2007; Carney et al., 2007; Matamala & Drake, 1999	Dunbar et al. Common bacterial responses in six ecosystems exposed to 10 years of elevated atmospheric carbon dioxide. Environmental Microbiology 14, 1145-1158 (2012).	Austin, E. E., Castro, H. F., Sides, K. E., Schadt, C. W. & Classen, A. T. Assessment of 10 years of CO2 fumigation on soil microbial communities and function in a sweetgum plantation. Soil Biology and Biochemistry 41, 514-520 (2009).	Iversen, C. M., Keller, J. K., Garten Jr, C. T. & Norby, R. J. Soil carbon and nitrogen cycling and storage throughout the soil profile in a sweetgum plantation after 11 years of CO2‐enrichment. Global change biology 18, 1684-1697 (2012).				3	Oak Ridge	Tennessee	USA	35.9	-84.3333	eCO2	14.2	1322	Tem/Bor Forest	Sweetgum plantation				147.25					9	0–5	5	5.2	0.0392207	0.2	0.00249144	0.159276	0.135847	0.143101	0.0236949	-0.00925933	0.00233876	0.231869	0.0239471
34												35.9	-84.3333	eCO2	14.2	1322	Tem/Bor Forest	Sweetgum plantation				147.25					9	5–15	4.6	4.5	-0.0219789	-0.1	0.00249144	-0.213574	0.024215					-0.0156253	0.0500656
35												35.9	-84.3333	eCO2	14.2	1322	Tem/Bor Forest	Sweetgum plantation				147.25					9	15–30	4.6	4.5	-0.0219789	-0.1	0.00249144	0.0645385	0.024215					-0.156004	0.0110722
36		Lesaulnier et al. Elevated atmospheric CO2 affects soil microbial diversity associated with trembling aspen. Environmental Microbiology 10, 926-941 (2008).	Larson, J. L., Zak, D. R. & Sinsabaugh, R. L. Extracellular enzyme activity beneath temperate trees growing under elevated carbon dioxide and ozone. Soil Science Society of America Journal 66, 1848-1856 (2002).	Holmes, W. E., Zak, D. R., Pregitzer, K. S. & King, J. S. Soil nitrogen transformations under Populus tremuloides, Betula papyrifera and Acer saccharum following 3 years exposure to elevated CO2 and O3. Global Change Biology 9, 1743-1750 (2003).	Pregitzer, K. S., Burton, A. J., King, J. S. & Zak, D. R. Soil respiration, root biomass, and root turnover following long‐term exposure of northern forests to elevated atmospheric CO2 and tropospheric O3. New Phytologist 180, 153-161 (2008).			4	Rhinelander	Wisconsin	USA	45.6	-89.7	eCO2	4.9	810	Tem/Bor Forest	Aspen plantation	55.1	36.1	8.7	184					9	0–10	4.6	5.4	0.160343	0.8	0.00249144	0.211309	0.024215	0.0800427	0.0810322	-0.0395308	0.00482199	0.223144	0.543556
37		Finzi, A. C., Sinsabaugh, R. L., Long, T. M. & Osgood, M. P. Microbial community responses to atmospheric carbon dioxide enrichment in a warm-temperate forest. Ecosystems 9, 215-226 (2006).	Ge, Y., Chen, C., Xu, Z., Oren, R. & He, J.-Z. The spatial factor, rather than elevated CO2, controls the soil bacterial community in a temperate forest ecosystem. Applied and Environmental Microbiology 76, 7429-7436 (2010).	Phillips, R. P., Finzi, A. C. & Bernhardt, E. S. Enhanced root exudation induces microbial feedbacks to N cycling in a pine forest under long‐term CO2 fumigation. Ecology letters 14, 187-194 (2011).	Drake, J. E. et al. Trenching reduces soil heterotrophic activity in a loblolly pine (Pinus taeda) forest exposed to elevated atmospheric [CO2] and N fertilization. Agr Forest Meteorol 165, 43-52 (2012).			4	Durham	North Carolina	USA	35.9667	-79.0833	eCO2	15.5	1140	Tem/Bor Forest	Loblolly pine plantation				194					11	0–10	4.85	4.60667	-0.0514742	-0.243333	0.00395072	0.147092	0.0393743	0.117783	0.0458319	0.0770021	0.020794	-0.37949	0.136705
38												35.9667	-79.0833	N	15.5	1140	Tem/Bor Forest	Loblolly pine plantation				11.2					2	0–10	4.85	4.67	-0.0378196	-0.18	0.00508641	-0.0733682	0.0464742	0	0.0387731	-0.046487	0.00810267	-0.27029	0.12945
39		Jin, V. & Evans, R. Elevated CO2 increases microbial carbon substrate use and nitrogen cycling in Mojave Desert soils. Global Change Biology 13, 452-465 (2007).						1	Mercury	Nevada	USA	36.8167	-115.917	eCO2	15.4	146	Desert	Mojave Desert ecosystem				170					10	Interspaces	7.7	7.9	0.0256424	0.2	0.00249144	0.186032	0.00896449	0.207301	0.00702674	-0.0212684	0.0210606	0.423579	0.297434
40												36.8167	-115.917	eCO2	15.4	146	Desert	Mojave Desert ecosystem				170					10	Under	8	7.4	-0.0779615	-0.6	0.00249144
41		Carney, K. M., Hungate, B. A., Drake, B. G. & Megonigal, J. P. Altered soil microbial community at elevated CO2 leads to loss of soil carbon. Proceedings of the National Academy of Sciences 104, 4990-4995 (2007).						1	Merritt Island	Florida	USA	28.6333	-80.7833	eCO2	21.85	1310	Tro/Sub Forest	Scrub oak/palmetto				350					11	0–10	3.4	3.3	-0.029853	-0.1	0.00249144	-0.112233	0.024215	-0.0697146	0.0365604	-0.0425183	0.0210606	1.36524	0.38578
42												28.6333	-80.7833	eCO2	21.85	1310	Tro/Sub Forest	Scrub oak/palmetto				350					11	10–30	3.8	3.7	-0.0266682	-0.1	0.00249144	-0.278549	0.024215	-0.300105	0.0365604	0.0215556	0.0210606
43		Matamala, R. & Drake, B. G. The influence of atmospheric CO2 enrichment on plant-soil nitrogen interactions in a wetland plant community on the Chesapeake Bay. Plant and Soil 210, 93-101 (1999).						1	Chesapeake Bay	Maryland	USA	38.8833	-76.55	eCO2	12	1200	Wetland	Brackish marsh				340					21	0–10	5.5	5.6	0.0180185	0.1	0.00249144	-0.0262482	0.024215	-0.0330448	0.00180116	0.00679657	0.0210606	0.0650862	0.265574
44	Lee et al., 2016, 2017	Lee, S. H., Megonigal, P. J., Langley, A. J. & Kang, H. Elevated CO2 and nitrogen addition affect the microbial abundance but not the community structure in salt marsh ecosystem. Applied Soil Ecology 117, 129-136 (2017).	Lee, S. H. & Kang, H. Elevated CO2 causes a change in microbial communities of rhizosphere and bulk soil of salt marsh system. Applied Soil Ecology 108, 307-314 (2016).					2	Chesapeake Bay	Maryland	USA	38.8833	-76.55	eCO2	12	1200	Wetland	Brackish marsh				340					3	0–15
45												38.8833	-76.55	N	12	1200	Wetland	Brackish marsh				25					3	0–15
46												38.8833	-76.55	eCO2	12	1200	Wetland	Brackish marsh				340					3	0–15
47												38.8833	-76.55	N	12	1200	Wetland	Brackish marsh				25					3	0–15
48	Xia et al., 2017; Deng et al., 2016; Müller et al., 2010	Xia, W., Jia, Z., Bowatte, S. & Newton, P. C. Impact of elevated atmospheric CO2 on soil bacteria community in a grazed pasture after 12-year enrichment. Geoderma 285, 19-26 (2017).	Deng, Q., Cheng, X., Bowatte, S., Newton, P. C. & Zhang, Q. Rhizospheric carbon-nitrogen interactions in a mixed-species pasture after 13 years of elevated CO2. Agriculture, Ecosystems & Environment 235, 134-141 (2016).	Müller, K., Deurer, M. & Newton, P. C. Is there a link between elevated atmospheric carbon dioxide concentration, soil water repellency and soil carbon mineralization? Agriculture, ecosystems & environment 139, 98-109 (2010).				3	Bulls	Manawatu	New Zealand	-40.2333	175.267	eCO2	12.9	870	Grassland	Mixed-species pasture				85					12	0–7.5	5.33	5.4	0.0130477	0.07	0.000552288	0.0360855	0.00544567	0.0402171	0.00567081	-0.0041316	0.0210606	0.247241	0.0214256
49	Lipson et al., 2005, 2006, 2014	Lipson, D. A., Wilson, R. F. & Oechel, W. C. Effects of elevated atmospheric CO2 on soil microbial biomass, activity, and diversity in a chaparral ecosystem. Applied and Environmental Microbiology 71, 8573-8580 (2005).	Lipson, D. A., Blair, M., Barron-Gafford, G., Grieve, K. & Murthy, R. Relationships between microbial community structure and soil processes under elevated atmospheric carbon dioxide. Microbial Ecology 51, 302-314 (2006).	Lipson, D. A., Kuske, C. R., Gallegos‐Graves, L. V. & Oechel, W. C. Elevated atmospheric CO2 stimulates soil fungal diversity through increased fine root production in a semiarid shrubland ecosystem. Global Change Biology 20, 2555-2565 (2014).				3	San Diego County	California	USA	33.3833	-116.617	eCO2	14	349	Mediterranean	Semiarid shrubland	74.1975	14.5725	11.23	190					8	0–13.5
50												33.3833	-116.617	eCO2	14	349	Mediterranean	Semiarid shrubland	74.1975	14.5725	11.23	190					8	0–13.5
51	de Menezes et al., 2016; Brenzinger et al., 2017; Sonnemann & Wolters, 2005; Guenet et al., 2012	de Menezes, A. B., Müller, C., Clipson, N. & Doyle, E. The soil microbiome at the Gi-FACE experiment responds to a moisture gradient but not to CO2 enrichment. Microbiology 162, 1572-1582 (2016).	Brenzinger et al. Soil conditions rather than long-term exposure to elevated CO2 affect soil microbial communities associated with N-cycling. Frontiers in Microbiology 8, 1976 (2017).	Sonnemann, I. & Wolters, V. The microfood web of grassland soils responds to a moderate increase in atmospheric CO2. Global Change Biology 11, 1148-1155 (2005).	Guenet et al. The impact of long-term CO2 enrichment and moisture levels on soil microbial community structure and enzyme activities. Geoderma 170, 331-336 (2012).			4	Giessen	Hesse-Darmstadt	Germany	50.5333	8.68333	eCO2	9.4	558	Grassland	Seminatural grassland (low moisture soil)				80					12	0–5	5.66	5.45	-0.0378083	-0.21	0.00104868	0.234317	0.00627418	0.197826	0.00608495	0.0256992	0.000898201			0.00304081	0.00178738
52												50.5333	8.68333	eCO2	9.4	558	Grassland	Seminatural grassland (medium moisture soil)				80					12	0–5	6.02	6.04	0.00331675	0.02	0.000367038	-0.0132452	0.0203027	-0.0224729	0.0165025	0.00991088	0.000232936			0.0538482	0.0051153
53												50.5333	8.68333	eCO2	9.4	558	Grassland	Seminatural grassland (high moisture soil)				80					12	0–5	6.11	5.81	-0.0503462	-0.3	0.000792194	-0.10225	0.0200766	-0.0606246	0.0199207	-0.0407428	0.00155195			-0.0307387	0.0074277
54	He et al., 2010, 2012; Deng et al., 2012	He et al. Metagenomic analysis reveals a marked divergence in the structure of belowground microbial communities at elevated CO2. Ecology Letters 13, 564-575 (2010).	He et al. The phylogenetic composition and structure of soil microbial communities shifts in response to elevated carbon dioxide. Isme Journal 6, 259-272 (2012).	Deng et al. Elevated carbon dioxide alters the structure of soil microbial communities. Applied and Environmental Microbiology 78, 2991-2995 (2012).				3	BioCON, Cedar Creek	Minnesota	USA	45	-93	eCO2	6.7	660	Grassland	Model grassland	87	11	2	192					10	0–15	6.195	6.472	0.0437427	0.277	0.000438955	-0.0876217	0.0154686	-0.0829969	0.0129854	-0.0112755	0.00033412	0.334513	0.275151
55	Yu et al., 2018; Hu et al., 2017	Yu et al. Divergent Responses of the diazotrophic microbiome to elevated CO2 in two rice cultivars. Frontiers in Microbiology 9, 1139 (2018).	Hu et al. Responses of rice paddy micro-food webs to elevated CO2 are modulated by nitrogen fertilization and crop cultivars. Soil Biology and Biochemistry 114, 104-113 (2017).					2	Zongcun Village	Jiangsu	China	32.5847	119.7	eCO2	16	950	Agriculture	Rice-wheat rotation system (weak-responsive cultivar)	9.2	65.7	25.1	200					5	0–15
56												32.5847	119.7	eCO2	16	950	Agriculture	Rice-wheat rotation system (strong-responsive cultivar)	9.2	65.7	25.1	200					5	0–15
57	DeAngelis et al., 2015; Frey et al., 2008, 2013; Contosta et al., 2011; Butler et al., 2012; Pold et al., 2017	DeAngelis et al. Long-term forest soil warming alters microbial communities in temperate forest soils. Frontiers in Microbiology 6, 104 (2015).	Frey, S. D., Lee, J., Melillo, J. M. & Six, J. The temperature response of soil microbial efficiency and its feedback to climate. Nature Climate Change 3, 395-398 (2013).	Frey, S. D., Drijber, R., Smith, H. & Melillo, J. Microbial biomass, functional capacity, and community structure after 12 years of soil warming. Soil Biology and Biochemistry 40, 2904-2907 (2008).	Contosta, A. R., Frey, S. D. & Cooper, A. B. Seasonal dynamics of soil respiration and N mineralization in chronically warmed and fertilized soils. Ecosphere 2, 1-21 (2011).	Butler et al. Soil warming alters nitrogen cycling in a New England forest: implications for ecosystem function and structure. Oecologia 168, 819-828 (2012).	Pold, G., Grandy, A. S., Melillo, J. M. & DeAngelis, K. M. Changes in substrate availability drive carbon cycle response to chronic warming. Soil Biology and Biochemistry 110, 68-78 (2017).	6	Harvard Forest, Petersham	Massachusetts	USA	42.8333	-72.3	W	7.6	1100	Tem/Bor Forest	Harvard Forest	87.4	5	7.6	5					5	0–10												0.655248	0.0816649
58												42.8333	-72.3	W	7.6	1100	Tem/Bor Forest	Harvard Forest	87.4	5	7.6	5					8	0–10												0.636886	0.00242419
59												42.8333	-72.3	W	7.6	1100	Tem/Bor Forest	Harvard Forest	87.4	5	7.6	5					20	0–10												0.470004	0.140335
60												42.8333	-72.3	W	7.6	1100	Tem/Bor Forest	Harvard Forest	87.4	5	7.6	5					5	Organic horizon
61												42.8333	-72.3	W	7.6	1100	Tem/Bor Forest	Harvard Forest	87.4	5	7.6	5					8	Organic horizon
62												42.8333	-72.3	W	7.6	1100	Tem/Bor Forest	Harvard Forest	87.4	5	7.6	5					20	Organic horizon
63	Deslippe et al., 2012; Sistla et al., 2013; Sistla & Schimel, 2013; Schmidt et al., 2002	Deslippe, J. R., Hartmann, M., Simard, S. W. & Mohn, W. W. Long-term warming alters the composition of Arctic soil microbial communities. FEMS Microbiology Ecology 82, 303-315 (2012).	Sistla et al. Long-term warming restructures Arctic tundra without changing net soil carbon storage. Nature 497, 615-619 (2013).	Sistla, S. A. & Schimel, J. P. Seasonal patterns of microbial extracellular enzyme activities in an arctic tundra soil: identifying direct and indirect effects of long-term summer warming. Soil Biology and Biochemistry 66, 119-129 (2013).	Schmidt, I. K., Jonasson, S., Shaver, G. R., Michelsen, A., & Nordin, A. Mineralization and distribution of nutrients in plants and microbes in four arctic ecosystems: responses to warming. Plant and Soil 242, 93-106 (2002).			4	Toolik Lake	Alaska	USA	68.6333	-149.567	W	-9	330	Tundra	Arctic tundra	46	26	28	2.1					18	15–40						0.189242	0.086209	0.0526437	0.0882964	0.0935261	0.00110194	-0.997727	0.506892
64												68.6333	-149.567	W	-9	330	Tundra	Arctic tundra	46	26	28	2.1					18	15–40						0.189242	0.086209	0.0526437	0.0882964	0.0935261	0.00110194	-0.997727	0.506892
65												68.6333	-149.567	W	-9	330	Tundra	Arctic tundra	46	26	28	2.1					18	Organic horizon
66												68.6333	-149.567	W	-9	330	Tundra	Arctic tundra	46	26	28	2.1					18	Organic horizon
67	Geml et al., 2015; Rustad L. et al., 2001	Geml et al. Long-term warming alters richness and composition of taxonomic and functional groups of arctic fungi. FEMS Microbiology Ecology 91, fiv095 (2015).	Rustad, L. et al. A meta-analysis of the response of soil respiration, net nitrogen mineralization, and aboveground plant growth to experimental ecosystem warming. Oecologia 126, 543-562 (2001).					2	Toolik Lake_Brooks Range	Alaska	USA	68.6167	-149.533	W	-9	330	Tundra	Dry tussock tundra	46	26	28	1.5					18	0–20
68												68.6167	-149.533	W	-9	330	Tundra	Moist tussock tundra	46	26	28	1.5					18	0–20
69	Wang, 2016	Wang, C. Shifts of soil microbial communities in Alaskan tundra in response to long-term warming. The University of Oklahoma (2016).						1	Eight Mile Lake	Alaska	USA	63.8831	-149.226	W	-1.45	216	Tundra	Tussock‐forming sedge				0.63					5	0–5
70	Allison et al., 2010; Treseder et al., 2016; Allison & Treseder, 2008	Allison, S. D., McGuire, K. L. & Treseder, K. K. Resistance of microbial and soil properties to warming treatment seven years after boreal fire. Soil Biology and Biochemistry 42, 1872-1878 (2010).	Treseder, K. K., Marusenko, Y., Romero‐Olivares, A. L. & Maltz, M. R. Experimental warming alters potential function of the fungal community in boreal forest. Global Change Biology 22, 3395-3404 (2016).	Allison, S. D. & Treseder, K. K. Warming and drying suppress microbial activity and carbon cycling in boreal forest soils. Global change biology 14, 2898-2909 (2008).				3	Delta Junction	Alaska	USA	63.9167	-145.733	W	-2	303	Tem/Bor Forest	Boreal forest				1.2					8	Forest floor												0.204794	0.383295
71	Liu et al., 2017; Schindlbacher et al., 2015; Kuffner et al., 2012	Liu et al. Microbial functionality as affected by experimental warming of a temperate mountain forest soil—A metaproteomics survey. Applied Soil Ecology 117, 196-202 (2017).	Schindlbacher, A., Schnecker, J., Takriti, M., Borken, W. & Wanek, W. Microbial physiology and soil CO2 efflux after 9 years of soil warming in a temperate forest–no indications for thermal adaptations. Global Change Biology 21, 4265-4277 (2015).	Kuffner et al. Effects of season and experimental warming on the bacterial community in a temperate mountain forest soil assessed by 16S rRNA gene pyrosequencing. FEMS Microbiology Ecology 82, 551-562 (2012).				3	Northern Limestone Alps	Achenkirch	Austria	47.5806	11.6392	W	6.9	1506	Tem/Bor Forest	Mountain forest				4					7	0–5						-0.160519	0.00695174	-0.154151	0.0157634	-0.0760951	0.00311183	0.215909	0.0670595
72	Li et al., 2016; Wang et al., 2012	Li et al. Soil bacterial community responses to warming and grazing in a Tibetan alpine meadow. FEMS Microbiology Ecology 92, fiv152 (2016).	Wang et al. Effects of warming and grazing on soil N availability, species composition, and ANPP in an alpine meadow. Ecology 93, 2365-2376 (2012).					2	Haibei	Qinghai	China	37.6167	101.2	W	-2	500	Grassland	Alpine meadow				1.5					3	0–20	7.32	7.58	0.0349029	0.26	0.000650745	-0.0427873	0.00929826	-0.0150379	0.00924226	-0.0186921	0.00250789	-0.160075	0.320675
73												37.6167	101.2	W	-2	500	Grassland	Alpine meadow with grazing				1.5					3	0–20	7.37	7.36	-0.00135777	-0.01	0.000407853	0.0857495	0.00502124	0.0940289	0.00441521	-0.0098523	0.000341647	-0.979828	0.489272
74												37.6167	101.2	LUC	-2	500	Grassland	Alpine Grassland							NEtoPas	Alpine meadow to pasture		0–20	7.32	7.37	0.00680738	0.05	0.000585382	0.0372554	0.00717688	0.0579873	0.00735453	-0.0106384	0.00170895	0.393287	0.197017
75	Zhang et al., 2016	Zhang et al. Effects of short-term warming and altered precipitation on soil microbial communities in alpine grassland of the Tibetan plateau. Frontiers in Microbiology 7, 1032 (2016).						1	Haibei	Qinghai	China	37.6167	101.2	PPT-	-2	500	Grassland	Alpine Grassland				50					1	0–5	7.68	7.83	0.019343	0.15	0.000327303	-0.145659	0.00568656	-0.119059	0.00590603	-0.0265996	0.0210606
76												37.6167	101.2	PPT+	-2	500	Grassland	Alpine Grassland				50					1	0–5	7.68	7.77	0.0116506	0.09	0.000486947	-0.185919	0.00469751	-0.074108	0.00852024	-0.111811	0.0210606
77												37.6167	101.2	W	-2	500	Grassland	Alpine Grassland				2					1	0–5	7.68	7.77	0.0116506	0.09	0.000367688	-0.0735557	0.00728804	-0.0102565	0.00355961	-0.0632992	0.0210606
78												37.6167	101.2	PPT-	-2	500	Grassland	Alpine Grassland				50					1	0–5	7.68	7.83	0.019343	0.15	0.000327303	-0.145659	0.00568656	-0.119059	0.00590603	-0.0265996	0.0210606
79												37.6167	101.2	PPT+	-2	500	Grassland	Alpine Grassland				50					1	0–5	7.68	7.77	0.0116506	0.09	0.000486947	-0.185919	0.00469751	-0.074108	0.00852024	-0.111811	0.0210606
80												37.6167	101.2	W	-2	500	Grassland	Alpine Grassland				2					1	0–5	7.68	7.77	0.0116506	0.09	0.000367688	-0.0735557	0.00728804	-0.0102565	0.00355961	-0.0632992	0.0210606
81	Zhang et al., 2016; Zhang et al., 2017	Zhang et al. Climate change and human activities altered the diversity and composition of soil microbial community in alpine grasslands of the Qinghai-Tibetan Plateau. Science of the Total Environment 562, 353-363 (2016).	Zhang et al. Soil bacterial and fungal diversity differently correlated with soil biochemistry in alpine grassland ecosystems in response to environmental changes. Scientific Reports 7, 43077 (2017).					2	Nagqu county	Qinghai	China	31.443	92.0184	LUC	4	620	Grassland	Alpine meadow							NEtoPas	Alpine meadow to pasture	3	0–15						-0.185316	0.0289071	-0.2119	0.023451	0.0265847	0.0210606
82												31.443	92.0184	PPT+	4	620	Grassland	Alpine meadow				20					3	0–15						0.107561	0.0521949	0.0149629	0.0464416	0.0925982	0.0210606
83												31.443	92.0184	W	4	620	Grassland	Alpine meadow				1.55					3	0–15						0.236016	0.036259	0.12723	0.0328857	0.108786	0.0210606
84												31.443	92.0184	W	4	620	Grassland	Alpine meadow				2					3	0–15						0.100471	0.0476742	0.039414	0.0483694	0.0610566	0.0210606
85												31.443	92.0184	LUC	4	620	Grassland	Alpine meadow (cultivated grassland)							NEtoPas	Alpine meadow to pasture	3	0–15						0.531669	0.0154796	0.568693	0.0171748	-0.0370239	0.0210606
86												31.443	92.0184	PPT+	4	620	Grassland	Alpine meadow (cultivated grassland)				20					3	0–15						0.193381	0.00402803	0.231618	0.00622845	-0.0382368	0.0210606
87												31.443	92.0184	W	4	620	Grassland	Alpine meadow (cultivated grassland)				1.55					3	0–15						0.20639	0.00888272	0.320386	0.0119602	-0.113996	0.0210606
88												31.443	92.0184	W	4	620	Grassland	Alpine meadow (cultivated grassland)				2					3	0–15						0.00948731	0.0164312	0.0467618	0.0133762	-0.0372745	0.0210606
89									Bange county	Qinghai	China	31.3891	92.0284	LUC	4	300	Grassland	Alpine steppe							NEtoPas	Alpine steppe to pasture	3	0–15						0.433026	0.00323188	0.312978	0.00961299	0.120048	0.0210606
90												31.3891	92.0284	PPT+	4	300	Grassland	Alpine steppe				20					3	0–15						0.308214	0.00780938	0.259915	0.0098785	0.0482991	0.0210606
91												31.3891	92.0284	W	4	300	Grassland	Alpine steppe				1.55					3	0–15						0.0992684	0.00244361	0.0715808	0.00632361	0.0276876	0.0210606
92												31.3891	92.0284	W	4	300	Grassland	Alpine steppe				2					3	0–15						0.228093	0.00200381	0.221021	0.00476936	0.00707163	0.0210606
93									Nagqu county	Qinghai	China	31.443	92.0184	LUC	4	620	Grassland	Alpine meadow							NEtoPas	Alpine meadow to pasture	3	0–15						-0.185316	0.0289071	-0.2119	0.023451	0.0265847	0.0210606
94												31.443	92.0184	PPT+	4	620	Grassland	Alpine meadow				20					3	0–15						0.107561	0.0521949	0.0149629	0.0464416	0.0925982	0.0210606
95												31.443	92.0184	W	4	620	Grassland	Alpine meadow				1.55					3	0–15						0.236016	0.036259	0.12723	0.0328857	0.108786	0.0210606
96												31.443	92.0184	W	4	620	Grassland	Alpine meadow				2					3	0–15						0.100471	0.0476742	0.039414	0.0483694	0.0610566	0.0210606
97												31.443	92.0184	LUC	4	620	Grassland	Alpine meadow (cultivated grassland)							NEtoPas	Alpine meadow to pasture	3	0–15						0.531669	0.0154796	0.568693	0.0171748	-0.0370239	0.0210606
98												31.443	92.0184	PPT+	4	620	Grassland	Alpine meadow (cultivated grassland)				20					3	0–15						0.193381	0.00402803	0.231618	0.00622845	-0.0382368	0.0210606
99												31.443	92.0184	W	4	620	Grassland	Alpine meadow (cultivated grassland)				1.55					3	0–15						0.20639	0.00888272	0.320386	0.0119602	-0.113996	0.0210606
100												31.443	92.0184	W	4	620	Grassland	Alpine meadow (cultivated grassland)				2					3	0–15						0.00948731	0.0164312	0.0467618	0.0133762	-0.0372745	0.0210606
101									Bange county	Qinghai	China	31.3891	92.0284	LUC	4	300	Grassland	Alpine steppe							NEtoPas	Alpine steppe to pasture	3	0–15						0.433026	0.00323188	0.312978	0.00961299	0.120048	0.0210606
102												31.3891	92.0284	PPT+	4	300	Grassland	Alpine steppe				20					3	0–15						0.308214	0.00780938	0.259915	0.0098785	0.0482991	0.0210606
103												31.3891	92.0284	W	4	300	Grassland	Alpine steppe				1.55					3	0–15						0.0992684	0.00244361	0.0715808	0.00632361	0.0276876	0.0210606
104												31.3891	92.0284	W	4	300	Grassland	Alpine steppe				2					3	0–15						0.228093	0.00200381	0.221021	0.00476936	0.00707163	0.0210606
105	Zi et al., 2018; Wang et al., 2017	Zi et al. Responses of soil bacterial community and enzyme activity to experimental warming of an alpine meadow. European Journal of Soil Science 69, 429-438 (2018).	Wang et al. The effect of simulated warming on root dynamics and soil microbial community in an alpine meadow of the Qinghai-Tibet Plateau. Applied Soil Ecology 116, 30-41 (2017).					2	Hongyuan County	Sichuan	China	32.8304	102.587	W	1.1	725	Grassland	Alpine meadow				3.72					5	0–10						-0.179224	0.00265689	-0.159065	0.00140532	-0.0201596	0.0210606
106												32.8304	102.587	W	1.1	725	Grassland	Alpine meadow				3.72					5	10–20						0.44697	0.0108068	0.356675	0.00121633	0.090295	0.0210606
107	Xiong et al., 2014a,b	Xiong et al. Characterizing changes in soil bacterial community structure in response to short-term warming. FEMS Microbiology Ecology 89, 281-292 (2014a).	Xiong, J., Peng, F., Sun, H., Xue, X. & Chu, H. Divergent responses of soil fungi functional groups to short-term warming. Microbial ecology 68, 708-715 (2014b).					2	Beilu River research station	Qinghai	China	34.8228	92.9342	W	-3.8	290.9	Grassland	Alpine meadow				1.12					1	0–10	7.91	8.13	0.0274331	0.22	3.25008e-05	-0.0908629	0.0936318	0.0419642	0.0905689	-0.111704	0.00118665
108												34.8228	92.9342	W	-3.8	290.9	Grassland	Alpine meadow				2.42					1	0–10	7.91	8.27	0.0445067	0.36	2.23203e-05	-0.113649	0.0818551	-0.0588405	0.07363	-0.0414997	0.00144092	1.71859	0.475841
109	Zhang et al., 2016; Zhang et al., 2017; Zhou et al., 2013; Li et al., 2017	Zhang, X., Johnston, E. R., Liu, W., Li, L. & Han, X. Environmental changes affect the assembly of soil bacterial community primarily by mediating stochastic processes. Global Change Biology 22, 198-207 (2016).	Zhang, X., Johnston, E. R., Li, L., Konstantinidis, K. T. & Han, X. Experimental warming reveals positive feedbacks to climate change in the Eurasian Steppe. ISME Journal 11, 885-895 (2017).	Zhou et al. Warming and increased precipitation have differential effects on soil extracellular enzyme activities in a temperate grassland. Science of the Total Environment 444, 552-558 (2013).	Li et al. Responses of soil microbial functional genes to global changes are indirectly influenced by aboveground plant biomass variation. Soil Biology and Biochemistry 104, 18-29 (2017).			4	Duolun County	Inner Mongolia	China	42.0333	116.283	LUC	2.1	383	Grassland	Semi-arid grassland	62.8	20.3	16.9				NEtoPas	Semi-arid grassland to pasture	6	0–10	7.22	7	-0.0309448	-0.22	0.000145019	-0.0678226	0.00865139	-0.0453686	0.0031948	-0.022454	0.0210606
110												42.0333	116.283	N	2.1	383	Grassland	Semi-arid grassland	62.8	20.3	16.9	10					6	0–10	7.22	6.43	-0.11588	-0.79	0.000115767	0.0322609	0.00871752	0.0472529	0.00638082	-0.014992	0.0210606
111												42.0333	116.283	P	2.1	383	Grassland	Semi-arid grassland	62.8	20.3	16.9	5					6	0–10	7.22	7.11	-0.0153527	-0.11	0.000143453	-0.0855222	0.0052886	0.0395308	0.00357949	-0.125053	0.0210606
112												42.0333	116.283	N	2.1	383	Grassland	Semi-arid grassland with cliping	62.8	20.3	16.9	10					6	0–10	7	6.49	-0.0756476	-0.51	0.000452254	0.0921153	0.0103287	0	0.00243907	0.0921153	0.0210606
113												42.0333	116.283	P	2.1	383	Grassland	Semi-arid grassland with cliping	62.8	20.3	16.9	5					6	0–10	7	7.06	0.0085349	0.06	0.00044425	0.00873368	0.0171212	0.0653293	0.00315407	-0.0565957	0.0210606
114												42.0333	116.283	N_P	2.1	383	Grassland	Semi-arid grassland	62.8	20.3	16.9	10	5				6	0–10	7.22	6.52	-0.101981	-0.7	0.00113139	0.0787809	0.00385351	0.00402415	0.00420182	0.0747567	0.0210606
115												42.0333	116.283	N_P	2.1	383	Grassland	Semi-arid grassland with cliping	62.8	20.3	16.9	10	5				6	0–10	7	6.57	-0.0633963	-0.43	8.80876e-05	0.115832	0.006782	0.0732034	0.00339989	0.0426284	0.0210606
116												42.0333	116.283	LUC	2.1	383	Grassland	Semi-arid grassland	62.8	20.3	16.9				NEtoPas	Semi-arid grassland to pasture	6	0–10	7.22	7	-0.0309448	-0.22	0.000145019	0.193585	0.00993903	-0.112741	0.00590323	0.306325	0.0210606
117												42.0333	116.283	N	2.1	383	Grassland	Semi-arid grassland	62.8	20.3	16.9	10					6	0–10	7.22	6.43	-0.11588	-0.79	0.000115767	0.201553	0.0152566	-0.0843411	0.0038252	0.285894	0.0210606
118												42.0333	116.283	PPT+	2.1	383	Grassland	Semi-arid grassland	62.8	20.3	16.9	30					6	0–10	7.22	7.32	0.0137554	0.1	0.000280627	-0.0295588	0.022035	-0.00738011	0.00572981	-0.0221787	0.0210606
119												42.0333	116.283	N	2.1	383	Grassland	Semi-arid grassland with cliping	62.8	20.3	16.9	10					6	0–10	7	6.49	-0.0756476	-0.51	0.000452254	-0.136966	0.00912161	0.0866684	0.00377339	-0.223634	0.0210606
120												42.0333	116.283	PPT+	2.1	383	Grassland	Semi-arid grassland with cliping	62.8	20.3	16.9	30					6	0–10	7	7.24	0.0337111	0.24	6.81902e-05	-0.136966	0.0144242	0.0637666	0.00578387	-0.200732	0.0210606
121												42.0333	116.283	N_PPT+	2.1	383	Grassland	Semi-arid grassland with cliping	62.8	20.3	16.9	10	30				6	0–10	7	6.86	-0.0202027	-0.14	0.000104145	-0.100926	0.0101355	-0.00412372	0.00492815	-0.0968022	0.0210606
122												42.0333	116.283	N_PPT+	2.1	383	Grassland	Semi-arid grassland	62.8	20.3	16.9	10	30				6	0–10	7.22	6.78	-0.0628779	-0.44	0.000722691	0.152763	0.010135	-0.0843411	0.0030572	0.237104	0.0210606
123												42.0333	116.283	PPT+	2.1	383	Grassland	Semi-arid grassland	62.8	20.3	16.9	30					6	0–10	7.18	7.41	0.0315311	0.23	0.000300277	-0.0506865	0.00416183	-0.0200408	0.00295442	-0.0306458	0.0210606
124												42.0333	116.283	W	2.1	383	Grassland	Semi-arid grassland	62.8	20.3	16.9	1					6	0–10	7.18	7.09	-0.012614	-0.09	0.00033219	-0.139433	0.00549964	-0.0160003	0.00294597	-0.123432	0.0210606
125	Li et al., 2016; Wang et al., 2015	Li et al. Responses of soil bacterial communities to nitrogen deposition and precipitation increment are closely linked with aboveground community variation. Microbial Ecology 71, 974-989 (2016).	Wang et al. Responses of enzymatic activities within soil aggregates to 9-year nitrogen and water addition in a semi-arid grassland. Soil Biology and Biochemistry 81, 159-167 (2015).					2	Duolun County	Inner Mongolia	China	42.0333	116.283	N	2.1	383	Grassland	Semi-arid grassland	62.8	20.3	16.9	5					8	0–15	6.4	6.46	0.00933133	0.06	0.00032938	0.0356993	0.000566994	0.0562808	0.0007296	-0.00518404	8.71688e-05
126												42.0333	116.283	N	2.1	383	Grassland	Semi-arid grassland	62.8	20.3	16.9	10					8	0–15	6.4	5.97	-0.0695511	-0.43	0.000436827	-0.0292863	0.000315655	-0.0105821	0.000563497	-0.0031072	0.000137902
127												42.0333	116.283	N	2.1	383	Grassland	Semi-arid grassland	62.8	20.3	16.9	15					8	0–15	6.4	5.9	-0.0813456	-0.5	0.000472969	0.0148544	0.0028808	0.00524936	0.00258469	0.024516	0.000133723
128												42.0333	116.283	PPT+	2.1	383	Grassland	Semi-arid grassland	62.8	20.3	16.9	50					8	0–15	6.4	6.45	0.00778214	0.05	0.000194709	0.0459611	0.00115299	0.0710959	0.00112604	-0.00726521	0.000129599
129												42.0333	116.283	N_PPT+	2.1	383	Grassland	Semi-arid grassland	62.8	20.3	16.9	5	50				8	0–15	6.4	6.39	-0.00156372	-0.01	0.000949743	0.0540954	0.00177589	0.090514	0.00219683	-0.019844	7.37854e-05
130												42.0333	116.283	N_PPT+	2.1	383	Grassland	Semi-arid grassland	62.8	20.3	16.9	10	50				8	0–15	6.4	6.13	-0.0431032	-0.27	0.000326567	0.0786027	0.00796111	0.0856947	0.00646451	0.00618559	0.000155483
131												42.0333	116.283	N_PPT+	2.1	383	Grassland	Semi-arid grassland	62.8	20.3	16.9	15	50				8	0–15	6.4	5.86	-0.0881484	-0.54	0.000419066	0.0596495	0.00358231	0.0710959	0.00251373	0.00618559	0.00025266
132	Sheik et al., 2011; Luo et al., 2014; Zhang et al., 2005; Zhou et al., 2012	Sheik et al. Effect of warming and drought on grassland microbial communities. ISME Journal 5, 1692-1700 (2011).	Luo et al. Soil microbial community responses to a decade of warming as revealed by comparative metagenomics. Applied and Environmental Microbiology 80, 1777-1786 (2014).	Zhang et al. Soil microbial responses to experimental warming and clipping in a tallgrass prairie. Global Change Biology 11, 266-277 (2005).	Zhou et al. Microbial mediation of carbon-cycle feedbacks to climate warming. Nature Climate Change 2, 106-110 (2012).			4	McClain County	Oklahoma	USA	34.9817	-97.5206	W	16.3	900	Grassland	Tallgrass prairie				2					10	0–15	7.64833	7.57667	-0.00941441	-0.0716667	0.00191916	0.0976356	0.0269076	-0.210071	0.0237873	0.307707	0.0210606	-0.0156252	0.140335
133	Ma et al., 2018	Ma et al. Plant and soil microbe responses to light, warming and nitrogen addition in a temperate forest. Functional Ecology 32, 1293-1303 (2018).						1	Aelmoeseneie forest	Flanders	Belgium	50.97	3.81	W	10.6	786	Tem/Bor Forest	Temperate deciduous forest				1.26					4	0–10
134												50.97	3.81	N	10.6	786	Tem/Bor Forest	Temperate deciduous forest				10					4	0–10
135	Jumpponen & Jones, 2014	Jumpponen, A. & Jones, K. L. Tallgrass prairie soil fungal communities are resilient to climate change. Fungal Ecology 10, 44-57 (2014).						1	Konza Prairie Biological Station	Kansas	USA	39.0833	-96.5833	W	13	835	Grassland	Tallgrass prairie				1					3	0–10
136	Li et al., 2017,2018	Li et al. Precipitation affects soil microbial and extracellular enzymatic responses to warming. Soil Biology and Biochemistry 120, 212-221 (2018).	Li, G., Kim, S., Han, S. H., Chang, H. & Son, Y. Effect of soil moisture on the response of soil respiration to open-field experimental warming and precipitation manipulation. Forests 8, 56 (2017).					2	Korea University	Seoul	South Korea	37.5933	127.025	W	12.5	1450.5	Tem/Bor Forest	Pinus densiflora seedlings	80	14	6	2.9					2	0–15	6.6	6.6	0	0	3.82614e-05	0.100083	0.00167922	0	0.32	0.0235305	0.000511917
137												37.5933	127.025	PPT-	12.5	1450.5	Tem/Bor Forest	Pinus densiflora seedlings	80	14	6	30					2	0–15	6.6	6.6	0	0	9.56535e-05	0	0.00184672	0	0.32	-0.0805389	0.00016179
138												37.5933	127.025	PPT+	12.5	1450.5	Tem/Bor Forest	Pinus densiflora seedlings	80	14	6	30					2	0–15	6.6	6.4	-0.0307717	-0.2	3.94758e-05	0.0512933	0.00175669	0	0.32	-0.0487902	0.000314626
139												37.5933	127.025	W	12.5	1450.5	Tem/Bor Forest	Pinus densiflora seedlings	80	14	6	2.9					2	0–15	6.6	6.6	0	0	3.82614e-05	0.100083	0.00167922	0	0.32	0.0235305	0.000511917
140												37.5933	127.025	PPT-	12.5	1450.5	Tem/Bor Forest	Pinus densiflora seedlings	80	14	6	30					2	0–15	6.6	6.6	0	0	9.56535e-05	0	0.00184672	0	0.32	-0.0805389	0.00016179
141												37.5933	127.025	PPT+	12.5	1450.5	Tem/Bor Forest	Pinus densiflora seedlings	80	14	6	30					2	0–15	6.6	6.4	-0.0307717	-0.2	3.94758e-05	0.0512933	0.00175669	0	0.32	-0.0487902	0.000314626
142	Yergeau et al., 2012	Yergeau et al. Shifts in soil microorganisms in response to warming are consistent across a range of Antarctic environments. ISME Journal 6, 692-702 (2012).						1	Falkland Islands		Antarctic Peninsula	-52.2667	-59.05	W	7.9	575	Tundra	Antarctic environments				0.8					3	0–15								0.0377403	0.00671475
143									Signy Island		Antarctic Peninsula	-60.7167	-45.6333	W	-2.1	400	Tundra	Antarctic environments				0.8					3	0–15								0.0102565	0.0160471
144									Anchorage Island		Antarctic Peninsula	-67.5667	-68.1333	W	-2.6	500	Tundra	Antarctic environments				0.8					3	0–15								-0.0152675	0.00253292
145	Huang et al., 2015, 2018	Huang, G., Li, L., Su, Y.-g. & Li, Y. Differential seasonal effects of water addition and nitrogen fertilization on microbial biomass and diversity in a temperate desert. Catena 161, 27-36 (2018).	Huang, G., Li, Y. & Su, Y. G. Divergent responses of soil microbial communities to water and nitrogen addition in a temperate desert. Geoderma 251, 55-64 (2015).					2	Fukang Station	Xinjiang	China	44.2833	87.9333	PPT+	6.6	160	Desert	Gurbantunggut Desert				30					2	0–5	9.6	9.55	-0.00522194	-0.05	0.000109077
146												44.2833	87.9333	N	6.6	160	Desert	Gurbantunggut Desert				5					2	0–5	9.6	9.35	-0.0263868	-0.25	0.000111447
147												44.2833	87.9333	N_PPT+	6.6	160	Desert	Gurbantunggut Desert				5	30				2	0–5	9.6	9.25	-0.0371395	-0.35	0.00011269
148												44.2833	87.9333	PPT+	6.6	160	Desert	Gurbantunggut Desert				30					2	0–5	9.6	9.55	-0.00522194	-0.05	0.000109077
149												44.2833	87.9333	N	6.6	160	Desert	Gurbantunggut Desert				5					2	0–5	9.6	9.35	-0.0263868	-0.25	0.000111447
150												44.2833	87.9333	N_PPT+	6.6	160	Desert	Gurbantunggut Desert				5	30				2	0–5	9.6	9.25	-0.0371395	-0.35	0.00011269
151	Zhang et al., 2017; Jie et al., 2014	Zhang et al. Elevated precipitation modifies the relationship between plant diversity and soil bacterial diversity under nitrogen deposition in Stipa baicalensis steppe. Applied Soil Ecology 119, 345-353 (2017).	Wang, J. et al. Effects of nitrogen and water on soil enzyme activity and soil microbial biomass in Stipa baicalensis steppe, Inner Mongolia of North China. Journal of Agricultural Resources and Environment 31, 237-245 (2014).					2	Hulun Buir	Inner Mongolia	China	48.5	119.7	N	1.6	328.7	Grassland	Stipa Baicalansis steppe				1.5					3	0–20	7.07	7.15	0.0112519	0.08	0.000110964	0.0814743	0.000415881	-0.027399	0.000357959	0.108873	0.0210606
152												48.5	119.7	N	1.6	328.7	Grassland	Stipa Baicalansis steppe				3					3	0–20	7.07	7.09	0.00282486	0.02	8.31894e-06	0.00143164	0.000116562	0.00539085	0.000432101	-0.00395921	0.0210606
153												48.5	119.7	N	1.6	328.7	Grassland	Stipa Baicalansis steppe				5					3	0–20	7.07	7.04	-0.00425231	-0.03	5.67123e-06	-0.014067	0.000324178	-0.0218588	0.000332012	0.00779184	0.0210606
154												48.5	119.7	N	1.6	328.7	Grassland	Stipa Baicalansis steppe				10					3	0–20	7.07	6.91	-0.0228908	-0.16	1.09198e-05	0.146962	5.17008e-05	0.0879119	0.000348424	0.0590497	0.0210606
155												48.5	119.7	N	1.6	328.7	Grassland	Stipa Baicalansis steppe				15					3	0–20	7.07	6.97	-0.0142453	-0.1	8.42258e-06	0.150665	0.000350555	0.14562	0.000315302	0.00504509	0.0210606
156												48.5	119.7	N	1.6	328.7	Grassland	Stipa Baicalansis steppe				20					3	0–20	7.07	7.02	-0.00709726	-0.05	6.68775e-06	0.0420819	9.11161e-05	0	0.000355491	0.0420819	0.0210606
157												48.5	119.7	N	1.6	328.7	Grassland	Stipa Baicalansis steppe				30					3	0–20	7.07	6.83	-0.0345358	-0.24	3.42745e-05	-0.00107508	0.000311289	0	0.000355491	-0.00107508	0.0210606
158												48.5	119.7	PPT+	1.6	328.7	Grassland	Stipa Baicalansis steppe				30					3	0–20	7.07	7.04	-0.00425231	-0.03	1.3742e-05	0.0854282	0.000170524	-0.0385723	0.000359006	0.124	0.0210606
159												48.5	119.7	N_PPT+	1.6	328.7	Grassland	Stipa Baicalansis steppe				1.5	30				3	0–20	7.07	7.03	-0.00567377	-0.04	6.23284e-05	0.0781675	0.000115428	-0.0163491	0.000392169	0.0945166	0.0210606
160												48.5	119.7	N_PPT+	1.6	328.7	Grassland	Stipa Baicalansis steppe				3	30				3	0–20	7.07	6.94	-0.0185587	-0.13	4.72061e-05	0.0715207	0.000161484	-0.0218588	0.000357449	0.0933795	0.0210606
161												48.5	119.7	N_PPT+	1.6	328.7	Grassland	Stipa Baicalansis steppe				5	30				3	0–20	7.07	6.94	-0.0185587	-0.13	5.51651e-05	0.16777	7.67405e-05	0.0977642	0.000315668	0.070006	0.0210606
162												48.5	119.7	N_PPT+	1.6	328.7	Grassland	Stipa Baicalansis steppe				10	30				3	0–20	7.07	6.91	-0.0228908	-0.16	1.09198e-05	0.187858	5.61743e-05	0.072949	0.000416879	0.114909	0.0210606
163												48.5	119.7	N_PPT+	1.6	328.7	Grassland	Stipa Baicalansis steppe				15	30				3	0–20	7.07	6.91	-0.0228908	-0.16	1.09198e-05	0.159254	0.000112579	0.117182	0.0003733	0.042072	0.0210606
164												48.5	119.7	N_PPT+	1.6	328.7	Grassland	Stipa Baicalansis steppe				20	30				3	0–20	7.07	6.83	-0.0345358	-0.24	8.55045e-06	0.231419	0.000129434	0.159542	0.000315202	0.0718771	0.0210606
165												48.5	119.7	N_PPT+	1.6	328.7	Grassland	Stipa Baicalansis steppe				30	30				3	0–20	7.07	6.76	-0.0448376	-0.31	1.84647e-05	0.167467	8.66416e-05	0.204594	0.000324601	-0.0371269	0.0210606
166	She et al., 2018	She et al. Resource availability drives responses of soil microbial communities to short-term precipitation and nitrogen addition in a desert shrubland. Frontiers in Microbiology 9, 186 (2018).						1	Yanchi Research Station	Ningxia	China	37.7085	107.227	PPT+	8.1	284.8	Desert	Desert shrubland				20					2	0–20
167												37.7085	107.227	PPT+	8.1	284.8	Desert	Desert shrubland				40					2	0–20
168												37.7085	107.227	N	8.1	284.8	Desert	Desert shrubland				6					2	0–20
169												37.7085	107.227	N_PPT+	8.1	284.8	Desert	Desert shrubland				6	20				2	0–20
170												37.7085	107.227	N_PPT+	8.1	284.8	Desert	Desert shrubland				6	40				2	0–20
171												37.7085	107.227	PPT+	8.1	284.8	Desert	Desert shrubland				20					2	0–20
172												37.7085	107.227	PPT+	8.1	284.8	Desert	Desert shrubland				40					2	0–20
173												37.7085	107.227	N	8.1	284.8	Desert	Desert shrubland				6					2	0–20
174												37.7085	107.227	N_PPT+	8.1	284.8	Desert	Desert shrubland				6	20				2	0–20
175												37.7085	107.227	N_PPT+	8.1	284.8	Desert	Desert shrubland				6	40				2	0–20
176	Li, 2011	Li, S. Effects of rainfall change on soil microbial characteristics in Korean pine broad–leaved forest (Master thesis). Northeast Forestry University, Harbin, China. (2011).						1	Changbai Mountain	Jilin	China	42.4006	128.095	PPT+	3.6	700	Tem/Bor Forest	Korean pine broad-leaved forest				30					1	0–5	5.33	5.46	0.0240976	0.13	0.00426667	0.0709732	0.0266667	0.12189	0.015	-0.0509166	0.0210606
177												42.4006	128.095	PPT-	3.6	700	Tem/Bor Forest	Korean pine broad-leaved forest				30					1	0–5	5.33	5.21	-0.0227714	-0.12	0.00426667	-0.0780884	0.0266667	-0.0474022	0.015	-0.0306862	0.0210606
178	Sun, 2014; Zhao et al., 2016; Henry et al., 2005	Sun, X. Responses of microbial community taxonomic composition and functional genes to precipitation changes in semi-arid grasslands (PhD thesis). Tsinghua University, Beijing, China. (2014).	Zhao et al. Soil microbial community composition and respiration along an experimental precipitation gradient in a semiarid steppe. Scientific Reports 6, 24317 (2016).					2	Duolun County	Inner Mongolia	China	42.0333	116.283	PPT+	2.1	383	Grassland	Semi-arid grassland	62.8	20.3	16.9	20					3	0–10
179												42.0333	116.283	PPT-	2.1	383	Grassland	Semi-arid grassland	62.8	20.3	16.9	60					3	0–10
180												42.0333	116.283	PPT+	2.1	383	Grassland	Semi-arid grassland	62.8	20.3	16.9	40					3	0–10
181												42.0333	116.283	PPT-	2.1	383	Grassland	Semi-arid grassland	62.8	20.3	16.9	40					3	0–10
182												42.0333	116.283	PPT+	2.1	383	Grassland	Semi-arid grassland	62.8	20.3	16.9	60					3	0–10
183												42.0333	116.283	PPT-	2.1	383	Grassland	Semi-arid grassland	62.8	20.3	16.9	20					3	0–10
184		Henry, H. A. L., Juarez, J. D., Field, C. B. & Vitousek, P. M. Interactive effects of elevated CO2, N deposition and climate change on extracellular enzyme activity and soil density fractionation in a California annual grassland. Global Change Biology 11, 1808-1815 (2005).						1	Jasper Ridge Biological Preserve	California	USA	37.6667	-122.367	PPT+	3.6	787	Grassland	California annual grassland	37	48	15	50					4	0–7
185	Nickel et al., 2018	Nickel et al. Quantitative losses vs. qualitative stability of ectomycorrhizal community responses to 3 years of experimental summer drought in a beech-spruce forest. Global Change Biology 24, 560-576 (2018).						1	Kranzberg Forest		Germany	48.42	11.6617	PPT-	8.4	723	Tem/Bor Forest	European beech				56					3	0–8.6
186												48.42	11.6617	PPT-	8.4	723	Tem/Bor Forest	European spruce				56					3	0–8.6
187												48.42	11.6617	PPT-	8.4	723	Tem/Bor Forest	European beech mixture				56					3	0–8.6
188												48.42	11.6617	PPT-	8.4	723	Tem/Bor Forest	European spruce mixture				56					4	0–8.6
189	Felsmann et al., 2015	Felsmann et al. Soil bacterial community structure responses to precipitation reduction and forest management in forest ecosystems across Germany. Plos One 10, e0122539 (2015).						1	Schorfheide-Chorin		Germany	53.05	13.84	PPT-	8.25	550	Tem/Bor Forest	Temperate forest				27					1	0–5	3.61	3.9	0.0772688	0.29	0.00195934	-0.456237	0.001918	-0.427444	0.190147	-0.0287934	0.0210606
190												53.05	13.84	PPT-	8.25	550	Tem/Bor Forest	Managed temperate forest				27					1	0–5	3.52	3.65	0.0362662	0.13	0.000640277	0.0961701	0.00920598	0.0571584	0.0078095	0.0390117	0.0210606
191												53.05	13.84	PPT-	8.25	550	Tem/Bor Forest	Intensively manage temperate forest				27					1	0–5	3.24	3.31	0.0213749	0.07	0.00234612	0.400638	0.0118807	0.41616	0.00823657	-0.0155223	0.0210606
192									Hainich Dün		Germany	51.1	10.45	PPT-	7.25	650	Tem/Bor Forest	Temperate forest				33					1	0–5	4.86	4.33	-0.115471	-0.53	0.000476277	-0.298386	0.000754584	-0.265703	0.00216814	-0.032683	0.0210606
193												51.1	10.45	PPT-	7.25	650	Tem/Bor Forest	Managed temperate forest				33					1	0–5	5.18	4.64	-0.110091	-0.54	0.0017459	-0.0201124	0.00517827	0	0.00459137	-0.0201124	0.0210606
194												51.1	10.45	PPT-	7.25	650	Tem/Bor Forest	Intensively manage temperate forest				33					1	0–5	3.81	3.85	0.010444	0.04	0.000609552	0.134717	0.00561327	0.137201	0.0034949	-0.00248447	0.0210606
195									Schwäbische Alb		Germany	48.38	9.38	PPT-	6.5	850	Tem/Bor Forest	Temperate forest				26					1	0–5	4.97	4.99	0.00401607	0.02	0.000806448	-0.0895051	0.0115945	-0.0702043	0.00855174	-0.0193009	0.0210606
196												48.38	9.38	PPT-	6.5	850	Tem/Bor Forest	Managed temperate forest				26					1	0–5	4.87	4.96	0.0183118	0.09	0.00111905	-0.00140548	0.00299619	-0.101783	0.000144756	0.100377	0.0210606
197												48.38	9.38	PPT-	6.5	850	Tem/Bor Forest	Intensively manage temperate forest				26					1	0–5	3.85	4.65	0.188794	0.8	0.000728265	-0.107164	0.000349943	-0.0215062	0.00234305	-0.0856577	0.0210606
198	Bastida et al., 2017; Hedo de Santiago et al., 2016	Bastida et al. Differential sensitivity of total and active soil microbial communities to drought and forest management. Global Change Biology 23, 4185-4203 (2017).	Hedo de Santiago, J., Lucas‐Borja, M. E., Wic‐Baena, C., Andrés‐Abellán, M. & de las Heras, J. Effects of thinning and induced drought on microbiological soil properties and plant species diversity at dry and semiarid locations. Land Degradation & Development 27, 1151-1162 (2016).					2	Yeste	Albacete	Spain	38.3667	-2.33333	PPT-	13.5	503	Mediterranean	Mediterranean forest (soil sampling in summer)				50					6	0–15
199												38.3667	-2.33333	PPT-	13.5	503	Mediterranean	Mediterranean forest (soil sampling in autumn)				50					6	0–15
200												38.3667	-2.33333	PPT-	13.5	503	Mediterranean	Managed mediterranean forest (soil sampling in summer)				50					6	0–15
201												38.3667	-2.33333	PPT-	13.5	503	Mediterranean	Managed mediterranean forest (soil sampling in autumn)				50					6	0–15
202												38.3667	-2.33333	PPT-	13.5	503	Mediterranean	Mediterranean forest (soil sampling in summer)				50					6	0–15
203												38.3667	-2.33333	PPT-	13.5	503	Mediterranean	Mediterranean forest (soil sampling in autumn)				50					6	0–15
204												38.3667	-2.33333	PPT-	13.5	503	Mediterranean	Managed mediterranean forest (soil sampling in summer)				50					6	0–15
205												38.3667	-2.33333	PPT-	13.5	503	Mediterranean	Managed mediterranean forest (soil sampling in autumn)				50					6	0–15
206	Hartmann et al., 2017	Hartmann et al. A decade of irrigation transforms the soil microbiome of a semi‐arid pine forest. Molecular Ecology 26, 1190-1206 (2017).						1	Rhone Valley	Stalden	Switzerland	46.3	7.61667	PPT+	6.5	660	Mediterranean	Semi-arid pine forest				84.1463					10	Organic horizon						-0.631009	0.0126446	-0.59803	0.0122066	-0.0544614	0.016995
207												46.3	7.61667	PPT+	6.5	660	Mediterranean	Semi-arid pine forest				84.1463					10	0–2	5.2675	6.4725	0.206007	1.205	0.000976993	-0.164546	0.0217827	-0.0925029	0.0187398	-0.0740853	0.000745014
208												46.3	7.61667	PPT+	6.5	660	Mediterranean	Semi-arid pine forest				84.1463					10	5–10	6.8975	6.9325	0.00506147	0.035	0.000201114	0.312662	0.0204486	0.281167	0.00709641	0.019603	0.00624311
209												46.3	7.61667	PPT+	6.5	660	Mediterranean	Semi-arid pine forest				84.1463					10	Organic horizon						-0.631009	0.0126446	-0.59803	0.0122066	-0.0544614	0.016995
210												46.3	7.61667	PPT+	6.5	660	Mediterranean	Semi-arid pine forest				84.1463					10	0–2	5.2675	6.4725	0.206007	1.205	0.000976993	-0.164546	0.0217827	-0.0925029	0.0187398	-0.0740853	0.000745014
211												46.3	7.61667	PPT+	6.5	660	Mediterranean	Semi-arid pine forest				84.1463					10	5–10	6.8975	6.9325	0.00506147	0.035	0.000201114	0.312662	0.0204486	0.281167	0.00709641	0.019603	0.00624311
212	Colombo et al., 2016; Hu et al., 2015	Colombo, F., Macdonald, C. A., Jeffries, T. C., Powell, J. R. & Singh, B. K. Impact of forest management practices on soil bacterial diversity and consequences for soil processes. Soil Biology and Biochemistry 94, 200-210 (2016).	Hu et al. Water addition regulates the metabolic activity of ammonia oxidizers responding to environmental perturbations in dry subhumid ecosystems. Environmental Microbiology 17, 444-461 (2015).					2	Richmond	New South Wales	Australia	-33.6111	150.741	PPT+	17	801	Tem/Bor Forest	Eucalyptus saligna plantation				125					7	0–10	5.34328	6.95522	0.263653	1.61194	0.00475692	-0.0545761	0.0602766	-0.0259755	0.0349857	-0.0286006	0.0210606	0.869773	0.0592697
213												-33.6111	150.741	N	17	801	Tem/Bor Forest	Eucalyptus saligna plantation				15					7	0–10	5.34328	5.04478	-0.0574857	-0.2985	0.00308825	-0.0430375	0.0372972	-0.152016	0.0342205	0.108979	0.0210606	0.374693	0.0369635
214												-33.6111	150.741	N_PPT+	17	801	Tem/Bor Forest	Eucalyptus saligna plantation				15	125				7	0–10	5.34328	6.68657	0.224261	1.34329	0.00324551	-0.0980612	0.0367543	-0.0800427	0.0323391	-0.0180185	0.0210606	0.986497	0.064728
215	Matulich et al., 2015; Matulich, 2015	Matulich et al. Temporal variation overshadows the response of leaf litter microbial communities to simulated global change. ISME Journal 9, 2477 (2015).	Matulich, K. L. Role of microbial communities in mediating an ecosystem's response to global change, UC Irvine, (2015).					2	Irvine	California	USA	33.7333	-117.7	PPT-	17	325	Grassland	California annual grassland				50					5	Forest floor
216												33.7333	-117.7	N	17	325	Grassland	California annual grassland				6					5	Forest floor
217												33.7333	-117.7	PPT-	17	325	Grassland	California annual grassland				50					5	Forest floor
218												33.7333	-117.7	N	17	325	Grassland	California annual grassland				6					5	Forest floor
219	Ochoa-Hueso et al., 2018	Ochoa-Hueso et al. Drought consistently alters the composition of soil fungal and bacterial communities in grasslands from two continents. Global Change Biology 24, 2818-2827 (2018).						1	Sevilleta National Wildlife Refuge	New Mexico	USA	34.3175	-106.69	PPT-	13.3	242	Grassland	Desert Grassland				50					3	0–10	8.75675	8.64902	-0.0123788	-0.10773	8.19775e-05
220												34.3175	-106.69	PPT-	13.3	242	Grassland	Desert Grassland				50					3	0–10	8.75675	8.64902	-0.0123788	-0.10773	8.19775e-05
221									Sevilleta National Wildlife Refuge	New Mexico	USA	34.3175	-106.69	PPT-	13.3	242	Grassland	Shortgrass Grassland				50					3	0–10	8.45216	8.5222	0.00825249	0.07004	0.000438234
222												34.3175	-106.69	PPT-	13.3	242	Grassland	Shortgrass Grassland				50					3	0–10	8.45216	8.5222	0.00825249	0.07004	0.000438234
223									Central Plains Experimental Range	Colorado	USA	40.832	-104.759	PPT-	8.6	342	Grassland	Shortgrass Grassland				50					2	0–10	6.19543	6.17637	-0.0030812	-0.01906	0.00105356
224												40.832	-104.759	PPT-	8.6	342	Grassland	Shortgrass Grassland				50					2	0–10	6.19543	6.17637	-0.0030812	-0.01906	0.00105356
225									High Plains Grasslands Research Center	Wyoming	USA	41.1624	-104.828	PPT-	7.6	384	Grassland	Mixed Grassland				50					2	0–10	7.09826	7.07931	-0.00267324	-0.01895	0.000860896
226												41.1624	-104.828	PPT-	7.6	384	Grassland	Mixed Grassland				50					2	0–10	7.09826	7.07931	-0.00267324	-0.01895	0.000860896
227									Hays Agricultural Research Center	Kansas	USA	39.0443	-99.1034	PPT-	12	577	Grassland	Mixed Grassland				50					2	0–10	7.16651	7.23677	0.00975619	0.07026	0.000542785
228												39.0443	-99.1034	PPT-	12	577	Grassland	Mixed Grassland				50					2	0–10	7.16651	7.23677	0.00975619	0.07026	0.000542785
229									Konza Prairie Biological Station	Kansas	USA	39.0588	-96.4828	PPT-	12.9	860	Grassland	Tallgrass Grassland				50					2	0–10	6.31218	6.45342	0.0221291	0.14124	0.00013782
230												39.0588	-96.4828	PPT-	12.9	860	Grassland	Tallgrass Grassland				50					2	0–10	6.31218	6.45342	0.0221291	0.14124	0.00013782
231									DRI-Grass Experimental Site	New South Wales	Australia	-33.6111	150.741	PPT-	17	800	Grassland	Australian grassland	84.4	7.4	9.2	50					3	0–10	6.54045	6.34432	-0.030446	-0.19613	0.000565657
232												-33.6111	150.741	PPT-	17	800	Grassland	Australian grassland	84.4	7.4	9.2	50					3	0–10	6.54045	6.34432	-0.030446	-0.19613	0.000565657
233	Yuan et al., 2016	Yuan et al. Plant community and soil chemistry responses to long‐term nitrogen inputs drive changes in alpine bacterial communities. Ecology 97, 1543-1554 (2016).						1	Niwot Ridge	Colorado	USA	40.05	-105.583	N	-3.7	390	Grassland	Alpine dry meadow				10					21	0–10	5.76	5.18	-0.106132	-0.58	0.00144176	-0.029463	0.0122648	-0.081011	0.0115089	0.051548	0.0210606
234												40.05	-105.583	P	-3.7	390	Grassland	Alpine dry meadow				2					21	0–10	5.76	5.65	-0.0192819	-0.11	0.000377234	0.0817312	0.0525166	0.0420756	0.0476872	0.0396556	0.0210606
235												40.05	-105.583	N_P	-3.7	390	Grassland	Alpine dry meadow				10	2				21	0–10	5.76	5.16	-0.110001	-0.6	0.000605074	-0.154022	0.0171034	-0.147398	0.0131362	-0.00662319	0.0210606
236												40.05	-105.583	N	-3.7	390	Grassland	Alpine moist meadow				10					21	0–10	5.26	4.81	-0.0894339	-0.45	0.000517035	0.431644	0.0273912	0.365824	0.0202373	0.0658206	0.0210606
237												40.05	-105.583	P	-3.7	390	Grassland	Alpine moist meadow				2					21	0–10	5.26	5.15	-0.0211343	-0.11	0.000998628	0.470611	0.0230467	0.402259	0.0169233	0.0683514	0.0210606
238												40.05	-105.583	N_P	-3.7	390	Grassland	Alpine moist meadow				10	2				21	0–10	5.26	4.79	-0.0936006	-0.47	0.000640372	0.430742	0.0251677	0.357223	0.0170241	0.0735189	0.0210606
239												40.05	-105.583	N	-3.7	390	Grassland	Alpine wet meadow				10					21	0–10	4.69	4.57	-0.0259194	-0.12	6.12784e-05	-0.0112219	0.0143423	-0.00268817	0.0145618	-0.00853375	0.0210606
240												40.05	-105.583	P	-3.7	390	Grassland	Alpine wet meadow				2					21	0–10	4.69	4.76	0.0148151	0.07	3.58392e-05	0.126977	0.00765139	0.0737244	0.00749476	0.0532523	0.0210606
241												40.05	-105.583	N_P	-3.7	390	Grassland	Alpine wet meadow				10	2				21	0–10	4.69	4.79	0.0210978	0.1	5.74108e-05	0.224191	0.00498714	0.190121	0.00811875	0.0340696	0.0210606
242	Ling et al., 2017; Zhang et al., 2011; Chen et al., 2015, 2016	Ling et al. Differential responses of soil bacterial communities to long-term N and P inputs in a semi-arid steppe. Geoderma 292, 25-33 (2017).	Zhang, X., Liu, W., Bai, Y., Zhang, G. & Han, X. Nitrogen deposition mediates the effects and importance of chance in changing biodiversity. Molecular Ecology 20, 429-438 (2011).	Chen, D. M., Lan, Z. C., Hu, S. J. & Bai, Y. F. Effects of nitrogen enrichment on belowground communities in grassland: Relative role of soil nitrogen availability vs. soil acidification. Soil Biology and Biochemistry 89, 99-108 (2015).	Chen, D., Li, J., Lan, Z., Hu, S. & Bai, Y. Soil acidification exerts a greater control on soil respiration than soil nitrogen availability in grasslands subjected to long‐term nitrogen enrichment. Functional Ecology 30, 658-669 (2016).			4	Xilin River Basin	Inner Mongolia	China	43.6333	116.7	N	0.3	340	Grassland	Semi-arid steppe	80.18	17.6	2.2	1.75					16	0–10	6.91135	6.754	-0.0230301	-0.15735	0.002111	-0.0713346	0.00304487	-0.00599328	0.0120651	-0.0172674	0.004
243												43.6333	116.7	N	0.3	340	Grassland	Semi-arid steppe	80.18	17.6	2.2	5.25					16	0–10	6.91135	6.37641	-0.0805597	-0.53494	0.000629399	0.00752827	0.011658	0.0608427	0.0188187	-0.00986348	0.004
244												43.6333	116.7	N	0.3	340	Grassland	Semi-arid steppe	80.18	17.6	2.2	10.5					16	0–10	6.91135	5.91995	-0.154837	-0.9914	0.00116071	-0.0212142	0.0165291	0.0409718	0.0149125	-0.00351463	0.004
245												43.6333	116.7	N	0.3	340	Grassland	Semi-arid steppe	80.18	17.6	2.2	28					16	0–10	6.91135	5.02705	-0.318332	-1.8843	0.00266199	-0.0490421	0.00884297	0.144395	0.010643	-0.0664338	0.004
246												43.6333	116.7	P	0.3	340	Grassland	Semi-arid steppe	80.18	17.6	2.2	0.872841					16	0–10	6.53	6.17	-0.0567081	-0.36	0.00173327	0.0580127	0.00555931	0.0269075	0.00338142	0.0311053	0.004
247												43.6333	116.7	P	0.3	340	Grassland	Semi-arid steppe	80.18	17.6	2.2	1.74568					16	0–10	6.53	6.19	-0.0534719	-0.34	0.00183751	0.046849	0.0106803	0.15155	0.077932	-0.104701	0.004
248												43.6333	116.7	P	0.3	340	Grassland	Semi-arid steppe	80.18	17.6	2.2	3.49137					16	0–10	6.53	6.1	-0.0681182	-0.43	0.00172038	0.0161583	0.0182489	-0.00913248	0.0111967	0.0252908	0.004
249												43.6333	116.7	P	0.3	340	Grassland	Semi-arid steppe	80.18	17.6	2.2	13.9655					16	0–10	6.53	5.93	-0.0963827	-0.6	0.00273622	0.0433888	0.01127	0	0.00630165	0.0433888	0.004
250	Wang et al., 2016	Wang, Y., Ji, H. & Gao, C. Differential responses of soil bacterial taxa to long-term P, N, and organic manure application. Journal of Soils and Sediments 16, 1046-1058 (2016).						1	Changwu Agroecological Experimental Station	Shaanxi	China	35.2	107.667	P	9.1	584	Agriculture	Winter wheat				1.74568					30	0–20	8.68	8.64	-0.00461895	-0.04	6.6376e-05	-0.0230248	0.00225304	-0.0253178	0.00157062	0.0121582	0.000759534
251												35.2	107.667	N	9.1	584	Agriculture	Winter wheat				12					30	0–20	8.68	8.66	-0.00230681	-0.02	7.03701e-05	0.00605146	0.00216791	0.0246926	0.00512427	-0.013547	0.00112471
252												35.2	107.667	N_P	9.1	584	Agriculture	Winter wheat				12	1.74568				30	0–20	8.68	8.56	-0.0139213	-0.12	7.04954e-05	0.181309	0.00218814	0.17185	0.0031791	0.0127623	0.000791429
253												35.2	107.667	P	9.1	584	Agriculture	Winter wheat with manure				1.74568					30	0–20	8.71	8.64	-0.00806921	-0.07	4.87929e-05	0.027588	0.00189822	0.00816331	0.00405919	0.0259129	0.00123784
254												35.2	107.667	N	9.1	584	Agriculture	Winter wheat with manure				12					30	0–20	8.71	8.49	-0.0255828	-0.22	5.30027e-05	0.0458841	0.00180531	0.0557914	0.00173975	-0.013522	0.000208532
255												35.2	107.667	N_P	9.1	584	Agriculture	Winter wheat with manure				12	1.74568				30	0–20	8.71	8.58	-0.0150379	-0.13	5.96788e-05	0.069459	0.00178854	0.0863281	0.00258417	-0.0129034	0.00198861
256	Eo & Park, 2016	Eo, J. & Park, K.-C. Long-term effects of imbalanced fertilization on the composition and diversity of soil bacterial community. Agriculture, Ecosystems & Environment 231, 176-182 (2016).						1	Suwon		Republic of Korea	37.2642	126.974	N_P_K	12	1312.3	Agriculture	Pepper cultivation	68	26	6	19	10.16	16.67			18	0–10	7.2	6.4	-0.117783	-0.8	0.00249144	0.30973	0.024215
257												37.2642	126.974	N_P	12	1312.3	Agriculture	Pepper cultivation	68	26	6	19	10.16				18	0–10	7.2	6.8	-0.0571584	-0.4	0.00249144	0.242072	0.024215
258	Cui et al., 2017	Cui, J., Wang, J., Xu, J., Xu, C. & Xu, X. Changes in soil bacterial communities in an evergreen broad-leaved forest in east China following 4 years of nitrogen addition. Journal of Soils and Sediments 17, 2156-2164 (2017).						1	Xianyu Mountains	Anhui	China	30.0297	117.356	N	16	1626	Tro/Sub Forest	Evergreen broad-leaved forest				5					4	0–10	4.22	4.18	-0.00952388	-0.04	0.000108887	0.0703205	0.0338333	0.0334887	0.0336845	0.0435302	0.00376616
259												30.0297	117.356	N	16	1626	Tro/Sub Forest	Evergreen broad-leaved forest				10					4	0–10	4.22	4.05	-0.0411182	-0.17	0.000124232	0.223862	0.03489	0.183353	0.0345774	0.043023	0.0012046
260												30.0297	117.356	N_P	16	1626	Tro/Sub Forest	Evergreen broad-leaved forest				10	5				4	0–10	4.22	3.94	-0.0686544	-0.28	0.000145399	-0.0916254	0.0476801	-0.090677	0.0480455	0.00105876	0.00160851
261	Koyama et al., 2013, 2014	Koyama, A., Wallenstein, M. D., Simpson, R. T. & Moore, J. C. Soil bacterial community composition altered by increased nutrient availability in Arctic tundra soils. Frontiers in Microbiology 5, 516 (2014).	Koyama, A., Wallenstein, M. D., Simpson, R. T. & Moore, J. C. Carbon-degrading enzyme activities stimulated by increased nutrient availability in arctic tundra soils. Plos One 8, e77212 (2013).					2	Toolik Lake	Alaska	USA	68.6333	-149.633	N_P	-7	400	Tundra	Arctic Tundra				10	5				23	Organic horizon						-0.0040754	0.0194106	0.755846	0.0343293	-0.803681	0.0152701
262												68.6333	-149.633	N_P	-7	400	Tundra	Arctic Tundra				10	5				23	0–5						0.0337111	0.192317	0.120628	0.195772	-0.0794508	0.00379228
263												68.6333	-149.633	N_P	-7	400	Tundra	Arctic Tundra				10	5				6	Organic horizon						-0.299558	0.037078	0.331645	0.0520444	-0.638615	0.0165585
264												68.6333	-149.633	N_P	-7	400	Tundra	Arctic Tundra				10	5				6	0–5						0.16411	0.0719684	0.162519	0.0536419	-0.0311184	0.00261226
265												68.6333	-149.633	N_P	-7	400	Tundra	Arctic Tundra				10	5				23	Organic horizon						-0.0040754	0.0194106	0.755846	0.0343293	-0.803681	0.0152701
266												68.6333	-149.633	N_P	-7	400	Tundra	Arctic Tundra				10	5				23	0–5						0.0337111	0.192317	0.120628	0.195772	-0.0794508	0.00379228
267												68.6333	-149.633	N_P	-7	400	Tundra	Arctic Tundra				10	5				6	Organic horizon						-0.299558	0.037078	0.331645	0.0520444	-0.638615	0.0165585
268												68.6333	-149.633	N_P	-7	400	Tundra	Arctic Tundra				10	5				6	0–5						0.16411	0.0719684	0.162519	0.0536419	-0.0311184	0.00261226
269	Zhang et al., 2017	Zhang et al. Fertilization shapes bacterial community structure by alteration of soil pH. Frontiers in Microbiology 8, 1325 (2017).						1	Southwest University Campus	Chongqing	China	29.8	106.4	N_P_K	18.2	1150	Agriculture	Annual maize-vegetable rotation; alkaline soil				30	3.92958	12.4737			7	0–20	8.09	7.85	-0.0301152	-0.24	4.6119e-05	-0.0490719	0.0162747	0.0173917	0.000864172	-0.0618982	0.00421636
270												29.8	106.4	N_P_K	18.2	1150	Agriculture	Annual maize-vegetable rotation with manure; alkaline soil				30	3.92958	12.4737			7	0–20	8.31	8.12	-0.0231295	-0.19	9.9159e-05	-0.346511	0.00425779	-0.201285	0.000635522	-0.144925	0.000354704
271												29.8	106.4	N_P_K	18.2	1150	Agriculture	Annual maize-vegetable rotation; near-neutral soil				30	3.92958	12.4737			7	0–20	5.97	4.58	-0.265048	-1.39	0.000681003	0.134312	0.0607655	0.190518	8.5513e-05	-0.0550789	0.0250462
272												29.8	106.4	N_P_K	18.2	1150	Agriculture	Annual maize-vegetable rotation with manure; near-neutral soil				30	3.92958	12.4737			7	0–20	7.02	6.07	-0.145405	-0.95	0.000259164	-0.192336	0.0334786	-0.122015	0.00377099	-0.0682393	0.00299908
273												29.8	106.4	N_P_K	18.2	1150	Agriculture	Annual maize-vegetable rotation; acidic soil				30	3.92958	12.4737			7	0–20	5.88	4.31	-0.310619	-1.57	0.000311934	0.038989	0.138904	0.210071	0.00389122	-0.194749	0.0318196
274												29.8	106.4	N_P_K	18.2	1150	Agriculture	Annual maize-vegetable rotation with manure; acidic soil				30	3.92958	12.4737			7	0–20	6.47	5.99	-0.0770847	-0.48	0.000531125	-0.149138	0.0240672	-0.290083	0.00621339	0.146783	0.0177733
275	Sun et al., 2016	Sun et al. Alteration of the soil bacterial community during parent material maturation driven by different fertilization treatments. Soil Biology and Biochemistry 96, 207-215 (2016).						1	Qiyang	Hunan	China	26.75	111.883	N_P_K	17.8	1255	Agriculture	Poaceae, Leguminosae, Cruciferae and Tuber crop rotation pattern; granite soil				7.95455	19.8718	6.54362			30	0–10	4.96	4.02	-0.210124	-0.94	0.000188754	0.984499	0.000434363	0.735707	0.000774796	0.248792	0.00666667
276												26.75	111.883	N_P_K	17.8	1255	Agriculture	Poaceae, Leguminosae, Cruciferae and Tuber crop rotation pattern with straw returning; granite soil				7.95455	19.8718	6.54362			30	0–10	4.78	4	-0.178146	-0.78	0.0065573	1.04145	0.00161552	0.788457	0.000381267	0.252997	0.00666667
277												26.75	111.883	N_P_K	17.8	1255	Agriculture	Poaceae, Leguminosae, Cruciferae and Tuber crop rotation pattern; purple sandy shale				7.95455	19.8718	6.54362			30	0–10	8.52	8.38	-0.0165684	-0.14	1.17275e-05	0.0935261	0.00247566	0.234193	0.000104553	-0.140667	0.00666667
278												26.75	111.883	N_P_K	17.8	1255	Agriculture	Poaceae, Leguminosae, Cruciferae and Tuber crop rotation pattern with straw returning; purple sandy shale				7.95455	19.8718	6.54362			30	0–10	7.64	7.51	-0.0171621	-0.13	2.43205e-06	0.107631	0.00129252	0.192904	0.000834432	-0.085273	0.00666667
279												26.75	111.883	N_P_K	17.8	1255	Agriculture	Poaceae, Leguminosae, Cruciferae and Tuber crop rotation pattern; quaternary red clay soil				7.95455	19.8718	6.54362			30	0–10	4.33	3.67	-0.165376	-0.66	9.58637e-06	0.324661	0.0038819	0.0811255	0.000320719	0.243536	0.00666667
280												26.75	111.883	N_P_K	17.8	1255	Agriculture	Poaceae, Leguminosae, Cruciferae and Tuber crop rotation pattern with straw returning; quaternary red clay soil				7.95455	19.8718	6.54362			30	0–10	4.64	3.94	-0.163534	-0.7	8.34029e-06	0.568395	0.000637631	0.595167	0.010177	-0.0267713	0.00666667
281	Zhou et al., 2015, 2016	Zhou et al. Influence of 34-years of fertilization on bacterial communities in an intensively cultivated black soil in northeast China. Soil Biology and Biochemistry 90, 42-51 (2015).	Zhou et al. Thirty four years of nitrogen fertilization decreases fungal diversity and alters fungal community composition in black soil in northeast China. Soil Biology and Biochemistry 95, 135-143 (2016).					2	Harbin	Heilongjiang	China	45.6667	126.583	N	3.5	533	Agriculture	Wheat				15					34	5–25	6.36	5.64	-0.120144	-0.72	1.68478e-05	0.036027	0.000436213	0.0645385	4.34932e-05	-0.0285116	0.00666667
282												45.6667	126.583	N	3.5	533	Agriculture	Wheat				30					34	5–25	6.36	4.64	-0.315314	-1.72	2.13509e-05	0.0779524	0.000459114	0.168335	0.000171928	-0.0903829	0.00666667
283												45.6667	126.583	N_P	3.5	533	Agriculture	Wheat				15	3.27465				34	5–25	6.36	5.59	-0.129049	-0.77	7.56875e-05	0.0910994	8.66785e-05	0.139762	0.000303201	-0.0486626	0.00666667
284												45.6667	126.583	N_P	3.5	533	Agriculture	Wheat				30	6.5493				34	5–25	6.36	4.79	-0.283498	-1.57	2.04919e-05	0.0921036	0.000118795	0.139762	0.000180678	-0.0476584	0.00666667
285												45.6667	126.583	N	3.5	533	Agriculture	Wheat				15					34	5–25	6.36	5.64	-0.120144	-0.72	1.68478e-05	0.036027	0.000436213	0.0645385	4.34932e-05	-0.0285116	0.00666667
286												45.6667	126.583	N	3.5	533	Agriculture	Wheat				30					34	5–25	6.36	4.64	-0.315314	-1.72	2.13509e-05	0.0779524	0.000459114	0.168335	0.000171928	-0.0903829	0.00666667
287												45.6667	126.583	N_P	3.5	533	Agriculture	Wheat				15	3.27465				34	5–25	6.36	5.59	-0.129049	-0.77	7.56875e-05	0.0910994	8.66785e-05	0.139762	0.000303201	-0.0486626	0.00666667
288												45.6667	126.583	N_P	3.5	533	Agriculture	Wheat				30	6.5493				34	5–25	6.36	4.79	-0.283498	-1.57	2.04919e-05	0.0921036	0.000118795	0.139762	0.000180678	-0.0476584	0.00666667
289	Tan et al., 2013; Griffiths et al., 2012	Tan et al. Long-term phosphorus fertilisation increased the diversity of the total bacterial community and the phoD phosphorus mineraliser group in pasture soils. Biology and Fertility of Soils 49, 661-672 (2013).	Griffiths, B. S., Spilles, A. & Bonkowski, M. C:N:P stoichiometry and nutrient limitation of the soil microbial biomass in a grazed grassland site under experimental P limitation or excess. Ecological Processes 1, 6 (2012).					2	Johnstown Castle	Co. Wexford	Ireland	52.3	-6.5	P	10.4	1037	Grassland	Grazed grassland				15					42	0–10	5.5	5.9	0.0702043	0.4	0.00249144	0.0891782	0.00988533	0.107631	0.00873001	-0.0184524	0.0210606
290												52.3	-6.5	P	10.4	1037	Grassland	Grazed grassland				30					42	0–10	5.5	5.8	0.0531098	0.3	0.00249144	0.150736	0.00998937	0.186102	0.0109661	-0.0353662	0.0210606
291												52.3	-6.5	P	10.4	1037	Grassland	Grazed grassland				15					42	0–10	5.5	5.9	0.0702043	0.4	0.00249144	0.0891782	0.00988533	0.107631	0.00873001	-0.0184524	0.0210606
292												52.3	-6.5	P	10.4	1037	Grassland	Grazed grassland				30					42	0–10	5.5	5.8	0.0531098	0.3	0.00249144	0.150736	0.00998937	0.186102	0.0109661	-0.0353662	0.0210606
293	McHugh et al., 2017	McHugh et al. Bacterial, fungal, and plant communities exhibit no biomass or compositional response to two years of simulated nitrogen deposition in a semiarid grassland. Environmental Microbiology 19, 1600-1611 (2017).						1	Arches National Park	Utah	USA	38.5726	-109.55	N	14.4	235	Grassland	Semiarid grassland	71.5	15.1	13.4	0.2					2	0–1	7.8	7.8	0	0	2.62985e-05	0.105361	0.0223457	0.182322	0.0108444	-0.076961	0.0210606
294												38.5726	-109.55	N	14.4	235	Grassland	Semiarid grassland	71.5	15.1	13.4	0.5					2	0–1	7.8	7.8	0	0	4.7666e-05	0.287682	0.0192901	0.182322	0.0241778	0.105361	0.0210606
295												38.5726	-109.55	N	14.4	235	Grassland	Semiarid grassland	71.5	15.1	13.4	0.8					2	0–1	7.8	7.8	0	0	4.20776e-05	0.105361	0.0223457	0	0.0128	0.105361	0.0210606
296												38.5726	-109.55	N	14.4	235	Grassland	Semiarid grassland	71.5	15.1	13.4	0.2					2	2–4.5	7.8	7.8	0	0	4.7666e-05	0.223144	0.055625	0	0.02	0.223144	0.0210606
297												38.5726	-109.55	N	14.4	235	Grassland	Semiarid grassland	71.5	15.1	13.4	0.5					2	2–4.5	7.8	7.8	0	0	4.7666e-05	0.117783	0.0279707	0	0.015625	0.117783	0.0210606
298												38.5726	-109.55	N	14.4	235	Grassland	Semiarid grassland	71.5	15.1	13.4	0.8					2	2–4.5	7.8	7.8	0	0	4.20776e-05	0	0.03125	0	0.015625	0	0.0210606
299												38.5726	-109.55	N	14.4	235	Grassland	Semiarid grassland	71.5	15.1	13.4	0.2					2	Rhizosphere	8	8	0	0	2.5e-05	0.105361	0.0223457	0	0.032	0.105361	0.0210606
300												38.5726	-109.55	N	14.4	235	Grassland	Semiarid grassland	71.5	15.1	13.4	0.5					2	Rhizosphere	8	8	0	0	3.03125e-05	0	0.0246914	0.182322	0.0300444	-0.182322	0.0210606
301												38.5726	-109.55	N	14.4	235	Grassland	Semiarid grassland	71.5	15.1	13.4	0.8					2	Rhizosphere	8	7.9	-0.0125788	-0.1	1.30115e-05	0	0.0246914	0	0.0512	0	0.0210606
302												38.5726	-109.55	N	14.4	235	Grassland	Semiarid grassland	71.5	15.1	13.4	0.2					2	0–1	7.8	7.8	0	0	2.62985e-05	0.105361	0.0223457	0.182322	0.0108444	-0.076961	0.0210606
303												38.5726	-109.55	N	14.4	235	Grassland	Semiarid grassland	71.5	15.1	13.4	0.5					2	0–1	7.8	7.8	0	0	4.7666e-05	0.287682	0.0192901	0.182322	0.0241778	0.105361	0.0210606
304												38.5726	-109.55	N	14.4	235	Grassland	Semiarid grassland	71.5	15.1	13.4	0.8					2	0–1	7.8	7.8	0	0	4.20776e-05	0.105361	0.0223457	0	0.0128	0.105361	0.0210606
305												38.5726	-109.55	N	14.4	235	Grassland	Semiarid grassland	71.5	15.1	13.4	0.2					2	2–4.5	7.8	7.8	0	0	4.7666e-05	0.223144	0.055625	0	0.02	0.223144	0.0210606
306												38.5726	-109.55	N	14.4	235	Grassland	Semiarid grassland	71.5	15.1	13.4	0.5					2	2–4.5	7.8	7.8	0	0	4.7666e-05	0.117783	0.0279707	0	0.015625	0.117783	0.0210606
307												38.5726	-109.55	N	14.4	235	Grassland	Semiarid grassland	71.5	15.1	13.4	0.8					2	2–4.5	7.8	7.8	0	0	4.20776e-05	0	0.03125	0	0.015625	0	0.0210606
308												38.5726	-109.55	N	14.4	235	Grassland	Semiarid grassland	71.5	15.1	13.4	0.2					2	Rhizosphere	8	8	0	0	2.5e-05	0.105361	0.0223457	0	0.032	0.105361	0.0210606
309												38.5726	-109.55	N	14.4	235	Grassland	Semiarid grassland	71.5	15.1	13.4	0.5					2	Rhizosphere	8	8	0	0	3.03125e-05	0	0.0246914	0.182322	0.0300444	-0.182322	0.0210606
310												38.5726	-109.55	N	14.4	235	Grassland	Semiarid grassland	71.5	15.1	13.4	0.8					2	Rhizosphere	8	7.9	-0.0125788	-0.1	1.30115e-05	0	0.0246914	0	0.0512	0	0.0210606
311	Ramirez et al., 2010	Ramirez, K. S., Lauber, C. L., Knight, R., Bradford, M. A. & Fierer, N. Consistent effects of nitrogen fertilization on soil bacterial communities in contrasting systems. Ecology 91, 3463-3470 (2010).						1	Cedar Creek Ecosystem Science Reserve	Minnesota	USA	45.4	-93.2	N	5.5	726	Grassland	Successional grasslands; fields A				1					26	0–5	7.3	7.1	-0.0277796	-0.2	2.60567e-05	0.0613689	0.00886964	0.0500104	0.00979727	0	0.000578231
312												45.4	-93.2	N	5.5	726	Grassland	Successional grasslands; fields A				2					26	0–5	7.3	7.1	-0.0277796	-0.2	7.8791e-05	0.21552	0.00692897	0.200671	0.00679921	0	0.000493197
313												45.4	-93.2	N	5.5	726	Grassland	Successional grasslands; fields A				3.4					26	0–5	7.3	6.9	-0.0563529	-0.4	8.26798e-05	0.135902	0.00824142	0.157807	0.00848025	-0.074108	0.000444894
314												45.4	-93.2	N	5.5	726	Grassland	Successional grasslands; fields A				5.4					26	0–5	7.3	6.8	-0.0709517	-0.5	2.72643e-05	0.157761	0.00792243	0.186586	0.00789322	-0.074108	0.000444894
315												45.4	-93.2	N	5.5	726	Grassland	Successional grasslands; fields A				9.5					26	0–5	7.3	6.8	-0.0709517	-0.5	2.72643e-05	0.0906966	0.00666751	0.150481	0.00807401	-0.074108	0.000602685
316												45.4	-93.2	N	5.5	726	Grassland	Successional grasslands; fields A				17					26	0–5	7.3	6.5	-0.116072	-0.8	9.1562e-05	0.220609	0.00563008	0.331576	0.0060936	-0.154151	0.000448318
317												45.4	-93.2	N	5.5	726	Grassland	Successional grasslands; fields A				27.2					26	0–5	7.3	6	-0.196115	-1.3	3.14165e-05	0.130362	0.0102193	0.31923	0.00964536	-0.241162	0.000535363
318												45.4	-93.2	N	5.5	726	Grassland	Successional grasslands; fields B				1					26	0–5	7.4	7.2	-0.027399	-0.2	7.66269e-05	0.339216	0.00792318	0.336472	0.00605442	0	0.000296296
319												45.4	-93.2	N	5.5	726	Grassland	Successional grasslands; fields B				2					26	0–5	7.4	7.2	-0.027399	-0.2	2.53473e-05	0.658914	0.025006	0.728239	0.0226811	-0.0689929	0.000305064
320												45.4	-93.2	N	5.5	726	Grassland	Successional grasslands; fields B				3.4					26	0–5	7.4	7	-0.0555699	-0.4	8.03537e-05	0.332343	0.0101018	0.366625	0.0083076	-0.0689929	0.000254044
321												45.4	-93.2	N	5.5	726	Grassland	Successional grasslands; fields B				5.4					26	0–5	7.4	6.9	-0.0699586	-0.5	2.65042e-05	0.688328	0.00776661	0.781943	0.00640423	-0.0689929	0.000390098
322												45.4	-93.2	N	5.5	726	Grassland	Successional grasslands; fields B				9.5					26	0–5	7.4	6.8	-0.0845574	-0.6	8.44142e-05	0.565095	0.00828608	0.735111	0.00660557	-0.143101	0.000256761
323												45.4	-93.2	N	5.5	726	Grassland	Successional grasslands; fields B				17					26	0–5	7.4	6.8	-0.0845574	-0.6	8.44142e-05	1.03919	0.0565965	1.21956	0.0567907	-0.143101	0.00120351
324												45.4	-93.2	N	5.5	726	Grassland	Successional grasslands; fields B				27.2					26	0–5	7.4	6.2	-0.176931	-1.2	9.90417e-05	1.02204	0.0254469	1.31603	0.0231634	-0.310155	0.00034723
325									Kellogg Biological Station	Michigan	USA	42.4	-85.4	N	9.2	762	Agriculture	Corn				3.4					8	0–5	6.3	6.5	0.0312525	0.2	0.00012216	-0.124703	0.000578721	-0.0711763	0.000478186	0	0.000206612
326												42.4	-85.4	N	9.2	762	Agriculture	Corn				6.7					8	0–5	6.3	6.3	0	0	0.000125976	-0.071459	0.000645093	-0.0468836	0.000634272	0	0.000206612
327												42.4	-85.4	N	9.2	762	Agriculture	Corn				10.1					8	0–5	6.3	6.2	-0.0160003	-0.1	0.000128025	0.0471468	0.00102412	0.0735626	0.000674438	0	0.000371901
328												42.4	-85.4	N	9.2	762	Agriculture	Corn				13.4					8	0–5	6.3	5.5	-0.135802	-0.8	0.0013853	0.0272126	0.000715213	0.0735626	0.000510965	0	0.000268595
329												42.4	-85.4	N	9.2	762	Agriculture	Corn				16.8					8	0–5	6.3	5.5	-0.135802	-0.8	0.000145633	0.170761	0.00118466	0.206207	0.00122528	0	0.000268595
330												42.4	-85.4	N	9.2	762	Agriculture	Corn				20.2					8	0–5	6.3	5.2	-0.191891	-1.1	0.000155444	0.0136988	0.00206339	0.0806297	0.00248835	-0.0953102	0.00028595
331												42.4	-85.4	N	9.2	762	Agriculture	Corn				24.6					8	0–5	6.3	5	-0.231112	-1.3	0.000162988	0.0136988	0.000536363	0.212399	0.000210687	-0.0953102	0.00058595
332												42.4	-85.4	N	9.2	762	Agriculture	Corn				26.7					8	0–5	6.3	5.3	-0.172843	-1	0.000151988	-0.0350913	0.001563	0.128749	0.00167982	-0.200671	0.000309407
333												42.4	-85.4	N	9.2	762	Agriculture	Corn with irrigation				3.4					8	0–5	6.9	6.9	0	0	6.31432e-05	-0.101783	0.00361215	-0.0800427	0.00319528	0	4.13223e-05
334												42.4	-85.4	N	9.2	762	Agriculture	Corn with irrigation				6.7					8	0–5	6.9	6.8	-0.0145988	-0.1	6.4699e-05	-0.123444	0.00329634	-0.110814	0.00328636	0	4.13223e-05
335												42.4	-85.4	N	9.2	762	Agriculture	Corn with irrigation				10.1					8	0–5	6.9	6.5	-0.0597192	-0.4	6.98049e-05	-0.0394788	0.00592278	-0.0428637	0.00475744	0	0.000103306
336												42.4	-85.4	N	9.2	762	Agriculture	Corn with irrigation				13.4					8	0–5	6.9	6.1	-0.123233	-0.8	7.78195e-05	-0.0129872	0.00289581	0.0138891	0.00252148	0	4.13223e-05
337												42.4	-85.4	N	9.2	762	Agriculture	Corn with irrigation				16.8					8	0–5	6.9	5.8	-0.173663	-1.1	0.000307898	-0.175891	0.00363816	-0.0876473	0.00548986	-0.0953102	0.000420661
338												42.4	-85.4	N	9.2	762	Agriculture	Corn with irrigation				20.2					8	0–5	6.9	5.6	-0.208755	-1.3	9.03527e-05	-0.0195446	0.00294525	0.0544352	0.0024622	-0.0953102	4.56612e-05
339												42.4	-85.4	N	9.2	762	Agriculture	Corn with irrigation				24.6					8	0–5	6.9	5.5	-0.226773	-1.4	9.32779e-05	-0.13077	0.00630335	0	0.00665069	-0.0953102	0.000420661
340												42.4	-85.4	N	9.2	762	Agriculture	Corn with irrigation				26.7					8	0–5	6.9	5.2	-0.282863	-1.7	0.000380456	-0.0805805	0.00416681	0.0610359	0.00306977	-0.200671	0.000514488
341	Turlapati et al., 2013; Frey et al., 2004	Turlapati et al. Chronic N-amended soils exhibit an altered bacterial community structure in Harvard Forest, MA, USA. FEMS Microbiology Ecology 83, 478-493 (2013).	Frey, S. D., Knorr, M., Parrent, J. L. & Simpson, R. T. Chronic nitrogen enrichment affects the structure and function of the soil microbial community in temperate hardwood and pine forests. Forest Ecology and Management 196, 159-171 (2004).					2	Harvard Forest, Petersham	Massachusetts	USA	42.8333	-72.3	N	8.1	941	Tem/Bor Forest	Hardwood forest				5					20	Organic horizon	4	4.1	0.0246926	0.1	0.00121988	0.0196728	0.0416469	0	0.0222222	0.0627657	0.00823801
342												42.8333	-72.3	N	8.1	941	Tem/Bor Forest	Hardwood forest				15					20	Organic horizon	4	4	0	0	0.00203125	-0.00664454	0.0353857	0	0.0313889	-0.0413282	0.00701711
343												42.8333	-72.3	N	8.1	941	Tem/Bor Forest	Hardwood forest				5					20	Top	4.6	4.7	0.0215062	0.1	0.000240723	-0.0235305	0.0112336	0	0.0125	-0.00956945	0.0117221
344												42.8333	-72.3	N	8.1	941	Tem/Bor Forest	Hardwood forest				15					20	Top	4.6	4.6	0	0	0.000401701	0.150823	0.00856333	0	0.005	0.0047506	0.0115551
345	Coolon et al., 2013; Turner et al., 1997; Carson & Zeglin, 2018	Coolon, J. D., Jones, K. L., Todd, T. C., Blair, J. M. & Herman, M. A. Long-term nitrogen amendment alters the diversity and assemblage of soil bacterial communities in tallgrass prairie. Plos One 8, e67884 (2013).	Turner, C. L., Blair, J. M., Schartz, R. J. & Neel, J. C. Soil N and plant responses to fire, topography, and supplemental N in tallgrass prairie. Ecology 78, 1832-1843 (1997).	Carson, C. M. & Zeglin, L. H. Long-term fire management history affects N-fertilization sensitivity, but not seasonality, of grassland soil microbial communities. Soil Biology and Biochemistry 121, 231-239 (2018).				3	Konza Prairie Biological Station	Kansas	USA	39.08	-96.57	N	13	835	Grassland	Tallgrass prairie with buring				10					20	0–10	6.21	5.92	-0.0478244	-0.29	0.00254666	-0.0946652	0.00849511	0.0240976	0.0105932	-0.118763	0.0210606	2.10029	0.281985
346												39.08	-96.57	N	13	835	Grassland	Tallgrass prairie				10					20	0–10	6.26	5.94	-0.0524711	-0.32	0.000506252	-0.0294472	0.00962411	-0.0606246	0.00519632	0.0311774	0.0210606	2.09408	0.179744
347	Li et al., 2016, 2019	Li, Q., Song, X., Gu, H. & Gao, F. Nitrogen deposition and management practices increase soil microbial biomass carbon but decrease diversity in Moso bamboo plantations. Scientific Reports 6, 28235 (2016).	Li, Q. et al. Nitrogen depositions increase soil respiration and decrease temperature sensitivity in a Moso bamboo forest. Agr Forest Meteorol 268, 48-54 (2019).					2	Lin’an City	Zhejiang	China	30.2333	119.7	N	15.6	1420	Tro/Sub Forest	Moso bamboo plantations with conventional management				3					3	0–20
348												30.2333	119.7	N	15.6	1420	Tro/Sub Forest	Moso bamboo plantations with conventional management				6					3	0–20
349												30.2333	119.7	N	15.6	1420	Tro/Sub Forest	Moso bamboo plantations with conventional management				9					3	0–20
350												30.2333	119.7	N	15.6	1420	Tro/Sub Forest	Moso bamboo plantations with intensive management				3					3	0–20
351												30.2333	119.7	N	15.6	1420	Tro/Sub Forest	Moso bamboo plantations with intensive management				6					3	0–20
352												30.2333	119.7	N	15.6	1420	Tro/Sub Forest	Moso bamboo plantations with intensive management				9					3	0–20
353	Zhong et al., 2015; Shao et al., 2014	Zhong, Y., Yan, W. & Shangguan, Z. Impact of long-term N additions upon coupling between soil microbial community structure and activity, and nutrient-use efficiencies. Soil Biology and Biochemistry 91, 151-159 (2015).	Shao, R., Deng, L., Yang, Q. & Shangguan, Z. Nitrogen fertilization increase soil carbon dioxide efflux of winter wheat field: A case study in Northwest China. Soil and Tillage Research 143, 164-171 (2014).					2	Yangling	Shaanxi	China	34.2989	108.069	N	13	632	Agriculture	Winter wheat				9					10	0–10	8.18	8.08	-0.0123003	-0.1	0.00249144	0.0963546	0.024215	0.110769	0.0365604	-0.0144143	0.0210606
354												34.2989	108.069	N	13	632	Agriculture	Winter wheat				18					10	0–10	8.18	8.22	0.00487806	0.04	0.00249144	0.0438519	0.024215	0.101013	0.0365604	-0.0571608	0.0210606
355												34.2989	108.069	N	13	632	Agriculture	Winter wheat				27					10	0–10	8.18	8.1	-0.00982809	-0.08	0.00249144	0.0869156	0.024215	0.120431	0.0365604	-0.0335152	0.0210606
356												34.2989	108.069	N	13	632	Agriculture	Winter wheat				36					10	0–10	8.18	8.2	0.002442	0.02	0.00249144	0.0283305	0.024215	0.0911604	0.0365604	-0.0628299	0.0210606
357												34.2989	108.069	N	13	632	Agriculture	Winter wheat				9					10	0–10	8.18	8.08	-0.0123003	-0.1	0.00249144	0.0963546	0.024215	0.110769	0.0365604	-0.0144143	0.0210606
358												34.2989	108.069	N	13	632	Agriculture	Winter wheat				18					10	0–10	8.18	8.22	0.00487806	0.04	0.00249144	0.0438519	0.024215	0.101013	0.0365604	-0.0571608	0.0210606
359												34.2989	108.069	N	13	632	Agriculture	Winter wheat				27					10	0–10	8.18	8.1	-0.00982809	-0.08	0.00249144	0.0869156	0.024215	0.120431	0.0365604	-0.0335152	0.0210606
360												34.2989	108.069	N	13	632	Agriculture	Winter wheat				36					10	0–10	8.18	8.2	0.002442	0.02	0.00249144	0.0283305	0.024215	0.0911604	0.0365604	-0.0628299	0.0210606
361	Wang et al., 2015	Wang et al. Impact of inorganic nitrogen additions on microbes in biological soil crusts. Soil Biology and Biochemistry 88, 303-313 (2015).						1	Cuiliugou region	Ningxia	China	37.4167	104.583	N	8.7	186	Desert	Desert steppe				3.5					6	0–5	7.77	7.48	-0.0380374	-0.29	8.51753e-06	0.141079	0.0108983	0.211309	0.00167047	-0.0572949	0.00118527
362												37.4167	104.583	N	8.7	186	Desert	Desert steppe				7					6	0–5	7.77	7.41	-0.0474397	-0.36	1.44065e-05	0.235857	0.0196212	0.462624	0.00183144	-0.206747	0.00303546
363												37.4167	104.583	N	8.7	186	Desert	Desert steppe				14					6	0–5	7.77	7.31	-0.0610269	-0.46	6.79751e-06	0.395313	0.0147441	0.693147	0.00224913	-0.283823	0.00214006
364												37.4167	104.583	N	8.7	186	Desert	Desert steppe				3.5					6	0–5	7.77	7.48	-0.0380374	-0.29	8.51753e-06	0.141079	0.0108983	0.211309	0.00167047	-0.0572949	0.00118527
365												37.4167	104.583	N	8.7	186	Desert	Desert steppe				7					6	0–5	7.77	7.41	-0.0474397	-0.36	1.44065e-05	0.235857	0.0196212	0.462624	0.00183144	-0.206747	0.00303546
366												37.4167	104.583	N	8.7	186	Desert	Desert steppe				14					6	0–5	7.77	7.31	-0.0610269	-0.46	6.79751e-06	0.395313	0.0147441	0.693147	0.00224913	-0.283823	0.00214006
367	Chen et al., 2016	Chen et al. Microbial communities of an arable soil treated for 8 years with organic and inorganic fertilizers. Biology and Fertility of Soils 52, 455-467 (2016).						1	Changshu	Jiangsu	China	31.5	120.55	N	16	1150	Agriculture	Winter wheat and summer rice				30					8	0–15	6.51	6.57	0.00917438	0.06	0.000619116	0.0740548	0.000911252	0.499652	0.0155187	-0.425598	0.0210606
368	Camenzind et al., 2014; Homeier et al., 2012	Camenzind et al. Nitrogen and phosphorus additions impact arbuscular mycorrhizal abundance and molecular diversity in a tropical montane forest. Global Change Biology 20, 3646-3659 (2014).	Homeier et al. Tropical Andean forests are highly susceptible to nutrient inputs-Rapid effects of experimental N and P addition to an Ecuadorian montane forest. Plos One 7, e47128 (2012).					2	Podocarpus National Park	Cordillera Real	Ecuador	-3.98333	-79.0833	N	15.2	2000	Tro/Sub Forest	Tropical montane forest				5					2	0–10	4.56	4.48	-0.0176996	-0.08	0.00249144	-0.106908	0.0297007	0.17185	0.00260184	-0.138836	0.00295099
369												-3.98333	-79.0833	P	15.2	2000	Tro/Sub Forest	Tropical montane forest				1					2	0–10	4.56	4.61	0.0109052	0.05	0.00249144	-0.182719	0.0344092	0.040822	0.00157817	-0.0506437	0.00274765
370												-3.98333	-79.0833	N_P	15.2	2000	Tro/Sub Forest	Tropical montane forest				5	1				2	0–10	4.56	4.6	0.00873368	0.04	0.00249144	0.0428081	0.0331404	0.16304	0.001383	-0.108566	0.00221956
371	Corrales et al., 2017; Koehler et al., 2009	Corrales, A., Turner, B. L., Tedersoo, L., Anslan, S. & Dalling, J. W. Nitrogen addition alters ectomycorrhizal fungal communities and soil enzyme activities in a tropical montane forest. Fungal Ecology 27, 14-23 (2017).	Koehler, B., Corre, M. D., Veldkamp, E., Wullaert, H. & Wright, S. J. Immediate and long-term nitrogen oxide emissions from tropical forest soils exposed to elevated nitrogen input. Global Change Biology 15, 2049-2066 (2009).					2	Fortuna Forest Reserve	Fortuna	Panama	8.75	-82.25	N	20.5	7400	Tro/Sub Forest	Tropical montane forest				12.5					9	0–10	4.62	4.51	-0.0240976	-0.11	0.00069414	-0.0402739	0.00903715	0	0.0102041	0.0755076	0.00504031	0.186576	0.422093
372	Freedman et al., 2005; DeForest et al., 2004; Burton et al., 2004	Freedman, Z. B., Romanowicz, K. J., Upchurch, R. A. & Zak, D. R. Differential responses of total and active soil microbial communities to long-term experimental N deposition. Soil Biology and Biochemistry 90, 275-282 (2015).	DeForest, J. L., Zak, D. R., Pregitzer, K. S. & Burton, A. J. Atmospheric nitrate deposition, microbial community composition, and enzyme activity in northern hardwood forests. Soil Science Society of America Journal 68, 132-138 (2004).	Burton, A. J., Pregitzer, K. S., Crawford, J. N., Zogg, G. P. & Zak, D. R. Simulated chronic NO3− deposition reduces soil respiration in northern hardwood forests. Global Change Biology 10, 1080-1091 (2004).				3	Great Lakes region	Michigan	USA	46.8667	-88.8833	N	4.8	919	Tem/Bor Forest	Hardwood forest	84	11	5	3					19	Forest floor						0.0325232	0.0501576	-0.0616442	0.0468333	0.094616	0.000492299
373												46.8667	-88.8833	N	4.8	919	Tem/Bor Forest	Hardwood forest	84	11	5	3					19	Forest floor						0.0325232	0.0501576	-0.0616442	0.0468333	0.094616	0.000492299
374												45.55	-84.8667	N	6.1	933	Tem/Bor Forest	Hardwood forest	88	7	5	3					19	Forest floor						0.693147	0.0534414	0.635194	0.0283474	0.0706176	0.00250867
375												44.3833	-85.8333	N	6.5	928	Tem/Bor Forest	Hardwood forest	91	6	3	3					19	Forest floor						0.0323354	0.013174	0	0.106848	0.0598185	0.00834038
376												43.6667	-86.15	N	7.7	866	Tem/Bor Forest	Hardwood forest	92	5	3	3					19	Forest floor						0.333065	0.0384111	0.296831	0.00972888	0.00651468	0.00687562
377	He et al., 2016; Jing et al., 2016; Ren, F. et al., 2016	He et al. Composition of the soil fungal community is more sensitive to phosphorus than nitrogen addition in the alpine meadow on the Qinghai-Tibetan Plateau. Biology and Fertility of Soils 52, 1059-1072 (2016).	Jing et al. Neutral effect of nitrogen addition and negative effect of phosphorus addition on topsoil extracellular enzymatic activities in an alpine grassland ecosystem. Applied Soil Ecology 107, 205-213 (2016).	Ren, F. et al. Contrasting effects of nitrogen and phosphorus addition on soil respiration in an alpine grassland on the Qinghai-Tibetan Plateau. Scientific reports 6, 34786 (2016).				3	Haibei	Qinghai	China	37.6167	101.2	N	-1.425	501.3	Grassland	Alpine meadow				10					3	0–10	7.14	7.32	0.0248976	0.18	0.000997535	-0.0989643	0.00276486	-0.080804	0.00254394	-0.0181602	0.0210606
378												37.6167	101.2	N_P	-1.425	501.3	Grassland	Alpine meadow				10	5				3	0–10	7.14	7.1	-0.00561799	-0.04	0.00120495	0.0299424	0.00209436	0.0166042	0.00209214	0.0133382	0.0210606
379												37.6167	101.2	P	-1.425	501.3	Grassland	Alpine meadow				5					3	0–10	7.14	7.68	0.0729068	0.54	0.0011255	-0.0277368	0.00237525	-0.0324855	0.00227566	0.0047487	0.0210606
380	Huang et al., 2016	Huang et al. Responses of soil nitrogen fixation to Spartina alterniflora invasion and nitrogen addition in a Chinese salt marsh. Scientific Reports 6, 20384 (2016).						1	Dongtan National Nature Reserve	Shanghai	China	31.6333	122.083	N	15.3	1022	Wetland	Salt marsh (Phragmites australis community)				10					2	0–15	7.5	7.38	-0.0161294	-0.12	0.000949536	0.0323082	0.00558872	0.116921	0.0731083	-0.0846131	0.0210606			0.529403	0.120232
381												31.6333	122.083	N	15.3	1022	Wetland	Salt marsh (Spartina alterniflora community)				10					2	0–15	7.35	7.62	0.0360761	0.27	0.00130743	-0.0246926	0.00944745	-0.0447002	0.0173861	0.0200076	0.0210606			0.22708	0.0825878
382	Hao et al., 2018	Hao et al. Effects of nitrogen deposition on diversity and composition of soil bacterial community in a subtropical Cunninghamia lanceolata plantation. Chinese Journal of Applied Ecology 29, 53-58 (2018).						1	Sanming	Fujian	China	26.3167	117.6	N	19.1	1749	Tro/Sub Forest	Subtropical Cunninghamia lanceolata plantation				4					2	0–10	4.3	4.3	0	0	0.00249144	-0.0562397	0.024215	-0.0953102	0.0365604	0.0390705	0.0210606
383												26.3167	117.6	N	19.1	1749	Tro/Sub Forest	Subtropical Cunninghamia lanceolata plantation				8					2	0–10	4.3	4.3	0	0	0.00249144	-0.0984401	0.024215	-0.0953102	0.0365604	-0.00312989	0.0210606
384	Zhu et al., 2018	Zhu et al. N-fertilizer-driven association between the arbuscular mycorrhizal fungal community and diazotrophic community impacts wheat yield. Agriculture, Ecosystems & Environment 254, 191-201 (2018).						1	Rugao County	Jiangsu	China	32.7333	120.817	N	14.6	1059.7	Agriculture	Winter wheat and summer rice				5					5	0–20	7.55	7.67	0.0157691	0.12	0.00025432	-0.0359633	0.000631624	-0.0606246	0.000476746	0.0246613	0.0210606
385												32.7333	120.817	N	14.6	1059.7	Agriculture	Winter wheat and summer rice				10					5	0–20	7.55	7.79	0.0312933	0.24	0.000259212	-0.102724	0.000700577	-0.147636	0.000960992	0.0449124	0.0210606
386												32.7333	120.817	N	14.6	1059.7	Agriculture	Winter wheat and summer rice				20					5	0–20	7.55	7.7	0.0196728	0.15	0.000335265	0.0140308	0.000293704	-0.0606246	0.00023562	0.0746555	0.0210606
387												32.7333	120.817	N	14.6	1059.7	Agriculture	Winter wheat and summer rice				30					5	0–20	7.55	7.54	-0.00132538	-0.01	0.000505912	0.0278675	0.000573771	-0.0065574	0.000215849	0.0344249	0.0210606
388												32.7333	120.817	N	14.6	1059.7	Agriculture	Winter wheat and summer rice				5					5	0–20	7.55	7.67	0.0157691	0.12	0.00025432	-0.0359633	0.000631624	-0.0606246	0.000476746	0.0246613	0.0210606
389												32.7333	120.817	N	14.6	1059.7	Agriculture	Winter wheat and summer rice				10					5	0–20	7.55	7.79	0.0312933	0.24	0.000259212	-0.102724	0.000700577	-0.147636	0.000960992	0.0449124	0.0210606
390												32.7333	120.817	N	14.6	1059.7	Agriculture	Winter wheat and summer rice				20					5	0–20	7.55	7.7	0.0196728	0.15	0.000335265	0.0140308	0.000293704	-0.0606246	0.00023562	0.0746555	0.0210606
391												32.7333	120.817	N	14.6	1059.7	Agriculture	Winter wheat and summer rice				30					5	0–20	7.55	7.54	-0.00132538	-0.01	0.000505912	0.0278675	0.000573771	-0.0065574	0.000215849	0.0344249	0.0210606
392	Zhou et al., 2015	Zhou et al. Effects of 44 years of chronic nitrogen fertilization on the soil nitrifying community of permanent grassland. Soil Biology and Biochemistry 91, 76-83 (2015).						1	Hillsborough		UK	54.45	-6.06667	N_P_K	8.7	870	Grassland	Perennial ryegrass	42	24	34	20	3.2	16			44	0–5	7.12	7.09	-0.00422238	-0.03	3.56574e-05	-0.0456006	0.00295454	0.101096	0.00193198	-0.146697	0.0210606
393	Zheng et al., 2014	Zheng et al. Differential responses of arbuscular mycorrhizal fungi to nitrogen addition in a near pristine Tibetan alpine meadow. FEMS Microbiology Ecology 89, 594-605 (2014).						1	Haibei	Qinghai	China	37.6167	101.2	N	-2	500	Grassland	Alpine meadow by ammonium-N				1.5					6	0–15	7.17	7.17	0	0	0.000190628
394												37.6167	101.2	N	-2	500	Grassland	Alpine meadow by ammonium-N				7.5					6	0–15	7.17	7.23	0.00833338	0.06	0.000164184
395												37.6167	101.2	N	-2	500	Grassland	Alpine meadow by nitrate-N				1.5					6	0–15	7.17	7.15	-0.0027933	-0.02	0.000332001
396												37.6167	101.2	N	-2	500	Grassland	Alpine meadow by nitrate-N				7.5					6	0–15	7.17	7.23	0.00833338	0.06	0.000125923
397												37.6167	101.2	N	-2	500	Grassland	Alpine meadow by combination-N				1.5					6	0–15	7.17	7.12	-0.00699793	-0.05	0.000221561
398												37.6167	101.2	N	-2	500	Grassland	Alpine meadow by combination-N				7.5					6	0–15	7.17	7.08	-0.0126317	-0.09	0.000113269
399	Zeng et al., 2016	Zeng et al. Nitrogen fertilization directly affects soil bacterial diversity and indirectly affects bacterial community composition. Soil Biology and Biochemistry 92, 41-49 (2016).						1	Duolun County	Inner Mongolia	China	42.0333	116.283	N	2.1	383	Grassland	Temperate steppe	62.8	20.3	16.9	6					6	0–10	7.19	6.51	-0.0993517	-0.68	0.000442196	0.116588	0.0077106	0.174353	0.00866757	-0.0420623	0.000370733
400												42.0333	116.283	N	2.1	383	Grassland	Temperate steppe	62.8	20.3	16.9	12					6	0–10	7.19	5.64	-0.242807	-1.55	0.00196746	0.0472529	0.0022707	0.04652	0.00433369	0.0181411	0.00125547
401												42.0333	116.283	N	2.1	383	Grassland	Temperate steppe	62.8	20.3	16.9	24					6	0–10	7.19	4.68	-0.429393	-2.51	0.00105156	-0.0108109	0.00849572	0.04652	0.00433369	-0.0625573	0.00295218
402	Lin et al., 2012; Hu et al., 2009	Lin et al. Long-term balanced fertilization decreases arbuscular mycorrhizal fungal diversity in an arable soil in north China revealed by 454 pyrosequencing. Environmental Science & Technology 46, 5764-5771 (2012).	Hu et al. Population size and specific potential of P-mineralizing and -solubilizing bacteria under long-term P-deficiency fertilization in a sandy loam soil. Pedobiologia 53, 49-58 (2009).					2	Fengqiu	Henan	China	35	114.4	N_P_K	13.9	615	Agriculture	Winter wheat and summer maize	69.2	21.8	9	30	5.89437	24.9474			20	0–15	8.9	8.6	-0.0342891	-0.3	3.88519e-05	0.308735	0.00199512	0.405465	0.000358701	-0.0967296	0.0210606
403												35	114.4	N_P	13.9	615	Agriculture	Winter wheat and summer maize	69.2	21.8	9	30	5.89437				20	0–15
404	Sun et al., 2015	Sun, R. B., Zhang, X. X., Guo, X. S., Wang, D. Z. & Chu, H. Y. Bacterial diversity in soils subjected to long-term chemical fertilization can be more stably maintained with the addition of livestock manure than wheat straw. Soil Biology and Biochemistry 88, 9-18 (2015).						1	Mengcheng	Anhui	China	33.2167	116.583	N_P_K	14.8	872	Agriculture	Wheat-soybean crop rotation	35	43	22	18	3.92958	7.15158			30	0–10	7.05	5.42	-0.262932	-1.63	7.34598e-05	0.258535	0.00056981	0.218002	0.00161399	0.044978	0.0013332
405	Nielsen et al., 2015	Nielsen et al. Response of belowground communities to short-term phosphorus addition in a phosphorus-limited woodland. Plant and Soil 391, 321-331 (2015).						1	Western Sydney	New South Wales	Australia	-33.6164	150.738	P	17	801	Tem/Bor Forest	Eucalyptus woodland				5					1	0–5	6.4	5.6	-0.133531	-0.8	0.00249144	0.0327898	0.024215	0.213574	0.0365604	-0.180784	0.0210606
406	Nie et al., 2018	Nie et al. Ammonium nitrogen content is a dominant predictor of bacterial community composition in an acidic forest soil with exogenous nitrogen enrichment. Science of The Total Environment 624, 407-415 (2018).						1	Dinghushan Biosphere Reserve	Guangdong	Guangdong	23.1667	112.167	N	20.9	1956	Tro/Sub Forest	Acidic forest (soil sampling in dry season)				3.5					2	0–10	3.73	3.77	0.0106668	0.04	0.000143145	-0.177363	0.023567	-0.176819	0.0248823	0	0.00104938
407												23.1667	112.167	N	20.9	1956	Tro/Sub Forest	Acidic forest (soil sampling in dry season)				7					2	0–10	3.73	3.72	-0.00268457	-0.01	0.000230621	-0.035023	0.0398883	-0.0604091	0.0373773	0.027399	0.000888479
408												23.1667	112.167	N	20.9	1956	Tro/Sub Forest	Acidic forest (soil sampling in dry season)				10.5					2	0–10	3.73	3.73	0	0	0.000143751	-0.209848	0.0273786	-0.0977269	0.0241663	-0.111552	0.00543963
409												23.1667	112.167	N	20.9	1956	Tro/Sub Forest	Acidic forest (soil sampling in dry season)				3.5					3	0–10	3.78	3.81	0.00790518	0.03	0.000515158	-0.426743	0.0623064	-0.205976	0.0499752	-0.235192	0.0548381
410												23.1667	112.167	N	20.9	1956	Tro/Sub Forest	Acidic forest (soil sampling in dry season)				7					3	0–10	3.78	3.68	-0.0268113	-0.1	0.000704762	-0.410742	0.0287707	-0.0397403	0.0408466	-0.390606	0.0253115
411												23.1667	112.167	N	20.9	1956	Tro/Sub Forest	Acidic forest (soil sampling in dry season)				10.5					3	0–10	3.78	3.76	-0.00530505	-0.02	0.000406596	-0.16873	0.102686	-0.10488	0.0696577	-0.0941133	0.0438988
412												23.1667	112.167	N	20.9	1956	Tro/Sub Forest	Acidic forest (soil sampling in wet season)				3.5					2	0–10	3.9	3.9	0	0	6.57462e-05	0.011696	0.0499335	-0.0899482	0.0548504	0.117783	0.00773207
413												23.1667	112.167	N	20.9	1956	Tro/Sub Forest	Acidic forest (soil sampling in wet season)				7					2	0–10	3.9	3.84	-0.0155042	-0.06	8.62983e-05	0.00781254	0.0211229	0.0675582	0.0731661	-0.0223058	0.0360228
414												23.1667	112.167	N	20.9	1956	Tro/Sub Forest	Acidic forest (soil sampling in wet season)				10.5					2	0–10	3.9	3.8	-0.0259755	-0.1	8.68724e-05	0.0791373	0.0277876	0.0160003	0.0335516	0.0777777	0.00808791
415												23.1667	112.167	N	20.9	1956	Tro/Sub Forest	Acidic forest (soil sampling in wet season)				3.5					3	0–10	3.78	3.76	-0.00530505	-0.02	0.000429607	-0.189439	0.0701893	0.0125263	0.0194192	-0.210652	0.0713017
416												23.1667	112.167	N	20.9	1956	Tro/Sub Forest	Acidic forest (soil sampling in wet season)				7					3	0–10	3.78	3.71	-0.0186921	-0.07	0.000763455	-0.3108	0.0853826	-0.0255333	0.014008	-0.289546	0.104213
417												23.1667	112.167	N	20.9	1956	Tro/Sub Forest	Acidic forest (soil sampling in wet season)				10.5					3	0–10	3.78	3.68	-0.0268113	-0.1	0.000241425	-0.227289	0.0805625	0	0.0248747	-0.238626	0.0710127
418	Ma et al., 2018	Ma et al. Effect of long-term fertilization strategies on bacterial community composition in a 35-year field experiment of Chinese Mollisols. AMB Express 8, 20 (2018).						1	Harbin	Heilongjiang	China	45.6667	126.583	N_P_K	3.5	533	Agriculture	Soybean				15	6.5493	6.23684			35	5–20	6.43	5.54	-0.14898	-0.89	3.44878e-05	0.0198911	5.51834e-05	0.175353	0.000810975	-0.155462	0.0210606
419	Hu et al., 2017	Hu et al. Effects of over 30-year of different fertilization regimes on fungal community compositions in the black soils of northeast China. Agriculture, Ecosystems & Environment 248, 113-122 (2017).						1	Gongzhuling	Jilin	China	43.5167	124.8	N_P_K	4.5	530	Agriculture	Wheat-maize-soybean rotations				15	3.27	6.22			35	0–20	7.54	7.49	-0.00665338	-0.05	0.00249144	-0.00460006	0.024215	0.0735626	0.0365604	-0.0781626	0.0210606
420												43.5167	124.8	N_P_K	4.5	530	Agriculture	Wheat-maize-soybean rotations with manure				15	3.27	6.22			35	0–20	7.24	7.04	-0.028013	-0.2	0.00249144	-0.0364586	0.024215	0.0587076	0.0365604	-0.0951662	0.0210606
421									Mingzhuxiang	Heilongjiang	China	45.8333	126.85	N_P_K	3.5	533	Agriculture	Wheat-maize-soybean rotations				7.5	6.55	6.22			35	0–20	6	5.02	-0.17833	-0.98	0.00249144	0.0458277	0.024215	0.133531	0.0365604	-0.0877037	0.0210606
422												45.8333	126.85	N_P_K	3.5	533	Agriculture	Wheat-maize-soybean rotations with manure				7.5	6.55	6.22			35	0–20	6.17	5.35	-0.142602	-0.82	0.00249144	-0.0748279	0.024215	0.00966191	0.0365604	-0.0844898	0.0210606
423									Heihe	Heilongjiang	China	50.25	127.45	N_P_K	-1.5	450	Agriculture	Wheat-maize-soybean rotations				7.5	6.55	6.22			35	0–20	5.11	4.97	-0.0277796	-0.14	0.00249144	-0.0163737	0.024215	0.163789	0.0365604	-0.180163	0.0210606
424												50.25	127.45	N_P_K	-1.5	450	Agriculture	Wheat-maize-soybean rotations with manure				7.5	6.55	6.22			35	0–20	5.47	5.39	-0.0147332	-0.08	0.00249144	0.0790896	0.024215	0.0710959	0.0365604	0.00799363	0.0210606
425	Tu et al., 2018	Tu, J., Qiao, J., Zhu, Z. W., Li, P. & Wu, L. C. Soil bacterial community responses to long-term fertilizer treatments in Paulownia plantations in subtropical China. Applied Soil Ecology 124, 317-326 (2018).						1	YanJiapu	Hunan	China	28.5442	112.979	N_P_K	17	1393	Tro/Sub Forest	Paulownia plantations				18.75	8.18662	15.5921			7	0–15	4.47	4.83	0.0774581	0.36	0.000279343
426												28.5442	112.979	N_P_K	17	1393	Tro/Sub Forest	Paulownia plantations with manure				18.75	8.18662	15.5921			7	0–15	4.97	4.87	-0.0203259	-0.1	0.00014996
427									ZhangJiacun	Hunan	China	27.5017	113.647	N_P_K	17.8	1410	Tro/Sub Forest	Paulownia plantations				18.75	8.18662	15.5921			9	0–15	4.55	4.61	0.0131006	0.06	9.53575e-06
428												27.5017	113.647	N_P_K	17.8	1410	Tro/Sub Forest	Paulownia plantations with manure				18.75	8.18662	15.5921			9	0–15	4.64	4.6	-0.00865806	-0.04	7.90422e-05
429									HuaiXicun	Hunan	China	28.6947	112.947	N_P_K	17	1393	Tro/Sub Forest	Paulownia plantations				18.75	8.18662	15.5921			10	0–15	4.7	4.97	0.0558573	0.27	8.57537e-06
430												28.6947	112.947	N_P_K	17	1393	Tro/Sub Forest	Paulownia plantations with manure				18.75	8.18662	15.5921			10	0–15	5.02	4.95	-0.0140424	-0.07	1.9954e-05
431	Bu et al., 2018	Bu et al. Extreme drought slightly decreased soil labile organic C and N contents and altered microbial community structure in a subtropical evergreen forest. Forest Ecology & Management 429, 18-27 (2018).						1	Tiantong	Zhejiang	China	29.8667	121.65	PPT-	16.2	1374.7	Tro/Sub Forest	Subtropical evergreen forest				70					3	0–10	4.36041	4.21557	-0.0337813	-0.14484	0.00081695	-0.00673355	0.131922	-0.0734444	0.0983447	0.0659592	0.00251871
432	Yang et al., 2018a, 2018b	Yang et al. Ammonia-oxidizing archaea and bacteria responding differently to fertilizer type and irrigation frequency as revealed by Illumina Miseq sequencing. Journal of Soils and Sediments 18, 1029-1040 (2018a).	Yang, Y., Wang, Z. & Zeng, Z. Effects of Long-Term Different Fertilization and Irrigation Managements on Soil Bacterial Abundance, Diversity and Composition. Scientia Agricultura Sinica 51, 290-301 (2018b).					2	Wuqiao	Hebei	China	37.6167	116.383	PPT+	12.6	562	Agriculture	Wheat-maize rotations				13					11	0–20	7.05	7.42	0.0511514	0.37	3.28807e-06	0.0493459	0.000143674	0.00938974	0.000147781	0.0399561	0.0210606					-0.0100503	0.00494856
433												37.6167	116.383	PPT+	12.6	562	Agriculture	Wheat-maize rotations				26					11	0–20	7.05	7.46	0.0565278	0.41	5.07849e-06	0.061311	0.000608137	-0.0190482	0.00024194	0.0803592	0.0210606					-0.158605	0.00286784
434												37.6167	116.383	PPT+	12.6	562	Agriculture	Wheat-maize rotations with manure				13					11	0–20	7.4	7.42	0.00269906	0.02	4.85663e-06	0.0138411	0.000892876	0.0650636	0.000209539	-0.0512225	0.0210606					0.192462	0.00608548
435												37.6167	116.383	PPT+	12.6	562	Agriculture	Wheat-maize rotations with manure				26					11	0–20	7.4	7.45	0.00673403	0.05	3.03544e-06	0.0417971	0.000361637	0.103678	0.00032963	-0.0618813	0.0210606					0.230312	0.00267346
436												37.6167	116.383	PPT+	12.6	562	Agriculture	Wheat-maize rotations				13					11	0–20	7.05	7.42	0.0511514	0.37	3.28807e-06	0.0493459	0.000143674	0.00938974	0.000147781	0.0399561	0.0210606					-0.0100503	0.00494856
437												37.6167	116.383	PPT+	12.6	562	Agriculture	Wheat-maize rotations				26					11	0–20	7.05	7.46	0.0565278	0.41	5.07849e-06	0.061311	0.000608137	-0.0190482	0.00024194	0.0803592	0.0210606					-0.158605	0.00286784
438												37.6167	116.383	PPT+	12.6	562	Agriculture	Wheat-maize rotations with manure				13					11	0–20	7.4	7.42	0.00269906	0.02	4.85663e-06	0.0138411	0.000892876	0.0650636	0.000209539	-0.0512225	0.0210606					0.192462	0.00608548
439												37.6167	116.383	PPT+	12.6	562	Agriculture	Wheat-maize rotations with manure				26					11	0–20	7.4	7.45	0.00673403	0.05	3.03544e-06	0.0417971	0.000361637	0.103678	0.00032963	-0.0618813	0.0210606					0.230312	0.00267346
440	Waghmode et al., 2018	Waghmode et al. Response of Nitrifier and Denitrifier Abundance and Microbial Community Structure to Experimental Warming in an Agricultural Ecosystem. Frontiers in Microbiology 9, 474 (2018).						1	Luancheng	Hebei	China	37.8833	114.683	W	12.3	481	Agriculture	Winter wheat and maize				1.5					8	0–5																0.367725	0.0401117
441												37.8833	114.683	W	12.3	481	Agriculture	Winter wheat and maize				1.5					8	5–10																0.809237	0.151458
442												37.8833	114.683	W	12.3	481	Agriculture	Winter wheat and maize				1.5					8	10–20																0.541916	0.104397
443												37.8833	114.683	W	12.3	481	Agriculture	Winter wheat and maize with irrigation				1.5					8	0–5																0.102857	0.00173379
444												37.8833	114.683	W	12.3	481	Agriculture	Winter wheat and maize with irrigation				1.5					8	5–10																0.082521	0.0133438
445												37.8833	114.683	W	12.3	481	Agriculture	Winter wheat and maize with irrigation				1.5					8	10–20																0.0493251	0.00239966
446	Kim et al., 2018	Kim et al. Passive warming effect on soil microbial community and humic substance degradation in maritime Antarctic region. Journal of Basic Microbiology 58, 513-522 (2018).						1	Juan Carlos Point	King George Island	Antarctic Peninsula	-62.2	-58.9833	W	-2.7	550	Tundra	Maritime Antarctic	69.6	25.2	5.2	0.8					7	0–5	6.6	6.5	-0.0152675	-0.1	0.00301286	0.0265051	0.0803131	-0.0215062	0.0881892	0.0474022	0.00570911
447												-62.2	-58.9833	W	-2.7	550	Tundra	Maritime Antarctic	69.6	25.2	5.2	0.8					7	0–5	6.6	6.5	-0.0152675	-0.1	0.00301286	0.0265051	0.0803131	-0.0215062	0.0881892	0.0474022	0.00570911
448	Yao et al., 2018	Yao et al. Effects of fertilizations on soil bacteria and fungi communities in a degraded arid steppe revealed by high through-put sequencing. Peerj 6, e4623 (2018).						1	Arigalangtu	Inner Mongolia	China	43.8397	116.166	P	1.7	325	Grassland	Degraded arid steppe	49	30	21	6					2	0–10	7.85	7.75	-0.0128207	-0.1	0.000912152	0.143355	0.00294981	-0.176624	0.000364103	0.324978	0.00378826
449												43.8397	116.166	N	1.7	325	Grassland	Degraded arid steppe	49	30	21	10					2	0–10	7.85	7.37	-0.0630958	-0.48	0.00100006	0.16859	0.00165785	-0.0192314	0.0027193	0.194744	0.00498364
450												43.8397	116.166	N_P	1.7	325	Grassland	Degraded arid steppe	49	30	21	10	6				2	0–10	7.85	7.59	-0.0336819	-0.26	0.00103021	0.143355	0.00613052	0.116724	0.00151191	0.0276152	0.00573006
451												43.8397	116.166	P	1.7	325	Grassland	Degraded arid steppe	49	30	21	6					2	10–20	8.05	8.19	0.0172418	0.14	0.00060387	0.0146907	0.000856309	-0.0346856	0.0017622	0.0553932	0.0018494
452												43.8397	116.166	N	1.7	325	Grassland	Degraded arid steppe	49	30	21	10					2	10–20	8.05	7.86	-0.0238855	-0.19	0.000236782	0.0322441	0.0050699	0.0335227	0.000637287	0.0027972	0.00540003
453												43.8397	116.166	N_P	1.7	325	Grassland	Degraded arid steppe	49	30	21	10	6				2	10–20	8.05	8.04	-0.00124301	-0.01	0.00034752	-0.103483	0.00306801	0.127833	0.00141653	-0.225247	0.00127598
454												43.8397	116.166	P	1.7	325	Grassland	Degraded arid steppe	49	30	21	6					2	0–10	7.85	7.75	-0.0128207	-0.1	0.000912152	0.143355	0.00294981	-0.176624	0.000364103	0.324978	0.00378826
455												43.8397	116.166	N	1.7	325	Grassland	Degraded arid steppe	49	30	21	10					2	0–10	7.85	7.37	-0.0630958	-0.48	0.00100006	0.16859	0.00165785	-0.0192314	0.0027193	0.194744	0.00498364
456												43.8397	116.166	N_P	1.7	325	Grassland	Degraded arid steppe	49	30	21	10	6				2	0–10	7.85	7.59	-0.0336819	-0.26	0.00103021	0.143355	0.00613052	0.116724	0.00151191	0.0276152	0.00573006
457												43.8397	116.166	P	1.7	325	Grassland	Degraded arid steppe	49	30	21	6					2	10–20	8.05	8.19	0.0172418	0.14	0.00060387	0.0146907	0.000856309	-0.0346856	0.0017622	0.0553932	0.0018494
458												43.8397	116.166	N	1.7	325	Grassland	Degraded arid steppe	49	30	21	10					2	10–20	8.05	7.86	-0.0238855	-0.19	0.000236782	0.0322441	0.0050699	0.0335227	0.000637287	0.0027972	0.00540003
459												43.8397	116.166	N_P	1.7	325	Grassland	Degraded arid steppe	49	30	21	10	6				2	10–20	8.05	8.04	-0.00124301	-0.01	0.00034752	-0.103483	0.00306801	0.127833	0.00141653	-0.225247	0.00127598
460	Wang et al., 2018; Liu et al., 2013	Wang et al. Nitrogen addition reduces soil bacterial richness, while phosphorus addition alters community composition in an old-growth N-rich tropical forest in southern China. Soil Biology and Biochemistry 127, 22-30 (2018).	Liu et al. Interactive effects of nitrogen and phosphorus on soil microbial communities in a tropical forest. Plos One 8, e61188 (2013).					2	Dinghushan Biosphere Reserve	Guangdong	China	23.1667	112.167	N	21	1927	Tro/Sub Forest	Old-growth tropical forest				15					6	0–10	3.72161	3.52015	-0.0556528	-0.20146	0.000122552	-0.0833816	0.00785331
461												23.1667	112.167	P	21	1927	Tro/Sub Forest	Old-growth tropical forest				15					6	0–10	3.72161	3.72161	0	0	0.000174407	-0.248461	0.00622985
462												23.1667	112.167	N_P	21	1927	Tro/Sub Forest	Old-growth tropical forest				15	15				6	0–10	3.72161	3.64103	-0.0218898	-0.08058	7.12906e-05	-0.105361	0.00557531
463	Wang et al., 2018; Wang et al., 2019; Dong et al., 2015	Wang et al. Effects of Nitrogen and Phosphorus Inputs on Soil Bacterial Abundance, Diversity, and Community Composition in Chinese Fir Plantations. Frontiers in Microbiology 9, 1543 (2018).	Dong et al. Responses of soil microbial communities and enzyme activities to nitrogen and phosphorus additions in Chinese fir plantations of subtropical China. Biogeosciences 12, 5537-5546 (2015).	Wang, J. et al. Mechanisms driving ecosystem carbon sequestration in a Chinese fir plantation: nitrogen versus phosphorus fertilization. European Journal of Forest Research 138, 863-873 (2019).				3	Qianyanzhou Experimental Station	Jiangxi	China	26.7478	115.07	N	17.9	1471.2	Tro/Sub Forest	Chinese Fir Plantations				10					6	0–20	4.69	3.95	-0.171717	-0.74	0.000382997	0.177681	0.00336896	0.382551	0.00506063	-0.20487	0.0210606
464												26.7478	115.07	P	17.9	1471.2	Tro/Sub Forest	Chinese Fir Plantations				5					6	0–20	4.69	4.63	-0.0128757	-0.06	0.00026475	0.0228843	0.00305347	0.0287101	0.00293215	-0.00582581	0.0210606
465												26.7478	115.07	N_P	17.9	1471.2	Tro/Sub Forest	Chinese Fir Plantations				10	5				6	0–20	4.69	4.02	-0.154151	-0.67	0.000445534	0.21197	0.00350388	0.395709	0.00765963	-0.183739	0.0210606
466	Yu et al., 2019	Yu et al. Responses of soil biological traits and bacterial communities to nitrogen fertilization mediate maize yields across three soil types. Soil & Tillage Research 185, 61–69 (2019).						1	Sankeshu	Jilin	China	43.3333	124	N	5.8	474	Agriculture	Maize				16.8					6	0–20	6.13	5.98	-0.0247742	-0.15	0.000160974	-0.040822	0.0110938	0.0343676	0.000622734	-0.0504309	0.0120304
467												43.3333	124	N	5.8	474	Agriculture	Maize				31.2					6	0–20	6.13	5.89	-0.0399388	-0.24	0.000312201	-0.252131	0.0119108	0.020762	0.00161295	-0.245942	0.0133106
468									Wangjiaqiao	Jilin	China	43.25	124.483	N	5.8	474	Agriculture	Maize				16.8					6	0–20	5.8	5.55	-0.04406	-0.25	0.000271412	-0.186984	0.00855777	-0.0344862	0.00133889	-0.14699	0.0121276
469												43.25	124.483	N	5.8	474	Agriculture	Maize				31.2					6	0–20	5.8	5.56	-0.0422598	-0.24	0.000242007	-0.177681	0.00604119	-0.0702043	0.00362157	-0.0952184	0.014781
470									Fujiajie	Jilin	China	43.35	124.083	N	5.8	474	Agriculture	Maize				16.8					6	0–20	6.11	5.55	-0.0961288	-0.56	0.000615623	0.0894525	0.0155399	-0.0360399	0.000789	0.130362	0.0200328
471												43.35	124.083	N	5.8	474	Agriculture	Maize				31.2					6	0–20	6.11	5.19	-0.163193	-0.92	0.000200616	0.237564	0.0244809	-0.0926588	0.0101308	0.332168	0.0193088
472	Chen et al., 2018	Chen et al. Consistent responses of surface- and subsurface soil fungal diversity to N enrichment are mediated differently by acidification and plant community in a semi-arid grassland. Soil Biology and Biochemistry 127, 110-119 (2018).						1	Guyuan County	Hebei	China	41.7333	115.667	N	1.4	401	Grassland	Semi-arid grassland				1					7	0–10	7.7	7.7	0	0	0.000843313	-0.0425596	0.00130553	0	0.000692521	-0.0320027	0.000984541
473												41.7333	115.667	N	1.4	401	Grassland	Semi-arid grassland				4.5					7	0–10	7.7	6.8	-0.124298	-0.9	0.0015397	0.117783	0.00129715	0.100083	0.000612119	0.0233474	0.000895828
474												41.7333	115.667	N	1.4	401	Grassland	Semi-arid grassland				9.2					7	0–10	7.7	6.2	-0.216671	-1.5	0.000934796	0.154151	0.00108418	0.100083	0.000453389	0.0310102	0.0010288
475												41.7333	115.667	N	1.4	401	Grassland	Semi-arid grassland				15.8					7	0–10	7.7	5.5	-0.336472	-2.2	0.00199696	0.0800427	0.00134985	0.100083	0.000612119	-0.00790518	0.000816917
476												41.7333	115.667	N	1.4	401	Grassland	Semi-arid grassland				25.2					7	0–10	7.7	5.2	-0.392562	-2.5	0.00104447	0.0800427	0.00115754	0.0512933	0.000474307	0.00784318	0.000904046
477												41.7333	115.667	N	1.4	401	Grassland	Semi-arid grassland				1					7	10–20	7.5	7.4	-0.013423	-0.1	0.000360393
478												41.7333	115.667	N	1.4	401	Grassland	Semi-arid grassland				4.5					7	10–20	7.5	7.6	0.0132452	0.1	0.000350908
479												41.7333	115.667	N	1.4	401	Grassland	Semi-arid grassland				9.2					7	10–20	7.5	7.3	-0.0270287	-0.2	0.000928388
480												41.7333	115.667	N	1.4	401	Grassland	Semi-arid grassland				15.8					7	10–20	7.5	7.1	-0.0548082	-0.4	0.000376151
481												41.7333	115.667	N	1.4	401	Grassland	Semi-arid grassland				25.2					7	10–20	7.5	6.8	-0.0979804	-0.7	0.000394041
482	Mueller et al., 2015; Sinsabaugh et al., 2015	Mueller, R. C., Belnap, J. & Kuske, C. R. Soil bacterial and fungal community responses to nitrogen addition across soil depth and microhabitat in an arid shrubland. Frontiers in Microbiology 6, 891 (2015).	Sinsabaugh et al. Soil microbial responses to nitrogen addition in arid ecosystems. Frontiers in Microbiology 6, 819 (2015).					2	Lake Mead National Recreation Area	Nevada	USA	36.009	-114.797	N	17.45	198	Desert	Arid desert shrubland	80	13	7	7					2	0–10						0.131576	0.168162	0.213927	0.137684	0.0119523	0.0187412	0.597469	0.119626
483												36.009	-114.797	N	17.45	198	Desert	Arid desert shrubland	80	13	7	15					2	0–10						0.0337974	0.15128	0.299085	0.120672	-0.158167	0.0105622	0.221677	0.123767
484												36.009	-114.797	N	17.45	198	Desert	Arid desert shrubland	80	13	7	7					2	0–10						0.131576	0.168162	0.213927	0.137684	0.0119523	0.0187412	0.597469	0.119626
485												36.009	-114.797	N	17.45	198	Desert	Arid desert shrubland	80	13	7	15					2	0–10						0.0337974	0.15128	0.299085	0.120672	-0.158167	0.0105622	0.221677	0.123767
486	Li et al., 2016	Li et al. Effect of different levels of nitrogen on rhizosphere bacterial community structure in intensive monoculture of greenhouse lettuce. Scientific Reports 6, 25305 (2016).						1	Wangting	Jiangsu	China	36.4333	120.45	N	12.0333	1100	Agriculture	Vegetable of Lettuce (soil sampling in winter)				5					3	0–20
487												36.4333	120.45	N	12.0333	1100	Agriculture	Vegetable of Lettuce (soil sampling in winter)				8					3	0–20
488												36.4333	120.45	N	12.0333	1100	Agriculture	Vegetable of Lettuce (soil sampling in winter)				10					3	0–20
489												36.4333	120.45	N	12.0333	1100	Agriculture	Vegetable of Lettuce (soil sampling in summer)				5					3	0–20
490												36.4333	120.45	N	12.0333	1100	Agriculture	Vegetable of Lettuce (soil sampling in summer)				8					3	0–20
491												36.4333	120.45	N	12.0333	1100	Agriculture	Vegetable of Lettuce (soil sampling in summer)				10					3	0–20
492	Li et al., 2015	Li, C. H., Tang, L. S., Jia, Z. J. & Li, Y. Profile changes in the soil microbial community when desert becomes oasis. Plos One 10, e0139626 (2015).						1	Fukang Station of Desert Ecology	Xinjiang	China	44.2833	87.9333	N_P	6.6	164	Agriculture	Winter wheat				15	3.3				21	0–0.2	9	8.7	-0.0339016	-0.3	0.0010223	0.164839	0.00560028	0.0229895	0.00693361	0.14185	0.0210606
493												44.2833	87.9333	N_P_K	6.6	164	Agriculture	Winter wheat				15	3.3	5			21	0–0.2	9	8.8	-0.0224729	-0.2	0.00101036	0.16108	0.00380981	-0.0235305	0.00996954	0.18461	0.0210606
494	Francioli et al., 2016	Francioli et al. Mineral vs. organic amendments: Microbial community structure, activity and abundance of agriculturally relevant microbes are driven by long-term fertilization strategies. Frontiers in Microbiology 7, 1446 (2016).						1	Bad Lauchstädt research station	Hercynian	Germany	51.4	11.8833	N_P_K	8.7	484	Agriculture	4-year crop rotation	11.2	67.8	21	12.25	3	11.5			110	0–20	6.85	5.74	-0.176789	-1.11	0.000109977	0.161268	0.000531861	0.241162	0.00114691	-0.014286	0.000478389
495												51.4	11.8833	N_P_K	8.7	484	Agriculture	4-year crop rotation with manure	11.2	67.8	21	12.25	3	11.5			110	0–20	6.56	6.42	-0.0215725	-0.14	8.15694e-05	0.0866145	0.000402725	0.162519	0.00231453	-0.0928937	0.00106016
496												51.4	11.8833	N_P_K	8.7	484	Agriculture	4-year crop rotation	11.2	67.8	21	12.25	3	11.5			110	0–20	6.85	5.74	-0.176789	-1.11	0.000109977	0.161268	0.000531861	0.241162	0.00114691	-0.014286	0.000478389
497												51.4	11.8833	N_P_K	8.7	484	Agriculture	4-year crop rotation with manure	11.2	67.8	21	12.25	3	11.5			110	0–20	6.56	6.42	-0.0215725	-0.14	8.15694e-05	0.0866145	0.000402725	0.162519	0.00231453	-0.0928937	0.00106016
498	Joa et al., 2014	Joa, J. H., Weon, H. Y., Hyun, H. N., Jeun, Y. C. & Koh, S. W. Effect of long-term different fertilization on bacterial community structures and diversity in Citrus orchard soil of volcanic ash. Journal of Microbiology, 995-1001 (2014).						1	Citrus Experiment Station	Jeju	Republic of Korea	33.3061	126.609	N_P_K	14.9	1708	Agriculture	Citrus Orchard with manure				1.4	2	1.4			16	0–15	5.7	6	0.0512933	0.3	0.00520237	0.00808531	0.024215	0.0327898	0.139149	-0.0247045	0.0210606
499												33.3061	126.609	N_P_K	14.9	1708	Agriculture	Citrus Orchard with manure				2.8	4	2.8			16	0–15	5.7	5.9	0.0344862	0.2	0.00521187	-0.0353022	0.024215	0	0.3725	-0.0353022	0.0210606
500												33.3061	126.609	N_P_K	14.9	1708	Agriculture	Citrus Orchard				2.8	4	2.8			16	0–15	5.5	5.9	0.0702043	0.4	0.000617852	0.00890874	0.024215	0.0885534	0.0222351	-0.0796447	0.0210606
501												33.3061	126.609	N_P_K	14.9	1708	Agriculture	Citrus Orchard				8.4	12	8.4			16	0–15	5.5	5.9	0.0702043	0.4	0.00492696	-0.032591	0.024215	0.071459	0.678607	-0.10405	0.0210606
502	Gao, 2016; Liu et al.,	Gao, J. Effects of simulated warming and nitrogen deposition on soil microbes and enzyme activities in Chinese Fir in mid-subtropical, Fujiang Normal university (2016).	Liu, X. et al. Will nitrogen deposition mitigate warming-increased soil respiration in a young subtropical plantation? Agr Forest Meteorol 246, 78-85 (2017).					2	Sanming	Fujian	China	26.3167	117.6	W	19.1	1749	Tro/Sub Forest	Chinese Fir				5					1	0–10
503												26.3167	117.6	N	19.1	1749	Tro/Sub Forest	Chinese Fir				8					1	0–10
504												26.3167	117.6	W	19.1	1749	Tro/Sub Forest	Chinese Fir				5					1	0–10
505												26.3167	117.6	N	19.1	1749	Tro/Sub Forest	Chinese Fir				8					1	0–10
506	Liu, 2016; Li, 2015	Liu, X. Soil fungal community structure and diversity in response to nitrogen addition and increased precipitation in a Stipa baicalensis meadow steppe, Northeast Normal University (2016).	Li, J. Response of soil hydrolase activity to simulated nitrogen deposition and increased precipitation in a Stipa baicalensis meadow steppe, Northeast Normal University, (2015).					2	Tumugi National Nature Reserve	Inner Mongolia	China	46.07	122.737	N	4.6	400	Grassland	Stipa baicalensis meadow steppe				5					4	0–15	8.22731	8.34449	0.0141429	0.117185	0.000352782	0.0254849	0.00101081	0.0551098	0.000280856	-0.0250149	0.000585493
507												46.07	122.737	PPT+	4.6	400	Grassland	Stipa baicalensis meadow steppe				14.2857					4	0–15	8.22731	8.14918	-0.00954119	-0.078125	0.000112673	0.0475428	0.00105159	-0.018619	0.000328268	0.0768923	0.00052416
508												46.07	122.737	N_PPT+	4.6	400	Grassland	Stipa baicalensis meadow steppe				5	14.2857				4	0–15	8.22731	8.16964	-0.00703365	-0.057665	0.000119707	0.0285266	0.00106105	0.000264453	0.000843314	0.0301983	0.000268228
509	Ding et al., 2016	Ding et al. Effect of 35 years inorganic fertilizer and manure amendment on structure of bacterial and archaeal communities in black soil of northeast China. Applied Soil Ecology 105, 187-195 (2016).						1	Harbin	Heilongjiang	China	45.6667	126.583	N_P_K	3.5	533	Agriculture	Wheat–maize–soybean crop rotation				15	4.3662	6.23684			35	5–25	6.48	5.53	-0.158533	-0.95	3.8388e-05	0.0186316	8.97859e-05	0.185142	0.00115375	-0.166511	0.0210606
510												45.6667	126.583	N_P_K	3.5	533	Agriculture	Wheat–maize–soybean crop rotation				15	4.3662	6.23684			35	5–25	6.59	5.88	-0.113997	-0.71	0.000266	-0.0758052	5.4958e-05	0.100471	0.00297383	-0.176276	0.0210606
511	Shao et al., 2018	Shao et al. Plants mitigate detrimental nitrogen deposition effects on soil biodiversity. Soil Biology and Biochemistry 127, 178-186 (2018).						1	Heshan	Guangdong	China	22.5667	112.833	N	22.5	1534	Tro/Sub Forest	Acacia auriculiformis plantation				6					2	0–10	4.3	4.1	-0.047628	-0.2	0.000515934	0.137923	0.0807043	0.112619	0.0229428	0.0253043	0.0210606
512												22.5667	112.833	N	22.5	1534	Tro/Sub Forest	Acacia auriculiformis plantation planted shrubs				6					2	0–10	4.2	4	-0.0487902	-0.2	0.000304082	0.0350913	0.0328798	0.0527982	0.00339623	-0.0177069	0.0210606
513												22.5667	112.833	N	22.5	1534	Tro/Sub Forest	Acacia auriculiformis plantation				6					2	0–10	4.3	4.1	-0.047628	-0.2	0.000515934	0.137923	0.0807043	0.112619	0.0229428	0.0253043	0.0210606
514												22.5667	112.833	N	22.5	1534	Tro/Sub Forest	Acacia auriculiformis plantation planted shrubs				6					2	0–10	4.2	4	-0.0487902	-0.2	0.000304082	0.0350913	0.0328798	0.0527982	0.00339623	-0.0177069	0.0210606
515	Acosta-Martínez et al., 2008	Acosta-Martínez, V., Dowd, S., Sun, Y. & Allen, V. Tag-encoded pyrosequencing analysis of bacterial diversity in a single soil type as affected by management and land use. Soil Biology and Biochemistry 40, 2762-2770 (2008).						1	Texas Alliance for Water Conservation field	Texas	USA	34.8333	-101.833	LUC	15	483	Grassland		34	28	38				NEtoPas	Conservation grassland to pasture		0–5	7	7.1	0.0141846	0.1	0.00249144	-0.341749	0.024215	-0.251314	0.0365604	-0.0904349	0.0210606
516												34.8333	-101.833	LUC	15	483	Grassland		34	28	38				NEtoAgr	Conservation grass to agriculture		0–5	7	6.9	-0.0143887	-0.1	0.00249144	-0.612295	0.024215	-0.587787	0.0365604	-0.0245084	0.0210606
517												34.8333	-101.833	LUC	15	483	Grassland		34	28	38				NEtoAgr	Conservation grass to agriculture		0–5	7	7.6	0.0822381	0.6	0.00249144	-0.493434	0.024215	-0.325422	0.0365604	-0.168011	0.0210606
518	Bissett et al., 2011	Bissett, A., Richardson, A. E., Baker, G. & Thrall, P. H. Long-term land use effects on soil microbial community structure and function. Applied Soil Ecology 51, 66-78 (2011).						1	Harden	New South Wales	Australia	-34.52	148.3	LUC	24	4000	Grassland				22				NEtoAgr	Grassland to agriculture		0–15	6	5.6	-0.0689929	-0.4	0.00249144	-0.893818	0.024215	-0.504926	0.0365604	-0.388892	0.0210606
519												-34.52	148.3	LUC	24	4000	Grassland								NEtoAgr	Grassland to agriculture		0–15	6	6	0	0	0.00249144	-1.0116	0.024215	-0.652562	0.0365604	-0.359039	0.0210606
520												-34.52	148.3	LUC	24	4000	Grassland								NEtoAgr	Grassland to agriculture		0–15	6	6.1	0.0165293	0.1	0.00249144	-1.0116	0.024215	-0.586604	0.0365604	-0.424997	0.0210606
521	Cao et al., 2017	Cao et al. Land-use changes influence soil bacterial communities in a meadow grassland in Northeast China. Solid Earth 8, 1119 (2017).						1	Wulanaodu region	Jilin	China	43.0333	119.65	LUC	6.3	284.4	Grassland								NEtoAgr	Native meadow grassland to agriculture		0–10	8.67	7.95	-0.0866969	-0.72	0.000263788	-0.0904486	0.00795921	-0.203912	0.00248618	0.113464	0.0210606
522												43.0333	119.65	LUC	6.3	284.4	Grassland								NEtoAgr	Native meadow grassland to agriculture		0–10	8.67	7.85	-0.0993553	-0.82	0.000632299	-0.968641	0.00230901	-0.540384	0.00161883	-0.428256	0.0210606
523												43.0333	119.65	LUC	6.3	284.4	Grassland								NEtoPlant	Native meadow to plantation		0–10	8.67	7.78	-0.108312	-0.89	0.000179581	0.089735	0.000227501	0.240468	0.000960312	-0.150733	0.0210606
524	Carney et al., 2004	Carney, K. M., Matson, P. A. & Bohannan, B. J. Diversity and composition of tropical soil nitrifiers across a plant diversity gradient and among land‐use types. Ecology Letters 7, 684-694 (2004).						1	La Selva Biological Station		Costa Rica	10.4333	-83.9833	LUC	24	4000	Tro/Sub Forest	Tropical forest							NEtoPas	Forest to pasture		0–10	5.82	5.18	-0.116495	-0.64	0.000597454	-0.229153	0.0326856	-0.255274	0.0365604	0.0261209	0.000239069					-1.96822	0.088136
525												10.4333	-83.9833	LUC	24	4000	Tro/Sub Forest	Tropical forest							NEtoPlant	Forest to plantation		0–10	5.82	5.61	-0.0367495	-0.21	0.00059912	-0.386047	0.0229872	-0.442102	0.0365604	0.0560551	0.00123602					-1.30174	0.0277695
526	Gellie et al., 2017	Gellie, N. J., Mills, J. G., Breed, M. F. & Lowe, A. J. Revegetation rewilds the soil bacterial microbiome of an old field. Molecular Ecology 26, 2895-2904 (2017).						1	Mt Lofty Ranges	South Australia	Australia	-35.07	138.42	LUC	14	763.6	Tem/Bor Forest	Eucalypt woodland							NEtoPas	Remnant forest to pasture		0–10	5.17	4.6	-0.116816	-0.57	0.00152073	-0.171683	0.00764766
527												-35.07	138.42	LUC	14	763.6	Tem/Bor Forest	Eucalypt woodland							NEtoPlant	Remnant forest to plantation		0–10	5.17	4.53	-0.132151	-0.64	0.00139446	-0.227162	0.00519909
528												-35.07	138.42	LUC	14	763.6	Tem/Bor Forest	Eucalypt woodland							NEtoPlant	Remnant forest to plantation		0–10	5.17	4.53	-0.132151	-0.64	0.00139446	0.264008	0.00265787
529												-35.07	138.42	LUC	14	763.6	Tem/Bor Forest	Eucalypt woodland							NEtoPlant	Remnant forest to plantation		0–10	5.17	4.6	-0.116816	-0.57	0.00182319	-0.210523	0.0441859
530												-35.07	138.42	LUC	14	763.6	Tem/Bor Forest	Eucalypt woodland							NEtoPlant	Remnant forest to plantation		0–10	5.17	4.13	-0.224595	-1.04	0.00140336	0.104023	0.00441243
531												-35.07	138.42	LUC	14	763.6	Tem/Bor Forest	Eucalypt woodland							NEtoPas	Remnant forest to pasture		0–10	5.17	4.9	-0.0536375	-0.27	0.00736476	0.132528	0.00521769
532												-35.07	138.42	LUC	14	763.6	Tem/Bor Forest	Eucalypt woodland							NEtoPas	Remnant forest to pasture		0–10	4.5	4.6	0.0219789	0.1	0.000663959	-0.251314	0.00548373
533												-35.07	138.42	LUC	14	763.6	Tem/Bor Forest	Eucalypt woodland							NEtoPlant	Remnant forest to plantation		0–10	4.5	4.53	0.00664454	0.03	0.000537685	-0.306794	0.00303517
534												-35.07	138.42	LUC	14	763.6	Tem/Bor Forest	Eucalypt woodland							NEtoPlant	Remnant forest to plantation		0–10	4.5	4.53	0.00664454	0.03	0.000537685	0.184377	0.000493944
535												-35.07	138.42	LUC	14	763.6	Tem/Bor Forest	Eucalypt woodland							NEtoPlant	Remnant forest to plantation		0–10	4.5	4.6	0.0219789	0.1	0.000966417	-0.290154	0.0420219
536												-35.07	138.42	LUC	14	763.6	Tem/Bor Forest	Eucalypt woodland							NEtoPlant	Remnant forest to plantation		0–10	4.5	4.13	-0.0858	-0.37	0.000546592	0.0243915	0.00224851
537												-35.07	138.42	LUC	14	763.6	Tem/Bor Forest	Eucalypt woodland							NEtoPas	Remnant forest to pasture		0–10	4.5	4.9	0.0851578	0.4	0.00650799	0.0528969	0.00305376
538												-35.07	138.42	LUC	14	763.6	Tem/Bor Forest	Eucalypt woodland							NEtoPas	Remnant forest to pasture		20–30	4.83	4.73	-0.0209213	-0.1	0.00289604	-0.314711	0.0896799
539												-35.07	138.42	LUC	14	763.6	Tem/Bor Forest	Eucalypt woodland							NEtoPlant	Remnant forest to plantation		20–30	4.83	4.57	-0.0553333	-0.26	0.00206273	-0.371064	0.063192
540												-35.07	138.42	LUC	14	763.6	Tem/Bor Forest	Eucalypt woodland							NEtoPlant	Remnant forest to plantation		20–30	4.83	4.57	-0.0553333	-0.26	0.00206273	0.0148886	0.118517
541												-35.07	138.42	LUC	14	763.6	Tem/Bor Forest	Eucalypt woodland							NEtoPlant	Remnant forest to plantation		20–30	4.83	4.6	-0.0487902	-0.23	0.00325614	-0.527633	0.0531873
542												-35.07	138.42	LUC	14	763.6	Tem/Bor Forest	Eucalypt woodland							NEtoPlant	Remnant forest to plantation		20–30	4.83	4.4	-0.0932419	-0.43	0.00189119	-0.0151136	0.0690045
543												-35.07	138.42	LUC	14	763.6	Tem/Bor Forest	Eucalypt woodland							NEtoPas	Remnant forest to pasture		20–30	4.83	4.83	0	0	0.00378072	0.0440169	0.124693
544												-35.07	138.42	LUC	14	763.6	Tem/Bor Forest	Eucalypt woodland							NEtoPas	Remnant forest to pasture		20–30	4.47	4.73	0.0565368	0.26	0.00365321	-0.484454	0.100872
545												-35.07	138.42	LUC	14	763.6	Tem/Bor Forest	Eucalypt woodland							NEtoPlant	Remnant forest to plantation		20–30	4.47	4.57	0.0221248	0.1	0.0028199	-0.540806	0.0743842
546												-35.07	138.42	LUC	14	763.6	Tem/Bor Forest	Eucalypt woodland							NEtoPlant	Remnant forest to plantation		20–30	4.47	4.57	0.0221248	0.1	0.0028199	-0.154854	0.129709
547												-35.07	138.42	LUC	14	763.6	Tem/Bor Forest	Eucalypt woodland							NEtoPlant	Remnant forest to plantation		20–30	4.47	4.6	0.0286679	0.13	0.00401331	-0.697376	0.0643796
548												-35.07	138.42	LUC	14	763.6	Tem/Bor Forest	Eucalypt woodland							NEtoPlant	Remnant forest to plantation		20–30	4.47	4.4	-0.0157839	-0.07	0.00264835	-0.184856	0.0801968
549												-35.07	138.42	LUC	14	763.6	Tem/Bor Forest	Eucalypt woodland							NEtoPas	Remnant forest to pasture		20–30	4.47	4.83	0.0774581	0.36	0.00453789	-0.125726	0.135886
550	Jangid et al., 2010	Jangid et al. Development of soil microbial communities during tallgrass prairie restoration. Soil Biology and Biochemistry 42, 302-312 (2010).						1	Konza Prairie Biological Station	Kansas	USA	39.0833	-96.5833	LUC	13	830	Grassland	Tallgrass prairie	5.9	66	28.1				NEtoSec	Native tallgrass prairie to restored grassland		1–10	6.3	7.5	0.174353	1.2	7.26967e-05	-0.305382	0.00134853	-0.265703	0.0021116	-0.0396785	0.0210606	-1.42947	0.00699409
551												39.0833	-96.5833	LUC	13	830	Grassland	Tallgrass prairie	5.9	66	28.1				NEtoSec	Native tallgrass prairie to restored grassland		1–10	6.3	5.7	-0.100083	-0.6	0.000116033	-0.804373	0.00553697	-0.628609	0.00278356	-0.175764	0.0210606	-1.62362	0.0091832
552												39.0833	-96.5833	LUC	13	830	Grassland	Tallgrass prairie	5.9	66	28.1				NEtoSec	Native tallgrass prairie to restored grassland		1–10	6.3	6.8	0.076373	0.5	0.00181563	-0.341749	0.00138061	-0.356675	0.00223734	0.0149257	0.0210606	-0.895384	0.0166492
553												39.0833	-96.5833	LUC	13	830	Grassland	Tallgrass prairie	5.9	66	28.1				NEtoSec	Native tallgrass prairie to restored grassland		1–10	6.2	7.5	0.190354	1.3	0.00040612	-0.331357	0.00590402	-0.19671	0.0023308	-0.134647	0.0210606	-0.973449	0.0324325
554												39.0833	-96.5833	LUC	13	830	Grassland	Tallgrass prairie	5.9	66	28.1				NEtoSec	Native tallgrass prairie to restored grassland		1–10	6.2	5.7	-0.0840831	-0.5	0.000449457	-0.830348	0.0100925	-0.559616	0.00300276	-0.270733	0.0210606	-1.16761	0.0346217
555												39.0833	-96.5833	LUC	13	830	Grassland	Tallgrass prairie	5.9	66	28.1				NEtoSec	Native tallgrass prairie to restored grassland		1–10	6.2	6.8	0.0923733	0.6	0.00214905	-0.367725	0.0059361	-0.287682	0.00245654	-0.0800427	0.0210606	-0.439367	0.0420877
556												39.0833	-96.5833	LUC	13	830	Grassland	Tallgrass prairie	5.9	66	28.1				NEtoSec	Native tallgrass prairie to restored grassland		1–10	6.1	7.5	0.206614	1.4	0.000865494	-0.194156	0.000436704	-0.160343	0.00108737	-0.0338134	0.0210606	-1.5976	0.0199197
557												39.0833	-96.5833	LUC	13	830	Grassland	Tallgrass prairie	5.9	66	28.1				NEtoSec	Native tallgrass prairie to restored grassland		1–10	6.1	5.7	-0.0678226	-0.4	0.000908831	-0.693147	0.00462514	-0.523248	0.00175933	-0.169899	0.0210606	-1.79176	0.0221088
558												39.0833	-96.5833	LUC	13	830	Grassland	Tallgrass prairie	5.9	66	28.1				NEtoSec	Native tallgrass prairie to restored grassland		1–10	6.1	6.8	0.108634	0.7	0.00260843	-0.230524	0.000468781	-0.251314	0.00121311	0.0207908	0.0210606	-1.06352	0.0295749
559												39.0833	-96.5833	LUC	13	830	Grassland	Tallgrass prairie	5.9	66	28.1				NEtoAgr	Native tallgrass prairie to agriculture		1–10	6.3	6	-0.0487902	-0.3	0.00010603	-0.747214	0.00195217	-0.628609	0.00278356	-0.118606	0.0210606	-0.861482	0.00571381
560												39.0833	-96.5833	LUC	13	830	Grassland	Tallgrass prairie	5.9	66	28.1				NEtoAgr	Native tallgrass prairie to agriculture		1–10	6.2	6	-0.0327898	-0.2	0.000439454	-0.77319	0.00650766	-0.559616	0.00300276	-0.213574	0.0210606	-0.405465	0.0311523
561												39.0833	-96.5833	LUC	13	830	Grassland	Tallgrass prairie	5.9	66	28.1				NEtoAgr	Native tallgrass prairie to agriculture		1–10	6.1	6	-0.0165293	-0.1	0.000898827	-0.635989	0.00104034	-0.523248	0.00175933	-0.112741	0.0210606	-1.02962	0.0186395
562	Jangid et al., 2008	Jangid et al. Relative impacts of land-use, management intensity and fertilization upon soil microbial community structure in agricultural systems. Soil Biology and Biochemistry 40, 2843-2853 (2008).						1	Natural Resource Conservation Center	Georgia	USA	33.9	-83.4	LUC	16.5	1250	Tem/Bor Forest	Protected since the 1860s	72	13	15				NEtoAgr	Forest to agriculture		1–10	5	4.7	-0.0618754	-0.3	0.000736925	0	0.00983796	0.405465	0.0133745	-0.405465	0.0210606	-0.475424	0.263752
563												33.9	-83.4	LUC	16.5	1250	Tem/Bor Forest	Protected since the 1860s	72	13	15				NEtoAgr	Forest to agriculture		1–10	5	5.7	0.131028	0.7	0.000235929	0.154151	0.0158848	0.77319	0.0171488	-0.619039	0.0210606	0.150282	0.141871
564												33.9	-83.4	LUC	16.5	1250	Tem/Bor Forest	Protected since the 1860s	72	13	15				NEtoPas	Forest to pasture		1–10	5	5.3	0.0582689	0.3	0.000252	0.348307	0.00173211	0.847298	0.016062	-0.498991	0.0210606	0.280902	0.151494
565												33.9	-83.4	LUC	16.5	1250	Tem/Bor Forest	Protected since the 1860s	72	13	15				NEtoPas	Forest to pasture		1–10	5	5.7	0.131028	0.7	0.000235929	0.459532	0.00427215	0.847298	0.016062	-0.387766	0.0210606	0.866419	0.190007
566												33.9	-83.4	LUC	16.5	1250	Tem/Bor Forest	Protected since the 1860s	72	13	15				NEtoPas	Forest to pasture		1–10	5	5.3	0.0582689	0.3	0.00120133	0.459532	0.0153525	0.916291	0.0225926	-0.456758	0.0210606	0.280902	0.151494
567												33.9	-83.4	LUC	16.5	1250	Tem/Bor Forest	Protected since the 1860s	72	13	15				NEtoPas	Forest to pasture		1–10	5	5.9	0.165514	0.9	0.00166546	0.606136	0.083912	1.04145	0.083077	-0.435318	0.0210606	0.75853	0.253264
568	Jangid et al., 2011	Jangid et al. Land-use history has a stronger impact on soil microbial community composition than aboveground vegetation and soil properties. Soil Biology and Biochemistry 43, 2184-2193 (2011).						1	Kellogg Biological Station	Michigan	USA	42.4	-85.4	LUC	9.7	890	Tem/Bor Forest	Native deciduous forest	61	11	28				NEtoAgr	Native deciduous forest to agriculture		1–10	5.5	5.4	-0.0183491	-0.1	0.000898019	-1.09861	0.0104167	-0.635989	0.00872884	-0.462624	0.0210606	-0.817445	0.00475154
569												42.4	-85.4	LUC	9.7	890	Tem/Bor Forest	Native deciduous forest	61	11	28				NEtoAgr	Native deciduous forest to agriculture		1–10	5.5	5.5	0	0	0.000550964	-0.875469	0.0352083	-0.435318	0.029407	-0.440151	0.0210606	-0.515164	0.01368
570												42.4	-85.4	LUC	9.7	890	Tem/Bor Forest	Native deciduous forest	61	11	28				NEtoSec	Native deciduous forest to succession grassland since 1989		1–10	5.5	6.1	0.103541	0.6	0.000441667	-0.538997	0.00690901	-0.268264	0.006586	-0.270733	0.0210606	-0.300754	0.0183719
571												42.4	-85.4	LUC	9.7	890	Tem/Bor Forest	Native deciduous forest	61	11	28				NEtoPas	Native deciduous forest to pasture		1–10	5.5	5.7	0.0357181	0.2	0.000851154	0.287682	0.0133464	0.385662	0.00941361	-0.0979804	0.0210606	0.561469	0.0457381
572												42.4	-85.4	LUC	9.7	890	Tem/Bor Forest	Native deciduous forest	61	11	28				NEtoSec	Native deciduous forest to secondary forest		1–10	5.5	5.3	-0.0370413	-0.2	0.00150877	-0.538997	0.00521105	-0.194156	0.0114163	-0.34484	0.0210606	-0.232932	0.026531
573												42.4	-85.4	LUC	9.7	890	Tem/Bor Forest	Native deciduous forest	61	11	28				NEtoPlant	Native deciduous forest to plantation		1–10	5.5	4.7	-0.157186	-0.8	0.00179885	-0.470004	0.0111343	-0.530628	0.00514694	0.0606246	0.0210606	-0.87807	0.0504731
574												42.4	-85.4	LUC	9.7	890	Tem/Bor Forest	Native deciduous forest	65	8	26				NEtoAgr	Secondary forest to agriculture		1–10	5.3	5.4	0.0186921	0.1	0.00152524	-0.559616	0.00521105	-0.441833	0.0109179	-0.117783	0.0210606	-0.584513	0.0240863
575												42.4	-85.4	LUC	9.7	890	Tem/Bor Forest	Native deciduous forest	65	8	26				NEtoAgr	Secondary forest to agriculture		1–10	5.3	5.5	0.0370413	0.2	0.00117819	-0.336472	0.0300027	-0.241162	0.0315961	-0.0953102	0.0210606	-0.282232	0.0330148
576												42.4	-85.4	LUC	9.7	890	Tem/Bor Forest	Native deciduous forest	65	8	26				NEtoPlant	Secondary forest to plantation		1–10	5.3	4.7	-0.120144	-0.6	0.00242608	0.0689929	0.00592865	-0.336472	0.00733605	0.405465	0.0210606	-0.645138	0.0698079
577	Kuramae et al., 2010	Kuramae et al. Microbial secondary succession in a chronosequence of chalk grasslands. Isme Journal 4, 711-715 (2010).						1	Gerendal	Limburg	Netherlands	50.85	5.9	LUC	9.75	650	Grassland	Seminatural Dutch chalk grassland							NEtoAgr	Secondary grassland to agriculture		0–10	7.45	7.07	-0.0523536	-0.38	0.00249144	-0.85119	0.024215	0.654539	0.0365604	-1.50573	0.0210606
578												50.85	5.9	LUC	9.75	650	Grassland	Seminatural Dutch chalk grassland							NEtoAgr	Secondary grassland to agriculture		0–10	5.14	7.07	0.318807	1.93	0.00249144	-0.312798	0.024215	1.32012	0.0365604	-1.63292	0.0210606
579												50.85	5.9	LUC	9.75	650	Grassland	Seminatural Dutch chalk grassland							NEtoAgr	Secondary grassland to agriculture		0–10	5.37	7.07	0.275033	1.7	0.00249144	-0.938378	0.024215	1.45315	0.0365604	-2.39152	0.0210606
580												50.85	5.9	LUC	9.75	650	Grassland	Seminatural Dutch chalk grassland							NEtoAgr	Secondary grassland to agriculture		0–10	5.73	7.07	0.210145	1.34	0.00249144	-1.01138	0.024215	1.27551	0.0365604	-2.28689	0.0210606
581									Wrakelberg	Limburg	Netherlands	50.85	5.9	LUC	9.75	650	Grassland	Seminatural Dutch chalk grassland							NEtoAgr	Secondary grassland to agriculture		0–10	7.62	7.85	0.0297372	0.23	0.00249144	-0.984499	0.024215	-0.981181	0.0365604	-0.00331768	0.0210606
582												50.85	5.9	LUC	9.75	650	Grassland	Seminatural Dutch chalk grassland							NEtoAgr	Secondary grassland to agriculture		0–10	7.53	7.85	0.0416185	0.32	0.00249144	-0.991071	0.024215	-0.938025	0.0365604	-0.0530461	0.0210606
583												50.85	5.9	LUC	9.75	650	Grassland	Seminatural Dutch chalk grassland							NEtoAgr	Secondary grassland to agriculture		0–10	7.54	7.85	0.0402913	0.31	0.00249144	-0.995428	0.024215	-0.938025	0.0365604	-0.0574034	0.0210606
584												50.85	5.9	LUC	9.75	650	Grassland	Seminatural Dutch chalk grassland							NEtoAgr	Secondary grassland to agriculture		0–10	7.48	7.85	0.0482807	0.37	0.00249144	-1.10057	0.024215	-1.58549	0.0365604	0.48492	0.0210606
585	Kuramae et al., 2012	Kuramae et al. Soil characteristics more strongly influence soil bacterial communities than land-use type. FEMS Microbiology Ecology 79, 12-24 (2012).						1	25 sites from Netherlands		Netherlands			LUC			Tem/Bor Forest	Natural deciduous forest							NEtoAgr	Natural deciduous forest to conventional agriculture		0–30	5	6.41667	0.249461	1.41667	0.072189	-0.420733	0.299985	-0.366231	0.112963	-0.0545018	0.0210606
586														LUC			Tem/Bor Forest	Natural deciduous forest							NEtoAgr	Natural deciduous forest to organic agriculture		0–30	5	6.56667	0.272568	1.56667	0.0692182	-0.81093	0.278914	-0.582137	0.11472	-0.228793	0.0210606
587														LUC			Tem/Bor Forest	Natural deciduous forest							NEtoPas	Natural deciduous forest to pasture		0–30	5	6.4	0.24686	1.4	0.0692439	-0.041243	0.283309	0.406828	0.141905	-0.448071	0.0210606
588														LUC			Tem/Bor Forest	Natural deciduous forest							NEtoPlant	Natural Deciduous forest to plantation		0–30	5	3.86667	-0.257045	-1.13333	0.0685661	-0.152469	0.299568	-0.51461	0.146338	0.362141	0.0210606
589														LUC			Grassland	Natural grassland							NEtoAgr	Natural grassland to conventional agriculture		0–30	5.6	6.41667	0.136132	0.816667	0.00490785	-0.949577	0.267065	-0.871232	0.185713	-0.0783446	0.0210606
590														LUC			Grassland	Natural grassland							NEtoAgr	Natural grassland to organic agriculture		0–30	5.6	6.56667	0.15924	0.966667	0.00193706	-1.33977	0.245995	-1.08714	0.18747	-0.252636	0.0210606
591														LUC			Grassland	Natural grassland							NEtoPas	Natural grassland to pasture		0–30	5.6	6.4	0.133531	0.8	0.00196276	-0.570087	0.25039	-0.0981732	0.214656	-0.471914	0.0210606
592	Lan et al., 2017	Lan, G., Li, Y., Wu, Z. & Xie, G. Soil bacterial diversity impacted by conversion of secondary forest to rubber or eucalyptus plantations: a case study of Hainan Island, South China. Forest Science 63, 87-93 (2017).						1	Hainan Island	Hainan	China	19.1667	109.833	LUC	23.5	1815	Tro/Sub Forest	Tropical forests							NEtoPlant	Secondary forest to plantation		0–30	4.05	4.72	0.153092	0.67	0.00758535	-0.240085	0.0206952	0.342095	0.0363339	-0.58218	0.0210606
593												19.1667	109.833	LUC	23.5	1815	Tro/Sub Forest	Tropical forests							NEtoPlant	Secondary forest to plantation		0–30	4.05	4.47	0.0986715	0.42	0.00861999	-0.275894	0.0281429	0.0881073	0.0437749	-0.364001	0.0210606
594	Liu et al., 2018	Liu, S. E., Wang, H., Deng, Y., Tian, P. & Wang, Q. K. Forest conversion induces seasonal variation in microbial beta-diversity. Environmental Microbiology 20, 111-123 (2018).						1	Huitong	Hunan	China	26.9083	109.783	LUC	15.8	1200	Tro/Sub Forest	Broad-leaved forest							NEtoPlant	Broad-leaved forest to plantation (soil sampling in summer)		0–10	3.67	3.42	-0.0705511	-0.25	0.000372351	-0.428138	0.00371109	-0.428083	0.00188578	0.00566574	0.000588967
595												26.9083	109.783	LUC	15.8	1200	Tro/Sub Forest	Broad-leaved forest							NEtoPlant	Broad-leaved forest to plantation (soil sampling in winter)		0–10	3.6	3.55	-0.0139862	-0.05	0.000409826	-0.364055	0.00410967	-0.401489	0.0024875	0.0788357	0.000570906
596												26.9083	109.783	LUC	15.8	1200	Tro/Sub Forest	Broad-leaved forest							NEtoPlant	Broad-leaved forest to plantation (soil sampling in summer)		0–10	3.67	3.42	-0.0705511	-0.25	0.000372351	-0.428138	0.00371109	-0.428083	0.00188578	0.00566574	0.000588967
597												26.9083	109.783	LUC	15.8	1200	Tro/Sub Forest	Broad-leaved forest							NEtoPlant	Broad-leaved forest to plantation (soil sampling in winter)		0–10	3.6	3.55	-0.0139862	-0.05	0.000409826	-0.364055	0.00410967	-0.401489	0.0024875	0.0788357	0.000570906
598	Orgiazzi et al., 2012	Orgiazzi et al. Unravelling soil fungal communities from different Mediterranean land-use backgrounds. Plos One 7, e34847 (2012).						1	Berchidda site	Sardinia	Italy	40.5037	9.78349	LUC	13.8	862	Mediterranean	Cork-oak forests	45	13.4	13				NEtoAgr	Cork-oak forests to agriculture		5–20	5.9	6.2	0.0495969	0.3	0.00249144	-1.572	0.024215	-1.6746	0.0365604	0.102597	0.0210606
599												40.5037	9.78349	LUC	13.8	862	Mediterranean	Cork-oak forests	45	13.4	13				NEtoAgr	Cork-oak forests to agriculture		5–20	5.9	5.1	-0.145712	-0.8	0.00249144	-1.42134	0.024215	-1.6946	0.0365604	0.273258	0.0210606
600												40.5037	9.78349	LUC	13.8	862	Mediterranean	Cork-oak forests	45	13.4	13				NEtoPas	Cork-oak forests to pasture		5–20	5.9	5.6	-0.0521858	-0.3	0.00249144	-1.13716	0.024215	-1.4614	0.0365604	0.324244	0.0210606
601												40.5037	9.78349	LUC	13.8	862	Mediterranean	Cork-oak forests	45	13.4	13				NEtoPas	Cork-oak forests to pasture		5–20	5.9	5.4	-0.0885534	-0.5	0.00249144	-0.916122	0.024215	-0.887038	0.0365604	-0.0290838	0.0210606
602	Marín et al., 2017	Marín et al. Functional land-use change effects on soil fungal communities in Chilean temperate rainforests. Journal of soil science and plant nutrition 17, 985-1002 (2017).						1	Puyehue National Park		Chile	-41.3167	-73.5833	LUC	4	7000	Tem/Bor Forest	Chilean temperate rainforests							NEtoSec	Old-growth forest to secondary forest		0–1	5.6	5.66667	0.0118345	0.0666667	0.000348507	-0.677399	0.00399999	-1.04597	0.0506957	0.36857	0.0210606
603												-41.3167	-73.5833	LUC	4	7000	Tem/Bor Forest	Chilean temperate rainforests							NEtoSec	Old-growth forest to secondary forest		0–1	5.6	5.96667	0.0634218	0.366667	0.000324763	-1.1987	0.0141038	-0.902868	0.12036	-0.295828	0.0210606
604	Moora et al., 2014	Moora et al. Anthropogenic land use shapes the composition and phylogenetic structure of soil arbuscular mycorrhizal fungal communities. FEMS Microbiology Ecology 90, 609-621 (2014).						1	Järvselja forest reserve		Estonia	58.2508	26.2961	LUC			Tem/Bor Forest	Old-growth herb rich mixed spruce forest							NEtoPlant	Old-growth forest to plantation		2–10	4.6	6.5	0.345746	1.9	0.00543648	-1.53626	0.106349	-1.10452	0.100508	-0.431738	0.0210606
605												58.2508	26.2961	LUC			Tem/Bor Forest	Old-growth herb rich mixed spruce forest							NEtoAgr	Old-growth forest to agriculture		2–10	4.6	6.75	0.383486	2.15	0.00885528	-1.56593	0.0933506	-1.20988	0.0737319	-0.356054	0.0210606
606												58.2508	26.2961	LUC			Tem/Bor Forest	Old-growth herb rich mixed spruce forest							NEtoAgr	Old-growth forest to agriculture		2–10	4.6	4.15	-0.102948	-0.45	0.004556	-0.78352	0.0932737	-0.655571	0.0728129	-0.127949	0.0210606
607												58.2508	26.2961	LUC			Tem/Bor Forest	Old-growth herb rich mixed spruce forest							NEtoPas	Old-growth forest to urban grassland		2–10	4.6	7.1	0.434038	2.5	0.0084279	-0.454355	0.129793	-0.123691	0.13486	-0.330663	0.0210606
608	Navarrete et al., 2015	Navarrete et al. Soil microbiome responses to the short‐term effects of Amazonian deforestation. Molecular Ecology 24, 2433-2448 (2015).						1	Amazon		Brazil	-15.1958	-59.0586	LUC	28	2000	Tro/Sub Forest	Amazon forest							NEtoAgr	Forest to agriculture		0–20	4.76	5.02	0.0531823	0.26	0.000873799	-0.324861	0.00338514
609									Amazon		Brazil	-14.3606	-57.3575	LUC	28	2000	Tro/Sub Forest	Amazon forest							NEtoAgr	Forest to agriculture		0–20	4.9	5.32	0.0822381	0.42	0.00140344	-0.386868	0.0292957
610									Amazon		Brazil	-13.3658	-54.9067	LUC	28	2000	Tro/Sub Forest	Amazon forest							NEtoAgr	Forest to agriculture		0–20	4.6	5.26	0.134075	0.66	0.000450359	-0.699456	0.0612801
611	Rampelotto et al., 2013	Rampelotto, P. H., de Siqueira Ferreira, A., Barboza, A. D. M. & Roesch, L. F. W. Changes in diversity, abundance, and structure of soil bacterial communities in Brazilian Savanna under different land use systems. Microbial Ecology 66, 593-607 (2013).						1	Triângulo Mineiro region	Minas Gerais	Brazil	-19.3447	-48.0161	LUC	22	1500	Tro/Sub Forest	Mesophilic forest							NEtoPas	Forest to pasture		0–10	4	5.2	0.262364	1.2	0.00249144	-0.384931	0.00362349	-0.523248	0.00387946	0.137717	0.0210606
612												-19.3447	-48.0161	LUC	22	1500	Tro/Sub Forest	Mesophilic forest							NEtoAgr	Forest to agriculture		0–10	4	7	0.559616	3	0.00249144	-0.709884	0.00339817	-0.680877	0.730876	-0.034133	0.0210606
613												-19.3447	-48.0161	LUC	22	1500	Tro/Sub Forest	Mesophilic forest							NEtoPlant	Native forest to plantation		0–10	4	4.2	0.0487902	0.2	0.00249144	-0.652491	0.00352963	-0.797137	0.00444209	0.143548	0.0210606
614	Rodrigues et al., 2013	Rodrigues et al. Conversion of the Amazon rainforest to agriculture results in biotic homogenization of soil bacterial communities. Proceedings of the National Academy of Sciences 110, 988-993 (2013).						1	Amazon Rainforest Microbial Observatory	Rondônia State	Brazil	-10.1681	-62.8242	LUC	22	2180	Tro/Sub Forest	Amazon rainforest							NEtoPas	Forest to pasture		0–10
615	Sengupta & Dick, 2017	Sengupta, A. & Dick, W. A. Methanotrophic bacterial diversity in two diverse soils under varying land-use practices as determined by high-throughput sequencing of the pmoA gene. Applied Soil Ecology 119, 35-45 (2017).						1	Hoytville	Ohio	USA	41.1833	-83.7833	LUC	10.7	874	Tem/Bor Forest		16.7	52.8	30.6				NEtoAgr	Forest to agriculture		0–10	4.9	5.3	0.0784716	0.4	0.00249144	-0.17185	0.024215
616												41.1833	-83.7833	LUC	10.7	874	Tem/Bor Forest		16.7	52.8	30.6				NEtoAgr	Forest to agriculture		0–10	4.9	5.4	0.0971637	0.5	0.00249144	-0.329479	0.024215
617												41.1833	-83.7833	LUC	10.7	874	Tem/Bor Forest		16.7	52.8	30.6				NEtoAgr	Forest to agriculture		0–10	4.9	5.8	0.168623	0.9	0.00249144	-0.487703	0.024215
618												41.1833	-83.7833	LUC	10.7	874	Tem/Bor Forest		16.7	52.8	30.6				NEtoAgr	Forest to agriculture		0–10	4.9	5.6	0.133531	0.7	0.00249144	-0.546544	0.024215
619												41.1833	-83.7833	LUC	10.7	874	Tem/Bor Forest		16.7	52.8	30.6				NEtoSec	Forest to grassland		0–10	4.9	5.3	0.0784716	0.4	0.00249144	-0.131028	0.024215
620												41.1833	-83.7833	LUC	10.7	874	Tem/Bor Forest		16.7	52.8	30.6				NEtoAgr	Grassland to agriculture		0–10	5.3	5.3	0	0	0.00249144	-0.040822	0.024215
621												41.1833	-83.7833	LUC	10.7	874	Tem/Bor Forest		16.7	52.8	30.6				NEtoAgr	Grassland to agriculture		0–10	5.3	5.4	0.0186921	0.1	0.00249144	-0.198451	0.024215
622												41.1833	-83.7833	LUC	10.7	874	Tem/Bor Forest		16.7	52.8	30.6				NEtoAgr	Grassland to agriculture		0–10	5.3	5.8	0.0901511	0.5	0.00249144	-0.356675	0.024215
623												41.1833	-83.7833	LUC	10.7	874	Tem/Bor Forest		16.7	52.8	30.6				NEtoAgr	Grassland to agriculture		0–10	5.3	5.6	0.0550598	0.3	0.00249144	-0.415515	0.024215
624									Wooster	Ohio	USA	40.805	-81.9353	LUC	9.9	1018	Tem/Bor Forest		13.8	72.5	13.7				NEtoAgr	Forest to agriculture		0–10	5.9	5.9	0	0	0.00249144	-0.461346	0.024215
625												40.805	-81.9353	LUC	9.9	1018	Tem/Bor Forest		13.8	72.5	13.7				NEtoAgr	Forest to agriculture		0–10	5.9	5.8	-0.0170944	-0.1	0.00249144	-0.514455	0.024215
626												40.805	-81.9353	LUC	9.9	1018	Tem/Bor Forest		13.8	72.5	13.7				NEtoAgr	Forest to agriculture		0–10	5.9	6.5	0.0968498	0.6	0.00249144	-0.832909	0.024215
627												40.805	-81.9353	LUC	9.9	1018	Tem/Bor Forest		13.8	72.5	13.7				NEtoAgr	Forest to agriculture		0–10	5.9	6.6	0.112117	0.7	0.00249144	-0.884202	0.024215
628												40.805	-81.9353	LUC	9.9	1018	Tem/Bor Forest		13.8	72.5	13.7				NEtoSec	Forest to grassland		0–10	5.9	6.2	0.0495969	0.3	0.00249144	-0.139762	0.024215
629												40.805	-81.9353	LUC	9.9	1018	Tem/Bor Forest		13.8	72.5	13.7				NEtoAgr	Grassland to agriculture		0–10	6.2	5.9	-0.0495969	-0.3	0.00249144	-0.321584	0.024215
630												40.805	-81.9353	LUC	9.9	1018	Tem/Bor Forest		13.8	72.5	13.7				NEtoAgr	Grassland to agriculture		0–10	6.2	5.8	-0.0666914	-0.4	0.00249144	-0.374693	0.024215
631												40.805	-81.9353	LUC	9.9	1018	Tem/Bor Forest		13.8	72.5	13.7				NEtoAgr	Grassland to agriculture		0–10	6.2	6.5	0.0472529	0.3	0.00249144	-0.693147	0.024215
632												40.805	-81.9353	LUC	9.9	1018	Tem/Bor Forest		13.8	72.5	13.7				NEtoAgr	Grassland to agriculture		0–10	6.2	6.6	0.0625204	0.4	0.00249144	-0.74444	0.024215
633	Seuradge et al., 2017	Seuradge, B. J., Oelbermann, M. & Neufeld, J. D. Depth-dependent influence of different land-use systems on bacterial biogeography. FEMS Microbiology Ecology 93, fiw239 (2017).						1	Cambridge	Ontario	Canada	43.3811	-80.3578	LUC			Tem/Bor Forest	Carolinian and Northern Hardwood forests							NEtoSec	Old-growth forests to mature forests		0–15	6.99001	6.70566	-0.0415305	-0.284353	0.00581202	0.252046	0.0247879
634												43.3811	-80.3578	LUC			Tem/Bor Forest	Carolinian and Northern Hardwood forests							NEtoSec	Old-growth forests to mature forests		0–15	6.99001	6.01925	-0.149519	-0.970757	0.0214658	1.18982	0.104256
635												43.3811	-80.3578	LUC			Tem/Bor Forest	Carolinian and Northern Hardwood forests							NEtoSec	Old-growth forests to grassland (abandoned agriculture in 2003)		0–15	6.99001	7.37948	0.0542216	0.389473	0.00237869	0.331946	0.0101395
636												43.3811	-80.3578	LUC			Tem/Bor Forest	Carolinian and Northern Hardwood forests							NEtoSec	Old-growth forests to grassland (abandoned agriculture in 2007)		0–15	6.99001	7.57274	0.080073	0.58273	0.00288206	-0.464954	0.0729689
637												43.3811	-80.3578	LUC			Tem/Bor Forest	Carolinian and Northern Hardwood forests							NEtoSec	Old-growth forests to grassland (abandoned agriculture in 2010)		0–15	6.99001	7.50072	0.0705166	0.510707	0.00222707	0.114411	0.00817361
638												43.3811	-80.3578	LUC			Tem/Bor Forest	Carolinian and Northern Hardwood forests							NEtoAgr	Old-growth forests to agriculture		0–15	6.99001	7.54802	0.0768028	0.558007	0.00234166	-0.384116	0.0104999
639												43.3811	-80.3578	LUC			Tem/Bor Forest	Carolinian and Northern Hardwood forests							NEtoSec	Mature to grassland (abandoned agriculture in 2003)		0–15	6.70566	7.37948	0.0957522	0.673827	0.00379007	0.0798997	0.0198386
640												43.3811	-80.3578	LUC			Tem/Bor Forest	Carolinian and Northern Hardwood forests							NEtoSec	Mature forests to grassland (abandoned agriculture in 2007)		0–15	6.70566	7.57274	0.121604	0.867083	0.00429345	-0.717	0.082668
641												43.3811	-80.3578	LUC			Tem/Bor Forest	Carolinian and Northern Hardwood forests							NEtoSec	Mature forests to grassland (abandoned agriculture in 2010)		0–15	6.70566	7.50072	0.112047	0.79506	0.00363845	-0.137635	0.0178727
642												43.3811	-80.3578	LUC			Tem/Bor Forest	Carolinian and Northern Hardwood forests							NEtoAgr	Mature forests to agriculture		0–15	6.70566	7.54802	0.118333	0.84236	0.00375304	-0.636162	0.020199
643												43.3811	-80.3578	LUC			Tem/Bor Forest	Carolinian and Northern Hardwood forests							NEtoSec	Mature to grassland (abandoned agriculture in 2003)		0–15	6.01925	7.37948	0.20374	1.36023	0.0194439	-0.857878	0.0993068
644												43.3811	-80.3578	LUC			Tem/Bor Forest	Carolinian and Northern Hardwood forests							NEtoSec	Mature forests to grassland (abandoned agriculture in 2007)		0–15	6.01925	7.57274	0.229592	1.55349	0.0199473	-1.65478	0.162136
645												43.3811	-80.3578	LUC			Tem/Bor Forest	Carolinian and Northern Hardwood forests							NEtoSec	Mature forests to grassland (abandoned agriculture in 2010)		0–15	6.01925	7.50072	0.220035	1.48146	0.0192923	-1.07541	0.0973409
646												43.3811	-80.3578	LUC			Tem/Bor Forest	Carolinian and Northern Hardwood forests							NEtoAgr	Mature forests to agriculture		0–15	6.01925	7.54802	0.226322	1.52876	0.0194069	-1.57394	0.0996671
647	Suleiman et al., 2013	Suleiman, A. K. A., Manoeli, L., Boldo, J. T., Pereira, M. G. & Roesch, L. F. W. Shifts in soil bacterial community after eight years of land-use change. Systematic and Applied Microbiology 36, 137-144 (2013).						1	Pampa biome		Brazil	-30.4026	-53.8831	LUC	20.5	1679	Tro/Sub Forest	Pristine forest							NEtoPas	Pristine forest to pasture		0–10	5.8	5.6	-0.0350913	-0.2	0.00249144	-0.793952	0.024215	-0.641854	0.0365604	-0.152098	0.0210606
648	Zeglin et al., 2011	Zeglin, L. H., Taylor, A. E., Myrold, D. D. & Bottomley, P. J. Bacterial and archaeal amoA gene distribution covaries with soil nitrification properties across a range of land uses. Environmental Microbiology Reports 3, 717-726 (2011).						1	Willamette Valley	Oregon	USA	44.7	-123.3	LUC	11	1100	Tem/Bor Forest								NEtoPas	Douglas-fir forest to lightly grazed pasture		0–10	6.5	6	-0.0800427	-0.5	0.000306131	-0.386773	0.0137697	-0.0377403	0.0072889	-0.350483	0.290293	-0.0953102	0.0120661
649												44.7	-123.3	LUC	11	1100	Tem/Bor Forest								NEtoPas	Douglas-fir forest to heavily grazed pasture		0–10	6.5	6	-0.0800427	-0.5	0.00273669	-0.163629	0.0330289	0.200671	0.0243286	-0.375484	0.169142	-0.382992	0.0731772
650												44.7	-123.3	LUC	11	1100	Tem/Bor Forest								NEtoAgr	Douglas-fir forest to abandoned agriculture		0–10	6.5	6.4	-0.0155042	-0.1	0.000480827	-0.925769	0.00199089	-0.462624	0.00223679	-0.503605	0.158295	-0.693147	0.0764463
651												44.7	-123.3	LUC	11	1100	Tem/Bor Forest								NEtoAgr	Douglas-fir forest to agriculture		0–10	6.5	6.3	-0.0312525	-0.2	0.0012445	-1.33123	0.00224032	-0.81093	0.00199674	-0.54024	0.242226	-1.17412	0.0885713
652												44.7	-123.3	LUC	11	1100	Tem/Bor Forest								NEtoPas	Alder forest to lightly grazed pasture		0–10	6.7	6	-0.110348	-0.7	0.000292211	-0.367725	0.0423013	-0.074108	0.0378049	-0.287682	0.145748	-0.788457	0.0353099
653												44.7	-123.3	LUC	11	1100	Tem/Bor Forest								NEtoPas	Alder forest to heavily grazed pasture		0–10	6.7	6	-0.110348	-0.7	0.00272277	-0.144581	0.0615606	0.164303	0.0548446	-0.312683	0.0245965	-1.07614	0.096421
654												44.7	-123.3	LUC	11	1100	Tem/Bor Forest								NEtoAgr	Alder forest to abandoned agriculture		0–10	6.7	6.4	-0.0458095	-0.3	0.000466907	-0.906721	0.0305225	-0.498991	0.0327528	-0.440804	0.0137491	-1.38629	0.0996901
655												44.7	-123.3	LUC	11	1100	Tem/Bor Forest								NEtoAgr	Alder forest to agriculture		0–10	6.7	6.3	-0.0615579	-0.4	0.00123058	-1.31219	0.0307719	-0.847298	0.0325128	-0.477439	0.0976801	-1.86727	0.111815
656	Xu et al., 2017	Xu et al. Land use alters arbuscular mycorrhizal fungal communities and their potential role in carbon sequestration on the Tibetan Plateau. Scientific Reports 7, 3067 (2017).						1	3 sites (29°28′6.1″ N, 94°25′4.8″ E; 29°16′39.3″ N, 94°19′37.0″ E; 29°40′0.8″ N, 94°20′12.0″ E)	Tibetan Plateau	China	29.4684	94.418	LUC	11.5	700	Tem/Bor Forest								NEtoPas	Forest to pasture		0–20	5.41	6.01	0.105176	0.6	0.000192214	-0.142383	0.0267038	-0.0118813	0.0232922	-0.148238	0.003399
657												29.4684	94.418	LUC	11.5	700	Tem/Bor Forest								NEtoAgr	Forest to agriculture		0–20	5.41	7.53	0.330646	2.12	0.000209419	-0.868691	0.0161612	-0.506896	0.0176295	-0.361771	0.00168738
658	Orwin et al., 2018	Orwin, K., Dickie, I., Holdaway, R. & Wood, J. A comparison of the ability of PLFA and 16S rRNA gene metabarcoding to resolve soil community change and predict ecosystem functions. Soil Biology and Biochemistry 117, 27-35 (2018).						1	Wairau catchment	Marlborough	New Zealand	-41.5	173.833	LUC	11.34	1088	Tem/Bor Forest								NEtoPlant	Native forest to plantation		0–15
659												-41.5	173.833	LUC	11.34	1088	Tem/Bor Forest								NEtoPas	Natural forest to pasture		0–15
660												-41.5	173.833	LUC	11.34	1088	Tem/Bor Forest								NEtoPas	Natural forest to pasture		0–15
661												-41.5	173.833	LUC	11.34	1088	Tem/Bor Forest								NEtoAgr	Natural forest to agriculture		0–15
662	Tripathi et al., 2012	Tripathi et al. Tropical soil bacterial communities in Malaysia: pH dominates in the equatorial tropics too. Microbial Ecology 64, 474-484 (2012).						1	28 sites across Malaysia		Malaysia			LUC			Tro/Sub Forest								NEtoAgr	Forest to agriculture		0–5	4.57846	5.58333	0.198423	1.00487	0.0117235	-0.59083	0.0463253	-0.334024	0.0272565	-0.271556	0.0163816
663	Tin et al., 2018	Tin et al. Impact of land-use change on vertical soil bacterial communities in Sabah. Microbial Ecology 75, 459-467 (2018).						1	Sabah		Malaysia	4.68333	117.583	LUC	27.35	2890	Tro/Sub Forest								NEtoSec	Old growth forest to logged forest		0–5	4.24	3.67	-0.144372	-0.57	0.015144					0.568336	0.729358
664												4.68333	117.583	LUC	27.35	2890	Tro/Sub Forest								NEtoPlant	Old growth forest to oil palm plantation		0–5	4.24	4.28	0.00938974	0.04	0.01449					0.764533	0.800971
665												4.68333	117.583	LUC	27.35	2890	Tro/Sub Forest								NEtoPlant	Logged forest to oil palm plantation		0–5	3.67	4.28	0.153761	0.61	0.011834					0.196197	0.397387
666												4.68333	117.583	LUC	27.35	2890	Tro/Sub Forest								NEtoSec	Old growth forest to logged forest		5–15	4.3	3.72	-0.144891	-0.58	0.0123884					0.848408	0.792888
667												4.68333	117.583	LUC	27.35	2890	Tro/Sub Forest								NEtoPlant	Old growth forest to oil palm plantation		5–15	4.3	4.21	-0.0211524	-0.09	0.0177103					0.590031	0.817289
668												4.68333	117.583	LUC	27.35	2890	Tro/Sub Forest								NEtoPlant	Logged forest to oil palm plantation		5–15	3.72	4.21	0.123739	0.49	0.0136466					-0.258378	0.281955
669	Thomson et al., 2015	Thomson et al. Soil conditions and land use intensification effects on soil microbial communities across a range of European field sites. Soil Biology and Biochemistry 88, 403-413 (2015).						1	Berchidda		Italy	40.8178	9.28785	LUC	14.2	632	Mediterranean								NEtoSec	Forest to grassland		0–20	6.23	5.15	-0.19038	-1.08	0.000469208	-0.399197	0.0231047	-0.152407	0.0278003	-0.260141	0.00109983
670												40.8178	9.28785	LUC	14.2	632	Mediterranean								NEtoSec	Forest to grassland		0–20	6.23	5.15	-0.19038	-1.08	0.000469208	-0.399197	0.0231047	-0.152407	0.0278003	-0.260141	0.00109983
671									Lamborn		Sweden	60.9668	15.8015	N			Tem/Bor Forest					2.3					1	0–20	4.95	4.73	-0.0454624	-0.22	0.00256527	0.374328	0.427193	0.377589	0.453092	-0.039231	0.0143
672												60.9668	15.8015	N			Tem/Bor Forest					2.3					1	0–20	4.95	4.73	-0.0454624	-0.22	0.00256527	0.374328	0.427193	0.377589	0.453092	-0.039231	0.0143
673									Lusignan		France	46.4131	0.11831	LUC	10	800	Grassland	Permanent grassland							NEtoAgr	Permanent grassland to agriculture		0–20	6.52	6.67	0.0227455	0.15	0.000280754	-0.284291	0.00342011	-0.202524	0.00262044	-0.083494	0.000254595
674												46.4131	0.11831	LUC	10	800	Grassland	Permanent grassland							NEtoAgr	Permanent grassland to agriculture		0–20	6.52	6.67	0.0227455	0.15	0.000280754	-0.284291	0.00342011	-0.202524	0.00262044	-0.083494	0.000254595
675									Veluwe		The Netherlands	52.0292	5.80108	LUC	9.4	860	Grassland	Long-term abandoned grassland							NEtoSec	Long-term abandoned grassland to short-term abandoned grassland		0–20	4.98	5.49	0.0974984	0.51	0.00527122	0.190504	0.0292034	0.0194181	0.0260482	0.180398	0.00495906
676												52.0292	5.80108	LUC	9.4	860	Grassland	Long-term abandoned grassland							NEtoSec	Long-term abandoned grassland to short-term abandoned grassland		0–20	4.98	5.49	0.0974984	0.51	0.00527122	0.190504	0.0292034	0.0194181	0.0260482	0.180398	0.00495906
677									Yorkshire		UK	54.3089	-2.08186	LUC	8.5	1817	Grassland	Unimproved grassland							NEtoSec	Unimproved grassland to improved grassland		0–20	5.72	5.5	-0.0392207	-0.22	0.00258604	0.0692971	0.0269776	0.0441955	0.0284741	-0.000874508	0.00943579
678												54.3089	-2.08186	LUC	8.5	1817	Grassland	Unimproved grassland							NEtoSec	Unimproved grassland to improved grassland		0–20	5.72	5.5	-0.0392207	-0.22	0.00258604	0.0692971	0.0269776	0.0441955	0.0284741	-0.000874508	0.00943579
679	Castañeda & Barbosa, 2017	Castañeda, L. E. & Barbosa, O. Metagenomic analysis exploring taxonomic and functional diversity of soil microbial communities in Chilean vineyards and surrounding native forests. PeerJ 5, e3098 (2017).						1	3 sites across Chile		Chile			LUC			Mediterranean								NEtoAgr	Native forest to agriculture		0–15	7.02333	7.8	0.104886	0.776667	0.00458302
680	Lauber et al., 2008	Lauber, C. L., Strickland, M. S., Bradford, M. A. & Fierer, N. The influence of soil properties on the structure of bacterial and fungal communities across land-use types. Soil Biology and Biochemistry 40, 2407-2415 (2008).						1	Calhoun Experimental Forest	South Carolina	USA	34.5	-82	LUC	16	1170	Tem/Bor Forest	Mixed hardwood forest							NEtoPlant	Mixed hardwood forest to plantation		0–7.5	4.4	3.6	-0.200671	-0.8	0.0336785	-0.733967	0.0386985	-0.738245	0.044935	0.0870114	0.0615291
681												34.5	-82	LUC	16	1170	Tem/Bor Forest	Mixed hardwood forest							NEtoAgr	Mixed hardwood forest to agriculture		0–7.5	4.4	4.7	0.065958	0.3	0.0558475	-0.396416	0.0566942	0.0119762	0.0106315	-0.428457	0.0263146
682												34.5	-82	LUC	16	1170	Tem/Bor Forest	Mixed hardwood forest							NEtoPas	Mixed hardwood forest to pasture		0–7.5	4.4	4.2	-0.04652	-0.2	0.0202411	-0.62974	0.0380451	-0.170345	0.00561765	-0.451985	0.0209844
683												34.5	-82	LUC	16	1170	Tem/Bor Forest	Mixed hardwood forest							NEtoPlant	Mixed hardwood forest to plantation		0–7.5	4.4	3.6	-0.200671	-0.8	0.0336785	-0.733967	0.0386985	-0.738245	0.044935	0.0870114	0.0615291
684												34.5	-82	LUC	16	1170	Tem/Bor Forest	Mixed hardwood forest							NEtoAgr	Mixed hardwood forest to agriculture		0–7.5	4.4	4.7	0.065958	0.3	0.0558475	-0.396416	0.0566942	0.0119762	0.0106315	-0.428457	0.0263146
685												34.5	-82	LUC	16	1170	Tem/Bor Forest	Mixed hardwood forest							NEtoPas	Mixed hardwood forest to pasture		0–7.5	4.4	4.2	-0.04652	-0.2	0.0202411	-0.62974	0.0380451	-0.170345	0.00561765	-0.451985	0.0209844
686	Lupatini et al., 2013	Lupatini et al. Land-use change and soil type are drivers of fungal and archaeal communities in the Pampa biome. World Journal of Microbiology and Biotechnology 29, 223-233 (2013).						1	Rosário do Sul municipality	Rio Grande do Sul	Brazil	-30.0106	-54.8382	LUC	20.5	1679	Tro/Sub Forest								NEtoPas	Native forest to pasture		0–5
687												-30.0106	-54.8382	LUC	20.5	1679	Tro/Sub Forest								NEtoAgr	Native forest to agriculture		0–5
688												-30.0106	-54.8382	LUC	20.5	1679	Tro/Sub Forest								NEtoPlant	Native forest to plantation		0–5
689												-30.0106	-54.8382	LUC	20.5	1679	Tro/Sub Forest								NEtoPas	Native forest to pasture		0–5
690												-30.0106	-54.8382	LUC	20.5	1679	Tro/Sub Forest								NEtoAgr	Native forest to agriculture		0–5
691												-30.0106	-54.8382	LUC	20.5	1679	Tro/Sub Forest								NEtoPlant	Native forest to plantation		0–5
692									São Gabriel municipality	Rio Grande do Sul	Brazil	-30.1843	-54.7134	LUC	20.5	1679	Tro/Sub Forest								NEtoPas	Native forest to pasture		0–5
693												-30.1843	-54.7134	LUC	20.5	1679	Tro/Sub Forest								NEtoAgr	Native forest to agriculture		0–5
694												-30.1843	-54.7134	LUC	20.5	1679	Tro/Sub Forest								NEtoPlant	Native forest to plantation		0–5
695												-30.1843	-54.7134	LUC	20.5	1679	Tro/Sub Forest								NEtoPas	Native forest to pasture		0–5
696												-30.1843	-54.7134	LUC	20.5	1679	Tro/Sub Forest								NEtoAgr	Native forest to agriculture		0–5
697												-30.1843	-54.7134	LUC	20.5	1679	Tro/Sub Forest								NEtoPlant	Native forest to plantation		0–5
698	Morales et al., 2018	Morales, S. E., Trouche, B., Wakelin, S., Banabas, M. & Nelson, P. N. Shifts in prokaryotic communities under forest and grassland within a tropical mosaic landscape. Applied Soil Ecology 125, 156-161 (2018).						1	Oro Province		Papua New Guinea	-8.79	148.36	LUC		2380	Tro/Sub Forest								NEtoSec	Forest to grassland		0–5	6.24	6.07	-0.0276216	-0.17	0.000207791	0.202671	0.0243717	-0.0555699	0.0228819	0.231241	0.00306408
699	Szoboszlay et al., 2017	Szoboszlay, M., Dohrmann, A. B., Poeplau, C., Don, A. & Tebbe, C. C. Impact of land-use change and soil organic carbon quality on microbial diversity in soils across Europe. FEMS Microbiology Ecology 93, fix146 (2017).						1	19 sites across 10 countries from Europe		10 countries across Europe			LUC			Tem/Bor Forest								NEtoSec	Forest to grassland		0–10	3.99833	5.01278	0.226113	1.01444	0.00642055	-0.0635448	0.0240968
700														LUC			Tem/Bor Forest								NEtoAgr	Forest to agriculture		0–10	3.99833	5.55308	0.328475	1.55474	0.00713423	-0.895044	0.032525
701	Mackelprang et al., 2018	Mackelprang et al. Microbial community structure and functional potential in cultivated and native tallgrass prairie soils of the midwestern United States. Frontiers in Microbiology 9, 1775 (2018).						1	Goose Pond Prairie	Wisconsin	USA	43.3033	-89.3342	LUC	7.94	833	Grassland	Native tallgrass prairie	59	34	7				NEtoAgr	Native tallgrass prairie to agriculture		0–12	7.6	6.5	-0.156346	-1.1	0.00249144	-0.154151	0.024215	-0.187212	0.0365604	0.0330609	0.0210606
702												43.3033	-89.3342	LUC	7.94	833	Grassland	Native tallgrass prairie	59	34	7				NEtoPas	Native tallgrass prairie to pasture		0–12	7.6	6.7	-0.126041	-0.9	0.00249144	-0.135802	0.024215	-0.312375	0.0365604	0.176573	0.0210606
703												43.3033	-89.3342	LUC	7.94	833	Grassland	Native tallgrass prairie	59	34	7				NEtoSec	Native tallgrass prairie restored prairie		0–12	7.6	6.8	-0.111226	-0.8	0.00249144	-0.135802	0.024215	-0.247836	0.0365604	0.112035	0.0210606
704									Morris Prairie	Iowa	USA	41.8272	-93.0086	LUC	8.61	948	Grassland	Native tallgrass prairie	24	52	23				NEtoAgr	Native tallgrass prairie to agriculture		0–12	6.2	6.8	0.0923733	0.6	0.00249144	-0.147636	0.024215	0.318454	0.0365604	-0.46609	0.0210606
705									Manhattan	Kansas	USA	39.2139	-96.5853	LUC	12.56	840	Grassland	Native tallgrass prairie	25	52	22				NEtoAgr	Native tallgrass prairie to agriculture		0–12	7.6	6.6	-0.141079	-1	0.00249144	-0.251314	0.024215	-0.262364	0.0365604	0.0110498	0.0210606
706	Li et al., 2018	Li, F. R., Liu, J. L., Ren, W. & Liu, L. L. Land-use change alters patterns of soil biodiversity in arid lands of northwestern China. Plant and Soil 428, 371-388 (2018).						1	Linze County	Gansu	China	39.35	100.117	LUC	7.6	116.8	Grassland	Natural grassland							NEtoPlant	Natural grassland to shrub plantation		0–20	9.5	9.4	-0.0105821	-0.1	0.000223977	0.530628	0.0411419	0.693147	0.3125	0.0198026	0.0178602
707												39.35	100.117	LUC	7.6	116.8	Grassland	Natural grassland							NEtoPlant	Natural grassland to poplar plantation		0–20	9.5	8.8	-0.0765401	-0.7	0.000239936	1.62924	0.0238408	0.916291	0.29	0.815365	0.0207435
708												39.35	100.117	LUC	7.6	116.8	Grassland	Natural grassland							NEtoAgr	Natural grassland to agriculture		0–20	9.5	9	-0.0540672	-0.5	0.00023426	2.0149	0.0128444	1.70475	0.258264	0.29267	0.0224196
709												39.35	100.117	LUC	7.6	116.8	Grassland	Natural grassland							NEtoPlant	Natural grassland to shrub plantation		0–20	9.5	9.4	-0.0105821	-0.1	0.000223977	0.530628	0.0411419	0.693147	0.3125	0.0198026	0.0178602
710												39.35	100.117	LUC	7.6	116.8	Grassland	Natural grassland							NEtoPlant	Natural grassland to poplar plantation		0–20	9.5	8.8	-0.0765401	-0.7	0.000239936	1.62924	0.0238408	0.916291	0.29	0.815365	0.0207435
711												39.35	100.117	LUC	7.6	116.8	Grassland	Natural grassland							NEtoAgr	Natural grassland to agriculture		0–20	9.5	9	-0.0540672	-0.5	0.00023426	2.0149	0.0128444	1.70475	0.258264	0.29267	0.0224196
712	Cai et al., 2018	Cai, Z. Q., Zhang, Y. H., Yang, C. & Wang, S. Land-use type strongly shapes community composition, but not always diversity of soil microbes in tropical China. Catena 165, 369-380 (2018).						1	Xishuangbanna	Yunnan	China	21.9333	101.25	LUC	22.9	1500	Tro/Sub Forest	Seasonal rain forest							NEtoSec	Seasonal rain forest to secondary forest		0–10	6.03	5.68	-0.0597958	-0.35	0.00258302	-0.0214243	0.0566947	-0.0118345	0.0385452	-0.00958983	0.0210606
713												21.9333	101.25	LUC	22.9	1500	Tro/Sub Forest	Seasonal rain forest							NEtoSec	Seasonal rain forest to secondary forest		0–10	6.03	4.33	-0.331179	-1.7	0.00197934	-0.0896269	0.0572866	-0.103184	0.0386169	0.0135574	0.0210606
714												21.9333	101.25	LUC	22.9	1500	Tro/Sub Forest	Seasonal rain forest							NEtoPlant	Seasonal rain forest to plantation		0–10	6.03	5.61	-0.0721963	-0.42	0.00199568	-0.293508	0.0579717	-0.28899	0.0388853	-0.00451828	0.0210606
715												21.9333	101.25	LUC	22.9	1500	Tro/Sub Forest	Seasonal rain forest							NEtoPlant	Seasonal rain forest to plantation		0–10	6.03	6.63	0.0948578	0.6	0.0019774	-0.579718	0.056787	-0.673729	0.0385059	0.0940115	0.0210606
716												21.9333	101.25	LUC	22.9	1500	Tro/Sub Forest	Seasonal rain forest							NEtoPlant	Secondary forest forest to plantation		0–10	5.68	5.61	-0.0124005	-0.07	0.00071603	-0.272084	0.00150121	-0.277156	0.000537003	0.00507155	0.0210606
717												21.9333	101.25	LUC	22.9	1500	Tro/Sub Forest	Seasonal rain forest							NEtoPlant	Secondary forest forest to plantation		0–10	5.68	6.63	0.154654	0.95	0.000697755	-0.558293	0.000316512	-0.661895	0.000157591	0.103601	0.0210606
718												21.9333	101.25	LUC	22.9	1500	Tro/Sub Forest	Seasonal rain forest							NEtoSec	Seasonal rain forest to secondary forest		0–10	6.03	5.68	-0.0597958	-0.35	0.00258302	-0.0214243	0.0566947	-0.0118345	0.0385452	-0.00958983	0.0210606
719												21.9333	101.25	LUC	22.9	1500	Tro/Sub Forest	Seasonal rain forest							NEtoSec	Seasonal rain forest to secondary forest		0–10	6.03	4.33	-0.331179	-1.7	0.00197934	-0.0896269	0.0572866	-0.103184	0.0386169	0.0135574	0.0210606
720												21.9333	101.25	LUC	22.9	1500	Tro/Sub Forest	Seasonal rain forest							NEtoPlant	Seasonal rain forest to plantation		0–10	6.03	5.61	-0.0721963	-0.42	0.00199568	-0.293508	0.0579717	-0.28899	0.0388853	-0.00451828	0.0210606
721												21.9333	101.25	LUC	22.9	1500	Tro/Sub Forest	Seasonal rain forest							NEtoPlant	Seasonal rain forest to plantation		0–10	6.03	6.63	0.0948578	0.6	0.0019774	-0.579718	0.056787	-0.673729	0.0385059	0.0940115	0.0210606
722												21.9333	101.25	LUC	22.9	1500	Tro/Sub Forest	Seasonal rain forest							NEtoPlant	Secondary forest forest to plantation		0–10	5.68	5.61	-0.0124005	-0.07	0.00071603	-0.272084	0.00150121	-0.277156	0.000537003	0.00507155	0.0210606
723												21.9333	101.25	LUC	22.9	1500	Tro/Sub Forest	Seasonal rain forest							NEtoPlant	Secondary forest forest to plantation		0–10	5.68	6.63	0.154654	0.95	0.000697755	-0.558293	0.000316512	-0.661895	0.000157591	0.103601	0.0210606
724	Wang et al., 2017, 2019	Wang et al. Experimental warming reduced topsoil carbon content and increased soil bacterial diversity in a subtropical planted forest. Soil Biology and Biochemistry 133, 155-164 (2019).	Wang et al. Contrasting responses of heterotrophic and root-dependent respiration to soil warming in a subtropical plantation. Agricultural and Forest Meteorology 247, 221-228 (2017).					2	Youyiguan	Guangxi	China	22.0833	107.433	W	22.3	1300	Tro/Sub Forest	Subtropical Castanopsis hystrix plantation				1.37					5	0–10						-0.136515	0.00532449	-0.106159	0.00728728	-0.0303562	0.0210606
725												22.0833	107.433	W	22.3	1300	Tro/Sub Forest	Subtropical Castanopsis hystrix plantation with trenching				1.37					5	0–10						-0.162904	0.00815522	-0.171359	0.00711156	0.00845557	0.0210606
726	Feng et al., 2019	Feng et al. Long-term warming in Alaska enlarges the diazotrophic community in deep soils. mBio 10, e02521-02518 (2019).						1	Eight Mile Lake	Alaska	USA	63.8831	-149.226	W	-1.45	378	Tundra	Moist acidic tundra biome				0.7					5	0–5						-0.00232468	0.000127676	-0.0266736	0.00529918	0.0243489	0.0210606
727												63.8831	-149.226	W	-1.45	378	Tundra	Moist acidic tundra biome				0.6					5	5–15						-0.018357	0.000487786	-0.0355068	0.0102398	0.0171498	0.0210606
728												63.8831	-149.226	W	-1.45	378	Tundra	Moist acidic tundra biome				0.5					5	15–25						0.0357269	0.0115204	0	0.00703126	0.0357269	0.0210606
729												63.8831	-149.226	W	-1.45	378	Tundra	Moist acidic tundra biome				0.5					5	45–55						-0.253549	0.121663	-0.367725	0.146541	0.114176	0.0210606
730	Yu et al., 2019; Yu et al., 2014	Yu, C., Han, F. & Fu, G. Effects of 7 years experimental warming on soil bacterial and fungal community structure in the Northern Tibet alpine meadow at three elevations. Science of The Total Environment 655, 814-822 (2019).	Yu, C., Shen, Z., Zhang, X., Sun, W. & Fu, G. Response of soil C and N, dissolved organic C and N, and inorganic N to short-term experimental warming in an alpine meadow on the Tibetan Plateau. The Scientific World Journal 2014 (2014).					2	Damxung Grassland Observation Station	Tibet	China	30.5	91.0667	W	1.9	474.9	Grassland	Alpine Meadow				1.23					7	0–10						0.00174255	0.0353928	0.0506446	0.0114044	-0.100913	0.0534812
731												30.5167	91.0667	W	1.9	474.9	Grassland	Alpine Meadow				1.33					7	0–10						0.111994	0.00432393	0.0320878	0.00587888	0.0987492	0.00505151
732												30.5333	91.05	W	1.9	474.9	Grassland	Alpine Meadow				1.24					7	0–10						0.0748215	0.00874181	-0.047912	0.0118239	0.14814	0.00372826
733												30.5	91.0667	W	1.9	474.9	Grassland	Alpine Meadow				1.23					7	0–10						0.00174255	0.0353928	0.0506446	0.0114044	-0.100913	0.0534812
734												30.5167	91.0667	W	1.9	474.9	Grassland	Alpine Meadow				1.33					7	0–10						0.111994	0.00432393	0.0320878	0.00587888	0.0987492	0.00505151
735												30.5333	91.05	W	1.9	474.9	Grassland	Alpine Meadow				1.24					7	0–10						0.0748215	0.00874181	-0.047912	0.0118239	0.14814	0.00372826
736	Yu et al., 2019	Yu et al. Responses of paddy soil bacterial community assembly to different long-term fertilizations in southeast China. Science of The Total Environment 656, 625-633 (2019).						1	Wangcheng County	Hunan	China	28.6167	113.333	N_P	17	1370	Agriculture	Rice				15	3.87				30	0–10	5.76	5.24	-0.094616	-0.52	0.00249144	0.0102565	0.024215	0.25922	0.0365604	-0.248963	0.0210606	0.105361	0.140335
737												28.6167	113.333	N_P_K	17	1370	Agriculture	Rice				15	3.87	9.96			30	0–10	5.76	5.33	-0.0775862	-0.43	0.00249144	0.0833227	0.024215	0.278713	0.0365604	-0.195391	0.0210606	0.227578	0.140335
738	Yang et al., 2019	Yang, Y., Wang, P. & Zeng, Z. Dynamics of bacterial communities in a 30-year fertilized paddy field under different organic–inorganic fertilization strategies. Agronomy 9, 14 (2019).						1	Ningxiang	Hunan	China	28.1167	112.3	N_P_K	16.8	1553	Agriculture	Rice	13.7	57.7	28.6	30	3.53662	11.9747			30	0–20	6.78	6.73	-0.00740196	-0.05	1.09095e-05	0.0798683	0.00160744	0.0804004	0.00100925	0.00324676	0.00156894
739	Wang et al., 2019	Wang et al. Impact of 36 years of nitrogen fertilization on microbial community composition and soil carbon cycling-related enzyme activities in rhizospheres and bulk soils in northeast China. Applied Soil Ecology 136, 148–157 (2019).						1	Harbin	Heilongjiang	China	45.6667	126.583	N	3.5	533	Agriculture	Maize				7					36	0–20	6.3	5.51	-0.133985	-0.79	0.000212201	0.102516	0.000312435	0.0473207	3.00077e-05	0.0551949	0.0210606
740												45.6667	126.583	N	3.5	533	Agriculture	Maize				14					36	Rhizosphere	6.28	5.41	-0.149121	-0.87	7.62702e-05	0.0948341	0.000929076	0.0271019	0.000278559	0.0677322	0.0210606
741												45.6667	126.583	N	3.5	533	Agriculture	Maize				7					36	0–20	6.3	4.67	-0.299391	-1.63	0.000753305	0.0444518	0.000211559	0.0639877	9.75373e-05	-0.0195359	0.0210606
742												45.6667	126.583	N	3.5	533	Agriculture	Maize				14					36	Rhizosphere	6.28	4.92	-0.244061	-1.36	5.29545e-05	0.0258412	0.000878942	0.0992982	0.00122834	-0.073457	0.0210606
743												45.6667	126.583	N	3.5	533	Agriculture	Maize				7					36	0–20	6.3	5.51	-0.133985	-0.79	0.000212201	0.102516	0.000312435	0.0473207	3.00077e-05	0.0551949	0.0210606
744												45.6667	126.583	N	3.5	533	Agriculture	Maize				14					36	Rhizosphere	6.28	5.41	-0.149121	-0.87	7.62702e-05	0.0948341	0.000929076	0.0271019	0.000278559	0.0677322	0.0210606
745												45.6667	126.583	N	3.5	533	Agriculture	Maize				7					36	0–20	6.3	4.67	-0.299391	-1.63	0.000753305	0.0444518	0.000211559	0.0639877	9.75373e-05	-0.0195359	0.0210606
746												45.6667	126.583	N	3.5	533	Agriculture	Maize				14					36	Rhizosphere	6.28	4.92	-0.244061	-1.36	5.29545e-05	0.0258412	0.000878942	0.0992982	0.00122834	-0.073457	0.0210606
747	Wang et al., 2019	Wang, Z., Liu, Y., Zhao, L., Zhang, W. & Liu, L. Change of soil microbial community under long-term fertilization in a reclaimed sandy agricultural ecosystem. PeerJ 7, e6497 (2019).						1	Shaptou	Ningxia	China	37.5333	105.033	N_P_K	9.6	200	Agriculture	Wheat-maize rotation	78.99	1	20.01	15	4.5	6			17	0–20	8.27	8.06	-0.025721	-0.21	0.00013206	0.355571	0.0220741
748												37.5333	105.033	N_P_K	9.6	200	Agriculture	Wheat-maize rotation				15	4.5	6			17	0–20	8.27	8.06	-0.025721	-0.21	0.00013206	0.355571	0.0220741
749	Tang et al., 2019	Tang, Y. et al. Different strategies for regulating free-living N2 fixation in nutrient-amended subtropical and temperate forest soils. Applied Soil Ecology 136, 21-29 (2019).						1	Dinghushan Biosphere Reserve	Guangdong	China	23.1781	112.167	N	22	1733	Tro/Sub Forest	Subtropical forest				10					3	0–10	3.9	3.83	-0.0181117	-0.07	3.38432e-05					-0.0076046	0.00144272			0.109658	0.0623954
750												23.1781	112.167	P	22	1733	Tro/Sub Forest	Subtropical forest				10					3	0–10	3.9	3.92	0.0051151	0.02	1.30823e-05					0.100805	0.00767376			2.20581	0.0344967
751												23.1781	112.167	N_P	22	1733	Tro/Sub Forest	Subtropical forest				10	10				3	0–10	3.9	3.87	-0.00772205	-0.03	1.32516e-05					0.029853	0.00286464			2.45089	0.0311852
752									Changbai Mountain	Jilin	China	42.4006	128.095	N	2.8	731	Tem/Bor Forest	Temperate forest				10					3	0–10	5.3	4.87	-0.0846129	-0.43	0.000241902					-0.175891	0.00528542			-0.397511	0.00796056
753												42.4006	128.095	P	2.8	731	Tem/Bor Forest	Temperate forest				10					3	0–10	5.3	5.49	0.0352214	0.19	0.000187711					0.176931	0.0017614			0.226561	0.017846
754												42.4006	128.095	N_P	2.8	731	Tem/Bor Forest	Temperate forest				10	10				3	0–10	5.3	5.07	-0.044366	-0.23	0.000423419					-0.0394788	0.00311999			-0.45788	0.0611571
755	Teng et al., 2018	Teng, Z., Cui, J., Wang, J., Fu, X. & Xu, X. Effect of exogenous nitrogen and phosphorus inputs on the microbe-soil interaction in the secondary Castanopsis sclerophylla forest in east China. iForest-Biogeosciences and Forestry 11, 794-801 (2018).						1	Shitai county	Anhui	China	30.0297	117.356	N	16	1521	Tro/Sub Forest	Subtropical secondary Castanopsis sclerophylla forest				10					5	0–10	4.8	4.3	-0.110001	-0.5	0.000303207
756												30.0297	117.356	N_P	16	1521	Tro/Sub Forest	Subtropical secondary Castanopsis sclerophylla forest				10	5				5	0–10	4.8	4.3	-0.110001	-0.5	0.000243715
757												30.0297	117.356	P	16	1521	Tro/Sub Forest	Subtropical secondary Castanopsis sclerophylla forest				5					5	0–10	4.8	4.5	-0.0645385	-0.3	0.000350482
758	Sheldrake et al., 2018; Turne et al., 2015	Sheldrake et al. Responses of arbuscular mycorrhizal fungi to long-term inorganic and organic nutrient addition in a lowland tropical forest. ISME Journal 12, 2433–2445 (2018).	Turner, B. L., Yavitt, J. B., Harms, K. E., Garcia, M. N. & Wright, S. J. Seasonal changes in soil organic matter after a decade of nutrient addition in a lowland tropical forest. Biogeochemistry 123, 221-235 (2015).					2	Barro Colorado Nature Monument		Panama	9.10861	-79.8436	N	26	2600	Tro/Sub Forest	Lowland tropical forest	13.9	12.4	73.7	12.5					15	Rhizosphere	5.24395	4.45458	-0.163142	-0.78937	0.00042615	0.04899	0.00241514	0.0138294	0.00132292	0.0351607	0.0210606
759												9.10861	-79.8436	P	26	2600	Tro/Sub Forest	Lowland tropical forest				5					15	Rhizosphere	5.24395	5.33408	0.0170414	0.09013	0.00144535	0.038136	0.00320101	0.0275166	0.00234999	0.0106194	0.0210606
760												9.10861	-79.8436	N_P	26	2600	Tro/Sub Forest	Lowland tropical forest				12.5	5				15	Rhizosphere	5.24395	4.82941	-0.0823507	-0.41454	0.000947872	0.0627746	0.00217728	0.0467055	0.000737697	0.0160691	0.0210606
761												9.10861	-79.8436	N	26	2600	Tro/Sub Forest	Lowland tropical forest				12.5					15	0–10	5.24395	4.45458	-0.163142	-0.78937	0.00042615	0.04899	0.00241514	0.0138294	0.00132292	0.0351607	0.0210606
762												9.10861	-79.8436	P	26	2600	Tro/Sub Forest	Lowland tropical forest				5					15	0–10	5.24395	5.33408	0.0170414	0.09013	0.00144535	0.038136	0.00320101	0.0275166	0.00234999	0.0106194	0.0210606
763												9.10861	-79.8436	N_P	26	2600	Tro/Sub Forest	Lowland tropical forest				12.5	5				15	0–10	5.24395	4.82941	-0.0823507	-0.41454	0.000947872	0.0627746	0.00217728	0.0467055	0.000737697	0.0160691	0.0210606
764	Li et al., 2019	Li, P., Shen, C., Jiang, L., Feng, Z. & Fang, J. Difference in soil bacterial community composition depends on forest type rather than nitrogen and phosphorus additions in tropical montane rainforests. Biology and Fertility of Soils 55, 313–323 (2019).						1	Jianfengling	Hainan	China	18.7297	108.89	N	19.66	2198	Tro/Sub Forest	Primary Tropical montane forest				2					3	0–10	4.6	4.72	0.0257525	0.12	0.000737022	-0.130337	0.0281983	-0.0321571	0.0479627	-0.0981801	0.0210606
765												18.7297	108.89	N	19.66	2198	Tro/Sub Forest	Primary Tropical montane forest				5					3	0–10	4.6	4.7	0.0215062	0.1	0.000807535	0.00969	0.0344834	-0.0519597	0.0495147	0.0616497	0.0210606
766												18.7297	108.89	N	19.66	2198	Tro/Sub Forest	Primary Tropical montane forest				10					3	0–10	4.6	4.43	-0.0376567	-0.17	0.000160417	-0.0529859	0.0492005	-0.0858613	0.09832	0.0328754	0.0210606
767												18.7297	108.89	P	19.66	2198	Tro/Sub Forest	Primary Tropical montane forest				5					3	0–10	4.6	4.63	0.00650056	0.03	0.000265339	-0.135341	0.0327313	-0.0519597	0.0885073	-0.0833816	0.0210606
768												18.7297	108.89	N_P	19.66	2198	Tro/Sub Forest	Primary Tropical montane forest				5	5				3	0–10	4.6	4.59	-0.00217628	-0.01	8.35183e-05	-0.0256424	0.0423272	0.0188093	0.0812319	-0.0444518	0.0210606
769												18.7369	108.862	N	20	2198	Tro/Sub Forest	Secondary tropical montane forest				2					3	0–10	4.34	4.31	-0.00693644	-0.03	0.000656791	-0.276081	0.0206439	-0.245122	0.0132101	-0.0309589	0.0210606
770												18.7369	108.862	N	20	2198	Tro/Sub Forest	Secondary tropical montane forest				5					3	0–10	4.34	4.35	0.0023015	0.01	0.00170227	-0.197382	0.0204038	-0.159965	0.0150934	-0.0374177	0.0210606
771												18.7369	108.862	N	20	2198	Tro/Sub Forest	Secondary tropical montane forest				10					3	0–10	4.34	4.07	-0.0642313	-0.27	0.000543639	-0.154151	0.0271758	-0.105361	0.0283193	-0.0487902	0.0210606
772												18.7369	108.862	P	20	2198	Tro/Sub Forest	Secondary tropical montane forest				5					3	0–10	4.34	4.26	-0.0186052	-0.08	0.000695122	-0.312049	0.0313943	-0.290585	0.0281175	-0.021464	0.0210606
773												18.7369	108.862	N_P	20	2198	Tro/Sub Forest	Secondary tropical montane forest				5	5				3	0–10	4.34	4.25	-0.0209554	-0.09	0.00110937	-0.288629	0.0868279	-0.356675	0.0476118	0.0680463	0.0210606
774	Chen et al., 2018	Chen, Y., Liu, J. & Liu, S. Effect of long-term mineral fertilizer application on soil enzyme activities and bacterial community composition. Plant, Soil and Environment 64, 571-577 (2018).						1	Laiyang	Shandong	China	36.9	120.7	N	11.2	779	Agriculture	Wheat-maize rotation				13.8					37	0–20	6.7	6.5	-0.0303053	-0.2	0.00249144	0.182322	0.024215
775												36.9	120.7	N	11.2	779	Agriculture	Wheat-maize rotation				27.6					37	0–20	6.7	6.3	-0.0615579	-0.4	0.00249144	0.200671	0.024215
776												36.9	120.7	N_P	11.2	779	Agriculture	Wheat-maize rotation				27.6	3.9				37	0–20	6.7	6.2	-0.0775582	-0.5	0.00249144	0.236389	0.024215
777												36.9	120.7	N_P_K	11.2	779	Agriculture	Wheat-maize rotation				27.6	3.9	11.2			37	0–20	6.7	6.1	-0.0938188	-0.6	0.00249144	0.304211	0.024215
778	Kong et al., 2019	Kong et al. Long-term fertilization regimes change soil nitriﬁcation potential by impacting active autotrophic ammonia oxidizers and nitrite oxidizers as assessed by DNA stable isotope probing. Environmental microbiology (2019).						1	Suixi	Anhui	China	33.6167	116.75	N_P_K	14.5	830	Agriculture	Wheat-maize rotation				21	9.16901	17.4632			35	0–20	7.25	5.86	-0.212852	-1.39	8.99247e-05	0.348008	0.00779877	0.348818	0.00462979	-0.000810019	0.0210606	1.92139	0.00318411
779	Li et al., 2015, 2019	Li, Y., Nie, C., Liu, Y., Du, W. & He, P. Soil microbial community composition closely associates with specific enzyme activities and soil carbon chemistry in a long-term nitrogen fertilized grassland. Science of the Total Environment 654, 264-274 (2019).	Li, Y., Liu, Y., Wu, S., Niu, L. & Tian, Y. Microbial properties explain temporal variation in soil respiration in a grassland subjected to nitrogen addition. Scientific reports 5, 18496 (2015).					2	Duolun County	Inner Mongolia	China	42.0333	116.283	N	2.1	379.4	Grassland	Temperate grassland				2					14	0–10	6.57	6.44	-0.0199853	-0.13	4.08955e-05	0.165714	0.018601	0.148053	0.00655538	0.0189759	0.000353801
780												42.0333	116.283	N	2.1	379.4	Grassland	Temperate grassland				4					14	0–10	6.57	5.85	-0.116072	-0.72	0.000355885	0.159185	0.0131077	0.148053	0.0139622	0.00763362	0.000187584
781												42.0333	116.283	N	2.1	379.4	Grassland	Temperate grassland				8					14	0–10	6.57	5.48	-0.181409	-1.09	3.22863e-05	0.115904	0.00818495	0.086568	0.0063898	0.0236641	0.000505084
782												42.0333	116.283	N	2.1	379.4	Grassland	Temperate grassland				16					14	0–10	6.57	5.04	-0.265108	-1.53	0.000195218	0.139339	0.00577838	0.101096	0.00638912	0.0366755	0.000431296
783												42.0333	116.283	N	2.1	379.4	Grassland	Temperate grassland				32					14	0–10	6.57	4.76	-0.322266	-1.81	0.000161204	0.0716179	0.02982	0.0518251	0.00659557	0.0104813	0.000672564
784												42.0333	116.283	N	2.1	379.4	Grassland	Temperate grassland				2					14	0–10	6.57	6.44	-0.0199853	-0.13	4.08955e-05	0.165714	0.018601	0.148053	0.00655538	0.0189759	0.000353801
785												42.0333	116.283	N	2.1	379.4	Grassland	Temperate grassland				4					14	0–10	6.57	5.85	-0.116072	-0.72	0.000355885	0.159185	0.0131077	0.148053	0.0139622	0.00763362	0.000187584
786												42.0333	116.283	N	2.1	379.4	Grassland	Temperate grassland				8					14	0–10	6.57	5.48	-0.181409	-1.09	3.22863e-05	0.115904	0.00818495	0.086568	0.0063898	0.0236641	0.000505084
787												42.0333	116.283	N	2.1	379.4	Grassland	Temperate grassland				16					14	0–10	6.57	5.04	-0.265108	-1.53	0.000195218	0.139339	0.00577838	0.101096	0.00638912	0.0366755	0.000431296
788												42.0333	116.283	N	2.1	379.4	Grassland	Temperate grassland				32					14	0–10	6.57	4.76	-0.322266	-1.81	0.000161204	0.0716179	0.02982	0.0518251	0.00659557	0.0104813	0.000672564
789	Wang et al., 2018	Wang et al. Different selectivity in fungal communities between manure and mineral fertilizers: A study in an alkaline soil after 30 years fertilization. Frontiers in Microbiology 9, 2613 (2018).						1	Changwu	Shaanxi	China	35.2	107.667	N_P	9.1	584	Agriculture	Wheat				12	1.74648				30	0–20	8.68	8.57	-0.0127538	-0.11	7.04827e-05	0.181058	0.00218223	0.159428	0.0031446	0.0216304	0.0210606
790												35.2	107.667	N_P	9.1	584	Agriculture	Wheat				12	1.74648				30	0–20	8.71	8.59	-0.0138731	-0.12	5.96504e-05	0.0703905	0.00178789	0.0863281	0.00258417	-0.0159376	0.0210606
791	Zhao et al., 2018	Zhao et al. Influences of canopy nitrogen and water addition on AM fungal biodiversity and community composition in a mixed deciduous forest of China. Frontiers in Plant Science 9, 1842 (2018).						1	Jigongshan	Henan	China	31.8167	114.058	N	15.2	1119	Tem/Bor Forest	Mixed deciduous forest				5					1	0–10	4.57	4.29	-0.0632265	-0.28	0.00112961	0.207502	0.0101741	0.107383	0.0174323	-0.0354495	0.0134202
792												31.8167	114.058	PPT+	15.2	1119	Tem/Bor Forest	Mixed deciduous forest				30					1	0–10	4.57	4.47	-0.0221248	-0.1	0.000734536	0.125235	0.00486235	0.0474397	0.0216144	-0.0531002	0.00747411
793												31.8167	114.058	N_PPT+	15.2	1119	Tem/Bor Forest	Mixed deciduous forest				5	30				1	0–10	4.57	4.32	-0.0562578	-0.25	0.000775227	0.197506	0.00709503	-0.0756663	0.0216661	0.144226	0.0120138
794												31.8167	114.058	N	15.2	1119	Tem/Bor Forest	Mixed deciduous forest				5					2	0–10	4.35	4.25	-0.0232569	-0.1	0.00174269	0.061139	0.0376227	0.0534586	0.0120991	-0.00799547	0.0165834
795												31.8167	114.058	PPT+	15.2	1119	Tem/Bor Forest	Mixed deciduous forest				30					2	0–10	4.35	4.29	-0.0138891	-0.06	0.00153681	0.0674843	0.0232478	-0.00289436	0.0232904	0.182511	0.0408655
796												31.8167	114.058	N_PPT+	15.2	1119	Tem/Bor Forest	Mixed deciduous forest				5	30				2	0–10	4.35	4.22	-0.0303407	-0.13	0.0012396	0.0880973	0.00904696	-0.0145563	0.00772155	0.100056	0.00324869
797												31.8167	114.058	N	15.2	1119	Tem/Bor Forest	Mixed deciduous forest				5					3	0–10	4.45	4.43	-0.00450451	-0.02	0.00112059	0.16556	0.0615957	0.126892	0.0284291	0.0282737	0.0111108
798												31.8167	114.058	PPT+	15.2	1119	Tem/Bor Forest	Mixed deciduous forest				30					3	0–10	4.45	4.39	-0.0135749	-0.06	0.00103133	-0.178985	0.0300555	-0.0732034	0.0156279	-0.0899591	0.00818708
799												31.8167	114.058	N_PPT+	15.2	1119	Tem/Bor Forest	Mixed deciduous forest				5	30				3	0–10	4.45	4.37	-0.0181411	-0.08	0.000741945	-0.114688	0.0248249	-0.125163	0.0152581	0.0251212	0.00624512
800												31.8167	114.058	N	15.2	1119	Tem/Bor Forest	Mixed deciduous forest				5					4	0–10	4.41	4.28	-0.0299217	-0.13	0.000349761	0.114157	0.0950456	0.040822	0.0272837	0.0168799	0.0345025
801												31.8167	114.058	PPT+	15.2	1119	Tem/Bor Forest	Mixed deciduous forest				30					4	0–10	4.41	4.49	0.017978	0.08	0.000206278	-0.148347	0.0220346	-0.0613689	0.0140433	-0.0870511	0.0130669
802												31.8167	114.058	N_PPT+	15.2	1119	Tem/Bor Forest	Mixed deciduous forest				5	30				4	0–10	4.41	4.4	-0.00227015	-0.01	0.000598799	-0.295269	0.0226769	-0.182322	0.0176531	-0.112125	0.0128399
803	Lang et al., 2018	Lang, M., Christie, P., Zhang, J. & Li, X. Long-term phosphorus application to a maize monoculture influences the soil microbial community and its feedback effects on maize seedling biomass. Applied Soil Ecology 128, 12-22 (2018).						1	Shangzhuang	Beijing	China	39.9833	116.283	P	13.2	526.5	Agriculture	Maize in June				4.4					8	0–20
804												39.9833	116.283	P	13.2	526.5	Agriculture	Maize in June				13.1					8	0–20
805												39.9833	116.283	P	13.2	526.5	Agriculture	Maize in July				4.4					8	0–20
806												39.9833	116.283	P	13.2	526.5	Agriculture	Maize in July				13.1					8	0–20
807												39.9833	116.283	P	13.2	526.5	Agriculture	Maize in Sept				4.4					8	0–20
808												39.9833	116.283	P	13.2	526.5	Agriculture	Maize in Sept				13.1					8	0–20
809	Daquiado et al., 2016	Daquiado et al. Pyrosequencing analysis of bacterial community diversity in long-term fertilized paddy field soil. Applied Soil Ecology 108, 84-91 (2016).						1	Department of Functional Cereal Crop Research Farm	Miryang	Republic of Korea	36.6	128.75	N_P_K	13	1219	Agriculture	Rice				15	10	10			45	0–15	5	5.3	0.0582689	0.3	0.00302399	0.0727594	0.00898354	0	0.0617284	0.0727594	0.0210606
810												36.6	128.75	N_P	13	1219	Agriculture	Rice				15	10				45	0–15	5	5.2	0.0392207	0.2	0.00307929	0.0785903	0.0118573	0	0.0524691	0.0785903	0.0210606
811												36.6	128.75	N_P_K	13	1219	Agriculture	Rice with Compost				15	10	10			45	0–15	5.1	5.4	0.0571584	0.3	0.0116384	0.106336	0.00518489	0.0425596	0.215619	0.063776	0.0210606
812	Chen et al., 2019	Chen et al. Impact of long-term phosphorus fertilizer inputs on bacterial phoD gene community in a maize field, Northeast China. Science of The Total Environment 669, 1011-1018 (2019).						1	Shenyang	Liaoning	China	41.8167	123.567	P	7.9	705	Agriculture	Maize	16.7	58.4	24.9	3					28	0–10	5	5.3	0.0582689	0.3	0.000404919	-0.0173917	0.00270805	0	0.000688705	-0.0173917	0.0210606
813												41.8167	123.567	P	7.9	705	Agriculture	Maize				6					28	0–10	5	5.1	0.0198026	0.1	0.000549684	-0.071459	0.0043062	0	0.00300275	-0.071459	0.0210606
814												41.8167	123.567	P	7.9	705	Agriculture	Maize				3					28	10–20	5.3	5.4	0.0186921	0.1	0.000234437	0.00921666	0.000226536	0.0953102	0.000740771	-0.0860935	0.0210606
815												41.8167	123.567	P	7.9	705	Agriculture	Maize				6					28	10–20	5.3	5.3	0	0	0.000138839	-0.0474022	0.00212518	0	0.00113333	-0.0474022	0.0210606
816												41.8167	123.567	P	7.9	705	Agriculture	Maize				3					28	20–40	5.6	5.7	0.0176996	0.1	0.000121368	-0.157629	0.00127551	-0.223144	0.00296667	0.0655146	0.0210606
817												41.8167	123.567	P	7.9	705	Agriculture	Maize				6					28	20–40	5.6	5.7	0.0176996	0.1	0.000121368	-0.1949	0.00649881	-0.223144	0.00468542	0.0282432	0.0210606
818	Yang et al., 2019	Yang et al. Long-termelevated CO2 shifts composition of soil microbial communities in a Californian annual grassland, reducing growth and N utilization potentials. Science of the Total Environment 652, 1474-1481 (2019).						1	Jasper Ridge Biological Preserve	California	USA	37.6667	-122.367	eCO2	3.6	787	Grassland	Annual grassland				275					14	0–7	6.031	6.079	0.00792737	0.048	0.000295012	0.154151	0.00963076	0.0800427	0.00765327	0.0559326	0.00288418
819	Xu et al., 2019	Xu et al. Influence of rice cultivars on soil bacterial microbiome under elevated carbon dioxide. Journal of Soils and Sediments 19, 2485-2495 (2019).						1	Jiangdu County	Jiangsu	China	32.5847	119.7	eCO2	16	950	Agriculture	Rice cultivar1	9.2	65.7	25.1	200					3	0–15
820												32.5847	119.7	eCO2	16	950	Agriculture	Rice cultivar2				200					3	0–15
821	Yu t al., 2016, 2018	Yu et al. Impact of land use, fertilization and seasonal variation on the abundance and diversity of nirS-type denitrifying bacterial communities in a Mollisol in Northeast China. European Journal of Soil Biology 85, 4-11 (2018).	Yu t al. Responses of ammonia-oxidizing bacterial communities to land-use and seasonal changes in Mollisols of Northeast China. European Journal of Soil Biology 74, 121-127 (2016).					2	Hailun	Heilongjiang	China	47.4333	126.633	N_P_K	1.5	550	Agriculture	Maize, soybean, and wheat in October				11.3	19.6479	37.3404			21	0–20	6.04	5.86	-0.0302544	-0.18	0.00207102	0.0563112	0.00105376	0.0610603	0.000866401	-0.00474909	0.0210606
822												47.4333	126.633	LUC	1.5	550	Grassland	Natural restoration in October							NEtoAgr	Natural restoration to agriculture		0–20	6.34	6.04	-0.0484748	-0.3	0.00352934	-0.0470465	0.00493203	-0.0986715	0.00563815	0.051625	0.0210606
823												47.4333	126.633	LUC	1.5	550	Grassland	Natural restoration in October							NEtoAgr	Natural restoration to agriculture		0–20	6.34	5.86	-0.0787292	-0.48	0.00244261	0.00926469	0.00499512	-0.0376113	0.00516024	0.046876	0.0210606
824												47.4333	126.633	LUC	1.5	550	Grassland	Natural restoration in October							NEtoAgr	Natural restoration to agriculture		0–20	6.34	5.88	-0.075322	-0.46	0.00322597	0.0407522	0.00463952	0.00335009	0.00524563	0.0374021	0.0210606
825												47.4333	126.633	N_P_K	1.5	550	Agriculture	Maize, soybean, and wheat in March				11.3	19.6479	37.3404			21	0–20	6.04	5.86	-0.0302544	-0.18	0.00207102	0.0563112	0.00105376	0.0610603	0.000866401	-0.00474909	0.0210606
826												47.4333	126.633	LUC	1.5	550	Grassland	Natural restoration in March							NEtoAgr	Natural restoration to agriculture		0–20	6.34	6.04	-0.0484748	-0.3	0.00352934	-0.0470465	0.00493203	-0.0986715	0.00563815	0.051625	0.0210606
827												47.4333	126.633	LUC	1.5	550	Grassland	Natural restoration in March							NEtoAgr	Natural restoration to agriculture		0–20	6.34	5.86	-0.0787292	-0.48	0.00244261	0.00926469	0.00499512	-0.0376113	0.00516024	0.046876	0.0210606
828												47.4333	126.633	LUC	1.5	550	Grassland	Natural restoration in March							NEtoAgr	Natural restoration to agriculture		0–20	6.34	5.88	-0.075322	-0.46	0.00322597	0.0407522	0.00463952	0.00335009	0.00524563	0.0374021	0.0210606
829												47.4333	126.633	N_P_K	1.5	550	Agriculture	Maize, soybean, and wheat in June				11.3	19.6479	37.3404			21	0–20	6.04	5.86	-0.0302544	-0.18	0.00207102	0.0563112	0.00105376	0.0610603	0.000866401	-0.00474909	0.0210606
830												47.4333	126.633	LUC	1.5	550	Grassland	Natural restoration in June							NEtoAgr	Natural restoration to agriculture		0–20	6.34	6.04	-0.0484748	-0.3	0.00352934	-0.0470465	0.00493203	-0.0986715	0.00563815	0.051625	0.0210606
831												47.4333	126.633	LUC	1.5	550	Grassland	Natural restoration in June							NEtoAgr	Natural restoration to agriculture		0–20	6.34	5.86	-0.0787292	-0.48	0.00244261	0.00926469	0.00499512	-0.0376113	0.00516024	0.046876	0.0210606
832												47.4333	126.633	LUC	1.5	550	Grassland	Natural restoration in June							NEtoAgr	Natural restoration to agriculture		0–20	6.34	5.88	-0.075322	-0.46	0.00322597	0.0407522	0.00463952	0.00335009	0.00524563	0.0374021	0.0210606
833												47.4333	126.633	N_P_K	1.5	550	Agriculture	Maize, soybean, and wheat in August				11.3	19.6479	37.3404			21	0–20	6.04	5.86	-0.0302544	-0.18	0.00207102	0.0563112	0.00105376	0.0610603	0.000866401	-0.00474909	0.0210606
834												47.4333	126.633	LUC	1.5	550	Grassland	Natural restoration in August							NEtoAgr	Natural restoration to agriculture		0–20	6.34	6.04	-0.0484748	-0.3	0.00352934	-0.0470465	0.00493203	-0.0986715	0.00563815	0.051625	0.0210606
835												47.4333	126.633	LUC	1.5	550	Grassland	Natural restoration in August							NEtoAgr	Natural restoration to agriculture		0–20	6.34	5.86	-0.0787292	-0.48	0.00244261	0.00926469	0.00499512	-0.0376113	0.00516024	0.046876	0.0210606
836												47.4333	126.633	LUC	1.5	550	Grassland	Natural restoration in August							NEtoAgr	Natural restoration to agriculture		0–20	6.34	5.88	-0.075322	-0.46	0.00322597	0.0407522	0.00463952	0.00335009	0.00524563	0.0374021	0.0210606
837	Tripathi et al., 2016	Tripathi et al. Distinctive tropical forest variants have unique soil microbial communities, but not always low microbial diversity. Frontiers in Microbiology 7, 376 (2016).						1	Borneo		Brunei	4.634	115.228	LUC	26.5	5203	Tro/Sub Forest	Low land tropical rainforest	21.44	72.7	5.8				NEtoSec	Primary forest to secondary forest		0–10	3.9	4.3	0.0976385	0.4	0.000833038	-0.191891	0.0443332	-0.456432	0.0402317	0.264541	0.0210606
838												4.634	115.228	LUC	26.5	5203	Tro/Sub Forest	Low land tropical rainforest							NEtoSec	Primary forest to secondary forest		0–10	4.2	4.3	0.0235305	0.1	0.00110773	-1.50194	0.0429745	-0.522522	0.0676441	-0.979417	0.0210606
839												4.634	115.228	LUC	26.5	5203	Tro/Sub Forest	Low land tropical rainforest							NEtoSec	Primary forest to secondary forest		0–10	3.2	4.3	0.295464	1.1	0.000974861	-1.46708	0.0528738	-0.392307	0.117215	-1.07477	0.0210606
840												4.634	115.228	LUC	26.5	5203	Tro/Sub Forest	Low land tropical rainforest							NEtoSec	Primary forest to secondary forest		0–10	3.4	4.3	0.23484	0.9	0.0009253	-2.2401	0.035764	0.103184	0.0356666	-2.34328	0.0210606
841												4.634	115.228	LUC	26.5	5203	Tro/Sub Forest	Low land tropical rainforest							NEtoSec	Primary forest to secondary forest		0–10	3.9	4.3	0.0976385	0.4	0.000833038	-0.191891	0.0443332	-0.456432	0.0402317	0.264541	0.0210606
842												4.634	115.228	LUC	26.5	5203	Tro/Sub Forest	Low land tropical rainforest							NEtoSec	Primary forest to secondary forest		0–10	4.2	4.3	0.0235305	0.1	0.00110773	-1.50194	0.0429745	-0.522522	0.0676441	-0.979417	0.0210606
843												4.634	115.228	LUC	26.5	5203	Tro/Sub Forest	Low land tropical rainforest							NEtoSec	Primary forest to secondary forest		0–10	3.2	4.3	0.295464	1.1	0.000974861	-1.46708	0.0528738	-0.392307	0.117215	-1.07477	0.0210606
844												4.634	115.228	LUC	26.5	5203	Tro/Sub Forest	Low land tropical rainforest							NEtoSec	Primary forest to secondary forest		0–10	3.4	4.3	0.23484	0.9	0.0009253	-2.2401	0.035764	0.103184	0.0356666	-2.34328	0.0210606
845	Kerfahi et al., 2018	Kerfahi et al. Distinctive soil archaeal communities in different variants of tropical equatorial forest. Microbial Ecology 76, 215-225 (2018).						1	Borneo		Brunei	4.634	115.228	LUC	26.5	5203	Tro/Sub Forest	Low land tropical rainforest							NEtoSec	Primary forest to secondary forest		0–10	3.9	4.3	0.0976385	0.4	0.000833038	-0.191891	0.0443332	-0.456432	0.0402317	0.264541	0.0210606
846												4.634	115.228	LUC	26.5	5203	Tro/Sub Forest	Low land tropical rainforest							NEtoSec	Primary forest to secondary forest		0–10	4.2	4.3	0.0235305	0.1	0.00110773	-1.50194	0.0429745	-0.522522	0.0676441	-0.979417	0.0210606
847												4.634	115.228	LUC	26.5	5203	Tro/Sub Forest	Low land tropical rainforest							NEtoSec	Primary forest to secondary forest		0–10	3.2	4.3	0.295464	1.1	0.000974861	-1.46708	0.0528738	-0.392307	0.117215	-1.07477	0.0210606
848	Huang et al., 2019	Huang et al. Soil bacterial community structure and extracellular enzyme activities under different land use types in a long-term reclaimed wetland. Journal of Soils and Sediments 19, 2543-2557 (2019).						1	Poyang Lake wetland	Jiangxi	China	28.75	116.017	LUC	17.5	1470	Wetland		41.6	36.045	22.3575				NEtoSec	Natural wetland to reclaimed wetland		0–20	5.22	5.88	0.119059	0.66	0.000288053	0.192867	0.0144077	0.283247	0.0175758	-0.109866	0.0139509
849												28.75	116.017	LUC	17.5	1470	Wetland								NEtoAgr	Natural wetland to agriculture		0–20	5.22	5.11	-0.021298	-0.11	0.000896931	-0.0928107	0.00413121	-0.102415	0.00540491	-0.0104591	0.00292349
850												28.75	116.017	LUC	17.5	1470	Wetland								NEtoAgr	Natural wetland to agriculture		0–20	5.22	4.77	-0.0901511	-0.45	0.000170874	0.803604	0.00325553	1.00918	0.00600452	-0.22459	0.00554175
851												28.75	116.017	LUC	17.5	1470	Wetland								NEtoAgr	Reclaimed wetland to agriculture		0–20	5.88	5.11	-0.140357	-0.77	0.000986807	-0.285678	0.014676	-0.385662	0.0127476	0.0994073	0.0126324
852												28.75	116.017	LUC	17.5	1470	Wetland								NEtoAgr	Reclaimed wetland to agriculture		0–20	5.88	4.77	-0.20921	-1.11	0.00026075	0.610737	0.0138003	0.725937	0.0133472	-0.114723	0.0152506
853	Cuer et al., 2018	Cuer et al. Short-term effect of Eucalyptus plantations on soil microbial communities and soil-atmosphere methane and nitrous oxide exchange. Scientific Reports 8, 15133 (2018).						1	Belo Oriente	Minas Gerais	Brazil	-19	-43	LUC	24.5	1100	Tro/Sub Forest	Atlantic Forest							NEtoPlant	Atlantic Forest to young Eucalyptus plantation		0–10	4.3	4	-0.0723207	-0.3	0.000904625	0.221818	0.0326911	0	0.0132231	0.23955	0.00487371
854												-19	-43	LUC	24.5	1100	Tro/Sub Forest	Atlantic Forest							NEtoPlant	Atlantic Forest to old Eucalyptus plantation		0–10	4.3	4.26	-0.00934586	-0.04	0.000270927	0.232372	0.0239472	-0.04652	0.0138678	0.274437	0.00334448
855	Niu et al., 2018	Niu et al. Vegetation succession influences soil carbon sequestration in coastal alkali-saline soils in southeast China. Scientific Reports 8, 9728 (2018).						1	Dafeng	Jiangsu	China	33.0115	120.846	LUC	14.95	1047.5	Wetland	Jerusalem artichoke field							NEtoSec	Jerusalem artichoke to Imperata cylindrica grassland		0–10	7.74	8.78	0.126075	1.04	0.0041378	-0.063013	0.0024626	-0.139762	0.00229036	0.076749	0.0210606
856												33.0115	120.846	LUC	14.95	1047.5	Wetland	Jerusalem artichoke field							NEtoSec	Jerusalem artichoke to Suaeda glauca land		0–10	7.74	8.19	0.0565122	0.45	0.00623127	-0.0877056	0.00392809	-0.350483	0.00432901	0.262777	0.0210606
857												33.0115	120.846	LUC	14.95	1047.5	Wetland	Jerusalem artichoke field							NEtoSec	Jerusalem artichoke to Imperata cylindrica grassland		10–20	7.41	8.74	0.16508	1.33	0.000310941	-0.18067	0.0155015	-0.0130721	0.000861183	-0.167598	0.0210606
858												33.0115	120.846	LUC	14.95	1047.5	Wetland	Jerusalem artichoke field							NEtoSec	Jerusalem artichoke to Suaeda glauca land		10–20	7.41	8.17	0.0976385	0.76	0.00241343	-0.426343	0.0164658	-0.392562	0.00164795	-0.033781	0.0210606
859	Mcgee et al., 2019	Mcgee, K. M., Eaton, W. D., Shokralla, S. & Hajibabaei, M. Determinants of soil bacterial and fungal community composition toward carbon-use efficiency across primary and secondary forests in a Costa Rican conservation area. Microbial Ecology 77, 148–167 (2019).						1	San Juan-La Selva Biological Corridor		Costa Rica	10.4516	-84.2734	LUC	27	4300	Tro/Sub Forest	Tropical forest	55	6	39				NEtoSec	Primary forest to 33-year-old secondary forest		0–15	5.7	5.89	0.0327898	0.19	9.97633e-05	0.0550598	0.00452579	0.0210534	0.00354689	-0.000803536	0.00211988
860												10.4516	-84.2734	LUC	27	4300	Tro/Sub Forest	Tropical forest							NEtoSec	Primary forest to 23-year-old secondary forest		0–15	5.7	5.82	0.0208341	0.12	0.000216645	-0.0243068	0.00229822	-0.0434851	0.0023046	0.0119762	0.000241374
861												10.4516	-84.2734	LUC	27	4300	Tro/Sub Forest	Tropical forest							NEtoSec	Primary forest to 33-year-old secondary forest		0–15	5.7	5.89	0.0327898	0.19	9.97633e-05	0.0550598	0.00452579	0.0210534	0.00354689	-0.000803536	0.00211988
862												10.4516	-84.2734	LUC	27	4300	Tro/Sub Forest	Tropical forest							NEtoSec	Primary forest to 23-year-old secondary forest		0–15	5.7	5.82	0.0208341	0.12	0.000216645	-0.0243068	0.00229822	-0.0434851	0.0023046	0.0119762	0.000241374
863	Meng et al., 2019	Meng et al. Impacts of forest conversion on soil bacterial community composition and diversity in subtropical forests. Catena 175, 167-173 (2019).						1	Baishanzu National Nature Reserve	Zhejiang	China	27.8333	119.175	LUC	12.3	2400	Tro/Sub Forest	Subtropical forests							NEtoSec	Native forest to secondary forest		0–10	4.17	4.2	0.00716849	0.03	0.00160136	0.05463	0.0535863	-0.354172	0.0158102	0.386146	0.0318442
864												27.8333	119.175	LUC	12.3	2400	Tro/Sub Forest	Subtropical forests							NEtoPlant	Native forest to Chinese Fir plantation		0–10	4.17	4.23	0.014286	0.06	0.00247752	-0.119121	0.00683854	-0.192904	0.0120827	0.0714069	0.0104079
865												27.8333	119.175	LUC	12.3	2400	Tro/Sub Forest	Subtropical forests							NEtoPlant	Native forest to Bamboo forest plantation		0–10	4.17	4.62	0.102479	0.45	0.000829949	-0.0326116	0.0221723	-0.0918075	0.0260617	0.0558148	0.0106312
866												27.8333	119.175	LUC	12.3	2400	Tro/Sub Forest	Subtropical forests							NEtoPlant	Secondary forest to Chinese Fir plantation		0–10	4.2	4.23	0.00711747	0.03	0.00343095	-0.173751	0.0545864	0.161268	0.0112724	-0.314739	0.0221339
867												27.8333	119.175	LUC	12.3	2400	Tro/Sub Forest	Subtropical forests							NEtoPlant	Secondary forest to Bamboo forest plantation		0–10	4.2	4.62	0.0953102	0.42	0.00178339	-0.0872416	0.0699202	0.262364	0.0252515	-0.330331	0.0223572
868	Deng et al., 2018	Deng, J., Yin, Y., Zhu, W. & Zhou, Y. Variations in soil bacterial community diversity and structures among different revegetation types in the Baishilazi Nature Reserve. Frontiers in Microbiology 9, 2874 (2018).						1	Baishilazi Nature Reserve	Liaoning	China	40.8917	124.842	LUC	6.4	1158	Tem/Bor Forest								NEtoPlant	Natural secondary forest (Juglans mandshurica) to Larix gmelinii plantation		0–10	5.68061	5.40569	-0.0496065	-0.27492	0.00249144	-0.827458	0.024215	-0.684489	0.0365604	-0.14297	0.0210606
869												40.8917	124.842	LUC	6.4	1158	Tem/Bor Forest								NEtoPlant	Natural secondary forest (Quercus mongolica) to Larix gmelinii plantation		0–10	4.8953	5.40569	0.0991765	0.51039	0.00249144	-0.660673	0.024215	-0.70173	0.0365604	0.0410572	0.0210606
870												40.8917	124.842	LUC	6.4	1158	Tem/Bor Forest								NEtoPlant	Natural secondary forest (mixed broadleaf forest) to Larix gmelinii plantation		0–10	5.19525	5.40569	0.0397074	0.21044	0.00249144	-0.631256	0.024215	-0.640036	0.0365604	0.00878003	0.0210606
871												40.8917	124.842	LUC	6.4	1158	Tem/Bor Forest								NEtoPlant	Natural secondary forest (Betula ermanii) to Larix gmelinii plantation		0–10	5.04613	5.40569	0.0688305	0.35956	0.00249144	-0.431675	0.024215	-0.509099	0.0365604	0.0774237	0.0210606
872												40.8917	124.842	LUC	6.4	1158	Tem/Bor Forest								NEtoPlant	Natural secondary forest (Conifer-broadleaf forest) to Larix gmelinii plantation		0–10	4.9823	5.40569	0.0815605	0.42339	0.00249144	-0.55757	0.024215	-0.334005	0.0365604	-0.223565	0.0210606
873												40.8917	124.842	LUC	6.4	1158	Tem/Bor Forest								NEtoPlant	Natural secondary forest (Pinus tabuliformis) to Larix gmelinii plantation		0–10	5.50384	5.40569	-0.0179939	-0.09815	0.00249144	0.333073	0.024215	0.463133	0.0365604	-0.13006	0.0210606
874												40.8917	124.842	LUC	6.4	1158	Tem/Bor Forest								NEtoPlant	Natural secondary forest (Juglans mandshurica) to Pinus koraiensis plantation		0–10	5.68061	5.47822	-0.0362784	-0.20239	0.00249144	-0.885219	0.024215	-0.76525	0.0365604	-0.119969	0.0210606
875												40.8917	124.842	LUC	6.4	1158	Tem/Bor Forest								NEtoPlant	Natural secondary forest (Quercus mongolica) to Pinus koraiensis plantation		0–10	4.8953	5.47822	0.112505	0.58292	0.00249144	-0.718433	0.024215	-0.782491	0.0365604	0.0640579	0.0210606
876												40.8917	124.842	LUC	6.4	1158	Tem/Bor Forest								NEtoPlant	Natural secondary forest (mixed broadleaf forest) to Pinus koraiensis plantation		0–10	5.19525	5.47822	0.0530355	0.28297	0.00249144	-0.689017	0.024215	-0.720797	0.0365604	0.0317807	0.0210606
877												40.8917	124.842	LUC	6.4	1158	Tem/Bor Forest								NEtoPlant	Natural secondary forest (Betula ermanii) to Pinus koraiensis plantation		0–10	5.04613	5.47822	0.0821586	0.43209	0.00249144	-0.489436	0.024215	-0.58986	0.0365604	0.100424	0.0210606
878												40.8917	124.842	LUC	6.4	1158	Tem/Bor Forest								NEtoPlant	Natural secondary forest (Conifer-broadleaf forest) to Pinus koraiensis plantation		0–10	4.9823	5.47822	0.0948886	0.49592	0.00249144	-0.615331	0.024215	-0.414767	0.0365604	-0.200564	0.0210606
879												40.8917	124.842	LUC	6.4	1158	Tem/Bor Forest								NEtoPlant	Natural secondary forest (Pinus tabuliformis) to Pinus koraiensis plantation		0–10	5.50384	5.47822	-0.0046658	-0.02562	0.00249144	0.275313	0.024215	0.382372	0.0365604	-0.107059	0.0210606
880	Berkelmann et al., 2018; Allen et al., 2015	Berkelmann et al. How rainforest conversion to agricultural systems in Sumatra (Indonesia) affects active soil bacterial communities. Frontiers in Microbiology 6, 2381 (2018).	Allen, K., Corre, M. D., Tjoa, A. & Veldkamp, E. Soil nitrogen-cycling responses to conversion of lowland forests to oil palm and rubber plantations in Sumatra, Indonesia. Plos One 10, e0133325 (2015).					2	Bukit Duabelas	Sumatra	Indonesia	-2.04571	102.759	LUC	26.7	2235	Tro/Sub Forest	Rainforest	28.75	24.8	46.45				NEtoAgr	Rainforest to rubber agroforest		0–6	4.2	4.5	0.0689929	0.3	6.6295e-05	0.264693	0.0316102	0.229652	0.0754831	-0.00766287	0.0103805	-0.0628009	0.0623077
881												-2.04571	102.759	LUC	26.7	2235	Tro/Sub Forest	Rainforest							NEtoPlant	Rainforest to oil palm plantation		0–6	4.2	4.5	0.0689929	0.3	0.000529258	-0.164303	0.043365	-0.280872	0.0915945	0.0876473	0.0116084	-0.650588	0.0344991
882												-2.04571	102.759	LUC	26.7	2235	Tro/Sub Forest	Rainforest							NEtoPlant	Rainforest to rubber plantation		0–6	4.2	4.4	0.04652	0.2	6.77139e-05	0.0588405	0.0262221	-0.0122232	0.819296	0.0300775	0.0100674	-0.212333	0.0754876
883									Harapan Rainforest Concession	Sumatra	Indonesia	-1.93464	103.295	LUC	26.7	2235	Tro/Sub Forest	Rainforest	33.59	28	38.41				NEtoAgr	Rainforest to rubber agroforest		0–6	4.3	4.3	0	0	6.76041e-05	0.0377403	0.0182628	0.0173446	0.0069805	-0.0428637	0.00360549	-0.160343	0.0338171
884												-1.93464	103.295	LUC	26.7	2235	Tro/Sub Forest	Rainforest							NEtoPlant	Rainforest to oil palm plantation		0–6	4.3	4.5	0.0454624	0.2	0.000527629	-0.262364	0.0284172	-0.0579628	0.0225007	-0.200671	0.00377512	0.13815	0.029551
885												-1.93464	103.295	LUC	26.7	2235	Tro/Sub Forest	Rainforest							NEtoPlant	Rainforest to rubber plantation		0–6	4.3	4.5	0.0454624	0.2	0.000527629	-0.367725	0.0182628	-0.232206	0.012155	-0.134531	0.00179561	-0.251314	0.0853979
886	Lin et al., 2018; Chang et al., 2016	Lin, Y. T., Whitman, W. B., Coleman, D. C. & Chiu, C.-Y. Effects of reforestation on the structure and diversity of bacterial communities in subtropical low mountain forest soils. Frontiers in Microbiology 9, 1968 (2018).	Chang, E. H., Chen, T. H., Tian, G. L., Hsu, C. K. & Chiu, C. Y. Effect of 40 and 80 years of conifer regrowth on soil microbial activities and community structure in subtropical low mountain forests. Forests 7, 244 (2016).					2	Lienhuachi Experimental Forest	Taiwan	China	23.9	120.9	LUC	20.8	2200	Tro/Sub Forest	Natural broadleaf hardwood forest in Summer							NEtoPlant	Natural broadleaf forest to 80-year-old Calocedrus plantation		0–10	3.78	3.74	-0.0106384	-0.04	0.00249144	-0.0658921	0.024215	-0.189242	0.0365604	0.12335	0.0210606
887												23.9	120.9	LUC	20.8	2200	Tro/Sub Forest	Natural broadleaf hardwood forest in Summer							NEtoPlant	Natural broadleaf forest to 40-year-old Calocedrus plantation		0–10	3.78	3.62	-0.04325	-0.16	0.00249144	0.25453	0.024215	0.0666914	0.0365604	0.187838	0.0210606
888												23.9	120.9	LUC	20.8	2200	Tro/Sub Forest	Natural broadleaf hardwood forest in Winter							NEtoPlant	Natural broadleaf forest to 80-year-old Calocedrus plantation		0–10	3.87	3.87	0	0	0.00249144	0.233774	0.024215	0.127833	0.0365604	0.105941	0.0210606
889												23.9	120.9	LUC	20.8	2200	Tro/Sub Forest	Natural broadleaf hardwood forest in Winter							NEtoPlant	Natural broadleaf forest to 40-year-old Calocedrus plantation		0–10	3.87	3.75	-0.0314987	-0.12	0.00249144	0.0939918	0.024215	0.276253	0.0365604	-0.182262	0.0210606
890	Yang et al., 2019	Yang, F., Niu, K., Collins, C. G., Yan, X. & Hu, S. Grazing practices affect the soil microbial community composition in a Tibetan alpine meadow. Land Degradation & Development 30, 49-59 (2019).						1	Maqu	Gansu	China	33.6333	101.883	LUC	1.2	620	Grassland	Alpine meadow							NEtoPas	No grazing to winter grazing		0–10	6.4	6.44	0.00623055	0.04	0.000126751	-0.502453	0.0117494	-0.409623	0.00714892	-0.093807	0.00132722
891												33.6333	101.883	LUC	1.2	620	Grassland	Alpine meadow							NEtoPas	No grazing to annual grazing		0–10	6.2	5.87	-0.0546947	-0.33	0.0667924	-0.13571	0.00956516	-0.0716639	0.00824044	-0.067408	0.000119803
892												33.6333	101.883	LUC	1.2	620	Grassland	Alpine meadow							NEtoPas	No grazing to winter grazing		0–10	6.4	6.44	0.00623055	0.04	0.000126751	-0.502453	0.0117494	-0.409623	0.00714892	-0.093807	0.00132722
893												33.6333	101.883	LUC	1.2	620	Grassland	Alpine meadow							NEtoPas	No grazing to annual grazing		0–10	6.2	5.87	-0.0546947	-0.33	0.0667924	-0.13571	0.00956516	-0.0716639	0.00824044	-0.067408	0.000119803
894	Zhou et al., 2019	Zhou et al. Changes in the soil microbial communities of alpine steppe at Qinghai-Tibetan Plateau under different degradation levels. Science of The Total Environment 651, 2281-2291 (2019).						1	Maduo County	Qinghai	China	35.622	99.337	LUC	-4	303.9	Grassland	Alpine steppe							NEtoPas	No grazing to light degraded		0–10	7.45	7.23	-0.029975	-0.22	0.00236434	0.188808	0.174144	-0.443205	0.0722546	0.632013	0.0210606
895												35.622	99.337	LUC	-4	303.9	Grassland	Alpine steppe							NEtoPas	No grazing to moderately degraded		0–10	7.45	7.79	0.0446268	0.34	0.00254104	-0.104801	0.077031	-1.02715	0.0287796	0.922352	0.0210606
896												35.622	99.337	LUC	-4	303.9	Grassland	Alpine steppe							NEtoPas	No grazing to high degraded		0–10	7.45	7.48	0.00401876	0.03	0.00127044	-0.560088	0.0709603	-0.300105	0.0197546	-0.259984	0.0210606
897												35.622	99.337	LUC	-4	303.9	Grassland	Alpine steppe							NEtoPas	No grazing to extremely degraded		0–10	7.45	7.52	0.00935211	0.07	0.0016945	-0.575644	0.0641989	-0.633249	0.0102954	0.057605	0.0210606
898	Zhang et al., 2018	Zhang et al. Conversion from natural wetlands to forestland and farmland alters the composition of soil fungal communities in Sanjiang Plain, Northeast China. Biotechnology & Biotechnological Equipment 32, 951-960 (2018).						1	Sanjiang Wetland Experimental Station	Heilongjiang	China	47.5833	133.517	LUC	1.9	560	Wetland								NEtoAgr	Wetland to farmland		0–20	5.47	5.77	0.0533935	0.3	0.000161605	-0.721454	0.00368087	-0.315254	0.0744237	-0.4062	0.0210606
899												47.5833	133.517	LUC	1.9	560	Wetland								NEtoPlant	Wetland to plantation		0–20	5.47	7.35	0.295422	1.88	9.97513e-05	-0.739984	0.00430576	-0.8685	0.0655159	0.128516	0.0210606
900	Khan et al., 2018	Khan et al. Deforestation impacts network co-occurrence patterns of microbial communities in Amazon soils. FEMS Microbiology Ecology 95, fiy230 (2018).						1	Fazenda Nova Vida	Rondonia	Brazil	-10.1719	-62.7877	LUC	25.5	2200	Tro/Sub Forest								NEtoPas	Natural forest to pasture		0–10	3.96	4.24	0.0683192	0.28	0.00268636	0.293484	0.0179054	0.0530349	0.0365604	0.240449	0.00344911
901	Shao et al., 2019	Shao et al. Secondary successional forests undergo tightly-coupled changes in soil microbial community structure and soil organic matter. Soil Biology and Biochemistry 128, 56-65 (2019).						1	Changbai Mountain	Jilin	China	42.3667	128.008	LUC	2.9	700	Tem/Bor Forest								NEtoSec	Natural forest to secondary forest		0–5	6.53	6.24	-0.0454268	-0.29	0.000540892	0.110603	0.00300679	0.112043	0.00333113	-0.00299701	0.00244541
902												42.3667	128.008	LUC	2.9	700	Tem/Bor Forest								NEtoSec	Natural forest to secondary forest		0–5	6.53	5.85	-0.109965	-0.68	0.000458298	0.0676958	0.00396219	0.109848	0.00689102	-0.0350201	0.00296151
903												42.3667	128.008	LUC	2.9	700	Tem/Bor Forest								NEtoSec	Natural forest to secondary forest		0–5	6.53	6.06	-0.0746971	-0.47	0.000309827	-0.0738907	0.00298215	0.0274211	0.00347435	-0.102317	0.00242732
904												42.3667	128.008	LUC	2.9	700	Tem/Bor Forest								NEtoSec	Natural forest to secondary forest		0–5	6.53	6.17	-0.0567081	-0.36	0.000300204	-0.135516	0.00372926	-0.0978481	0.00537458	-0.0365709	0.00203438
905												42.3667	128.008	LUC	2.9	700	Tem/Bor Forest								NEtoSec	Natural forest to secondary forest		5–15
906												42.3667	128.008	LUC	2.9	700	Tem/Bor Forest								NEtoSec	Natural forest to secondary forest		5–15
907												42.3667	128.008	LUC	2.9	700	Tem/Bor Forest								NEtoSec	Natural forest to secondary forest		5–15
908												42.3667	128.008	LUC	2.9	700	Tem/Bor Forest								NEtoSec	Natural forest to secondary forest		5–15
909	Cui et al., 2019	Cui et al. Responses of soil bacterial communities, enzyme activities, and nutrients to agricultural-to-natural ecosystem conversion in the Loess Plateau, China. Journal of Soils and Sediments 19, 1427-1440 (2019).						1	Weihe River valley region	Shaanxi	China	34.3	108.067	LUC	12.9	735.1	Tem/Bor Forest	Shrubland							NEtoSec	Brushland to grassland		0–20	8.26	8.51	0.0298174	0.25	0.000164612	-0.677061	0.000930458	-1.15011	0.000521405	0.473048	0.0210606
910												34.3	108.067	LUC	12.9	735.1	Tem/Bor Forest	Shrubland							NEtoAgr	Brushland to cropland		0–20	8.26	8.16	-0.0121804	-0.1	9.03102e-05	-0.098094	0.000426213	-0.651553	0.000866511	0.553459	0.0210606
911	Wu et al., 2019	Wu, S., Huang, B., Gao, J., Wang, S. & Liao, P. The effects of afforestation on soil bacterial communities in temperate grassland are modulated by soil chemical properties. PeerJ 7, e6147 (2019).						1	Honghua’erji	Inner Mongolia	China	48.2574	119.996	LUC	-2.4	390	Grassland	Savanna							NEtoPlant	Savanna to Mongolian pine plantation		50	6.318	6.216	-0.0162761	-0.102	2.54643e-05	0.521101	0.0192304	0.286485	0.0236185	0.234616	0.0210606
912	Che et al., 2019; Wang et al., 2012	Che, R. et al. Total and active soil fungal community profiles were significantly altered by six years of warming but not by grazing. Soil Biology and Biochemistry 139, 107611 (2019).						1	Haibei	Qinghai	China	37.6167	101.2	W	-2	500	Grassland	Alpine meadow				1.5					6	0–20	7.32	7.58	0.0349029	0.26	0.000650745	-0.0427873	0.00929826	-0.0150379	0.00924226	-0.0186921	0.00250789	-0.160075	0.320675
913												37.6167	101.2	W	-2	500	Grassland	Alpine meadow with grazing				1.5					6	0–20	7.37	7.36	-0.00135777	-0.01	0.000407853	0.0857495	0.00502124	0.0940289	0.00441521	-0.0098523	0.000341647	-0.979828	0.489272
914												37.6167	101.2	LUC	-2	500	Grassland	Alpine Grassland							NEtoPas	Alpine meadow to pasture		0–20	7.32	7.37	0.00680738	0.05	0.000585382	0.0372554	0.00717688	0.0579873	0.00735453	-0.0106384	0.00170895	0.393287	0.197017
915												37.6167	101.2	W	-2	500	Grassland	Alpine meadow				1.5					6	0–20	7.32	7.58	0.0349029	0.26	0.000650745	-0.0427873	0.00929826	-0.0150379	0.00924226	-0.0186921	0.00250789	-0.160075	0.320675
916												37.6167	101.2	W	-2	500	Grassland	Alpine meadow with grazing				1.5					6	0–20	7.37	7.36	-0.00135777	-0.01	0.000407853	0.0857495	0.00502124	0.0940289	0.00441521	-0.0098523	0.000341647	-0.979828	0.489272
917												37.6167	101.2	LUC	-2	500	Grassland	Alpine Grassland							NEtoPas	Alpine meadow to pasture		0–20	7.32	7.37	0.00680738	0.05	0.000585382	0.0372554	0.00717688	0.0579873	0.00735453	-0.0106384	0.00170895	0.393287	0.197017
918	Fan et al., 2019	Fan, F. et al. Microbial mechanisms of the contrast residue decomposition and priming effect in soils with different organic and chemical fertilization histories. Soil Biology and Biochemistry 135, 213-221 (2019).						1	Qiyang	Hunan	China	26.75	111.883	N_P_K	17.8	1255	Agriculture	30% applied to wheat and 70% to maize				30	5.3	10.4			23	0–10	5.12	3.95	-0.259439	-1.17	0.00249144	0.493104	0.024215	0.326684	0.0365604	0.16642	0.0210606
919												26.75	111.883	N_P_K	17.8	1255	Agriculture	30% applied to wheat and 70% to maize				30	5.3	10.4			23	0–10	5.12	3.95	-0.259439	-1.17	0.00249144	0.493104	0.024215	0.326684	0.0365604	0.16642	0.0210606
920	Na et al., 2019	Na, X. et al. Vegetation biomass and soil moisture coregulate bacterial community succession under altered precipitation regimes in a desert steppe in northwestern China. Soil Biology and Biochemistry 136, 107520 (2019).						1	Yanchi Research Station	Ningxia	China	37.7085	107.227	PPT-	8.1	284.8	Desert	Desert steppe				30					3	0–20
921												37.7085	107.227	PPT+	8.1	284.8	Desert	Desert steppe				30					3	0–20
922												37.7085	107.227	PPT+	8.1	284.8	Desert	Desert steppe				50					3	0–20
923	Schleuss et al., 2019	Schleuss, P. M. et al. Stoichiometric controls of soil carbon and nitrogen cycling after long-term nitrogen and phosphorus addition in a mesic grassland in South Africa. Soil Biology and Biochemistry 135, 294-303 (2019).						1	Pietermaritzburg	KwaZulu-Natal	South Africa	-30.4167	29.4	N	18	790	Grassland	Mesic grassland savanna				7					66	0–15	5.4	4.9	-0.0971637	-0.5	0.00158413	-0.0889475	0.00424252	0.0645385	0.0055787	-0.153486	0.0210606	2.94229	0.140335
924												-30.4167	29.4	N	18	790	Grassland	Mesic grassland savanna				14					66	0–15	5.4	4.7	-0.138836	-0.7	0.00344317	-0.0434851	0.00201652	0.0953102	0.00159474	-0.138795	0.0210606	3.08075	0.140335
925												-30.4167	29.4	N	18	790	Grassland	Mesic grassland savanna				21					66	0–15	5.4	4.1	-0.275412	-1.3	0.00281346	0.0210534	0.00266016	0.154151	0.000642479	-0.133097	0.0210606	3.46763	0.140335
926												-30.4167	29.4	P	18	790	Grassland	Mesic grassland savanna				9					66	0–15	5.4	5.1	-0.0571584	-0.3	0.00154143	0.0416727	0.0019134	0.125163	0.00152377	-0.0834904	0.0210606	2.15954	0.140335
927												-30.4167	29.4	N_P	18	790	Grassland	Mesic grassland savanna				7					66	0–15	5.4	5.1	-0.0571584	-0.3	0.00115696	0	0.00196167	0.0645385	0.00330006	-0.0645385	0.0210606	2.98252	0.140335
928												-30.4167	29.4	N_P	18	790	Grassland	Mesic grassland savanna				14					66	0–15	5.4	4.8	-0.117783	-0.6	0.00117348	-0.0889475	0.00153836	0.0327898	0.000717231	-0.121737	0.0210606	3.44094	0.140335
929												-30.4167	29.4	N_P	18	790	Grassland	Mesic grassland savanna				21	9				66	0–15	5.4	4.3	-0.227784	-1.1	0.00174992	0.0210534	0.00150276	0.154151	0.000642479	-0.133097	0.0210606	3.72568	0.140335
930												-30.4167	29.4	N	18	790	Grassland	Mesic grassland savanna				7					66	0–15	5.4	4.9	-0.0971637	-0.5	0.00158413	-0.0889475	0.00424252	0.0645385	0.0055787	-0.153486	0.0210606	2.94229	0.140335
931												-30.4167	29.4	N	18	790	Grassland	Mesic grassland savanna				14					66	0–15	5.4	4.7	-0.138836	-0.7	0.00344317	-0.0434851	0.00201652	0.0953102	0.00159474	-0.138795	0.0210606	3.08075	0.140335
932												-30.4167	29.4	N	18	790	Grassland	Mesic grassland savanna				21					66	0–15	5.4	4.1	-0.275412	-1.3	0.00281346	0.0210534	0.00266016	0.154151	0.000642479	-0.133097	0.0210606	3.46763	0.140335
933												-30.4167	29.4	P	18	790	Grassland	Mesic grassland savanna				9					66	0–15	5.4	5.1	-0.0571584	-0.3	0.00154143	0.0416727	0.0019134	0.125163	0.00152377	-0.0834904	0.0210606	2.15954	0.140335
934												-30.4167	29.4	N_P	18	790	Grassland	Mesic grassland savanna				7					66	0–15	5.4	5.1	-0.0571584	-0.3	0.00115696	0	0.00196167	0.0645385	0.00330006	-0.0645385	0.0210606	2.98252	0.140335
935												-30.4167	29.4	N_P	18	790	Grassland	Mesic grassland savanna				14					66	0–15	5.4	4.8	-0.117783	-0.6	0.00117348	-0.0889475	0.00153836	0.0327898	0.000717231	-0.121737	0.0210606	3.44094	0.140335
936												-30.4167	29.4	N_P	18	790	Grassland	Mesic grassland savanna				21	9				66	0–15	5.4	4.3	-0.227784	-1.1	0.00174992	0.0210534	0.00150276	0.154151	0.000642479	-0.133097	0.0210606	3.72568	0.140335
937	Wu et al., 2020	Wu, Y. et al. Ecological clusters based on responses of soil microbial phylotypes to precipitation explain ecosystem functions. Soil Biology and Biochemistry, 107717 (2020).						1	Inner Mongolian Grassland Ecosystem Research Station	Inner Mongolia	China	43.6333	116.7	PPT-	0.9	334	Grassland	Semi-arid steppe				66.6667					3	0–15												0.130862	0.0156066
938												43.6333	116.7	PPT-	0.9	334	Grassland	Semi-arid steppe				50					3	0–15												-0.0418727	0.0336373
939												43.6333	116.7	PPT-	0.9	334	Grassland	Semi-arid steppe				33.3333					3	0–15												0.0957552	0.0130559
940												43.6333	116.7	PPT-	0.9	334	Grassland	Semi-arid steppe				8.33333					3	0–15												-0.0488557	0.0149524
941												43.6333	116.7	PPT+	0.9	334	Grassland	Semi-arid steppe				16.6667					3	0–15												-0.0524413	0.0162422
942												43.6333	116.7	PPT+	0.9	334	Grassland	Semi-arid steppe				33.3333					3	0–15												0.0673285	0.0256116
943												43.6333	116.7	PPT+	0.9	334	Grassland	Semi-arid steppe				50					3	0–15												-0.0751711	0.0267564
944												43.6333	116.7	PPT+	0.9	334	Grassland	Semi-arid steppe				66.6667					3	0–15												0.0597841	0.0280213
945												43.6333	116.7	PPT-	0.9	334	Grassland	Semi-arid steppe				66.6667					3	0–15												0.130862	0.0156066
946												43.6333	116.7	PPT-	0.9	334	Grassland	Semi-arid steppe				50					3	0–15												-0.0418727	0.0336373
947												43.6333	116.7	PPT-	0.9	334	Grassland	Semi-arid steppe				33.3333					3	0–15												0.0957552	0.0130559
948												43.6333	116.7	PPT-	0.9	334	Grassland	Semi-arid steppe				8.33333					3	0–15												-0.0488557	0.0149524
949												43.6333	116.7	PPT+	0.9	334	Grassland	Semi-arid steppe				16.6667					3	0–15												-0.0524413	0.0162422
950												43.6333	116.7	PPT+	0.9	334	Grassland	Semi-arid steppe				33.3333					3	0–15												0.0673285	0.0256116
951												43.6333	116.7	PPT+	0.9	334	Grassland	Semi-arid steppe				50					3	0–15												-0.0751711	0.0267564
952												43.6333	116.7	PPT+	0.9	334	Grassland	Semi-arid steppe				66.6667					3	0–15												0.0597841	0.0280213
953	Zhang et al., 2019	Zhang, G. et al. Ammonia-Oxidizing Bacteria and Archaea: Response to Simulated Climate Warming and Nitrogen Supplementation. Soil Science Society of America Journal 83, 1683-1695 (2019).						1	Siziwang Banner County	Inner Mongolia	China	41.7788	111.895	N	6.7	280	Desert	Desert steppe				10					11	0–2	8.06	7.32	-0.0963032	-0.74	0.00280483	0.279257	0.0136707	0.200671	0.0158861	0.0785867	0.0210606					1.19033	0.406639
954												41.7788	111.895	W	6.7	280	Desert	Desert steppe				1.5					11	0–2	8.06	7.9	-0.0200508	-0.16	0.00086863	0.101999	0.0015617	0.105361	0.0100556	-0.00336135	0.0210606					0.0587554	0.384699
955												41.7788	111.895	N	6.7	280	Desert	Desert steppe				10					11	0–2	8.06	7.32	-0.0963032	-0.74	0.00280483	0.279257	0.0136707	0.200671	0.0158861	0.0785867	0.0210606					1.19033	0.406639
956												41.7788	111.895	W	6.7	280	Desert	Desert steppe				1.5					11	0–2	8.06	7.9	-0.0200508	-0.16	0.00086863	0.101999	0.0015617	0.105361	0.0100556	-0.00336135	0.0210606					0.0587554	0.384699
957												41.7788	111.895	N	6.7	280	Desert	Desert steppe				10					11	2–5	8.47	7.38	-0.137757	-1.09	0.00292653	0.194642	0.0055237	0.0606246	0.00381704	0.134017	0.0210606					-0.0964843	0.337838
958												41.7788	111.895	W	6.7	280	Desert	Desert steppe				1.5					11	2–5	8.47	8.38	-0.0106826	-0.09	5.23029e-05	-0.0082988	0.0104869	0	0.00625	-0.0082988	0.0210606					0.0586929	0.138783
959												41.7788	111.895	N	6.7	280	Desert	Desert steppe				10					11	2–5	8.47	7.38	-0.137757	-1.09	0.00292653	-0.0082988	0.0104869	0.0606246	0.00381704	-0.0689234	0.0210606					-0.0964843	0.337838
960												41.7788	111.895	W	6.7	280	Desert	Desert steppe				1.5					11	2–5	8.47	8.38	-0.0106826	-0.09	5.23029e-05	-0.0082988	0.0104869	0	0.00625	-0.0082988	0.0210606					0.0586929	0.138783
961	Sui et al., 2019	Sui, X. et al. Land use change effects on diversity of soil bacterial, Acidobacterial and fungal communities in wetlands of the Sanjiang Plain, northeastern China. Scientific Reports 9, 1-14 (2019).						1	Sanjiang Plain	Heilongjiang	China	47.5833	133.517	LUC	1.9	560	Wetland								NEtoAgr	Wetland to soybean		0–20	5.5	5.8	0.0531098	0.3	0.000209281	-0.722023	0.00119974	-0.327213	0.0240248	-0.39481	0.0210606
962												47.5833	133.517	LUC	1.9	560	Wetland								NEtoPlant	Wetland to plantations of Larix gmelinii		0–20	5.5	7.4	0.296732	1.9	0.000171065	-0.741748	0.00139329	-0.870828	0.020797	0.129081	0.0210606
963												47.5833	133.517	LUC	1.9	560	Wetland								NEtoAgr	Wetland to soybean		0–20	5.5	5.8	0.0531098	0.3	0.000209281	-0.722023	0.00119974	-0.327213	0.0240248	-0.39481	0.0210606
964												47.5833	133.517	LUC	1.9	560	Wetland								NEtoPlant	Wetland to plantations of Larix gmelinii		0–20	5.5	7.4	0.296732	1.9	0.000171065	-0.741748	0.00139329	-0.870828	0.020797	0.129081	0.0210606
965												47.5833	133.517	LUC	1.9	560	Wetland								NEtoAgr	Wetland to soybean		0–20	5.5	5.8	0.0531098	0.3	0.000209281	-0.722023	0.00119974	-0.327213	0.0240248	-0.39481	0.0210606
966												47.5833	133.517	LUC	1.9	560	Wetland								NEtoPlant	Wetland to plantations of Larix gmelinii		0–20	5.5	7.4	0.296732	1.9	0.000171065	-0.741748	0.00139329	-0.870828	0.020797	0.129081	0.0210606
967	Brinkmann et al., 2019; Allen et al., 2015	Brinkmann, N. et al. Intensive tropical land use massively shifts soil fungal communities. Scientific reports 9, 1-11 (2019).						1	Jambi	Sumatra	Indonesia	-1.95	103	LUC	26.7	2235	Tro/Sub Forest								NEtoPlant	Rain forest to agroforest		0–20	4.2	4.5	0.0689929	0.3	0.00026518	0.264693	0.0316102	0.229652	0.0754831	-0.00766287	0.0103805	-0.0628009	0.0623077
968												-1.95	103	LUC	26.7	2235	Tro/Sub Forest								NEtoPlant	Rain forest to rubber plantations		0–20	4.2	4.5	0.0689929	0.3	0.000635551	-0.164303	0.043365	-0.280872	0.0915945	0.0876473	0.0116084	-0.650588	0.0344991
969												-1.95	103	LUC	26.7	2235	Tro/Sub Forest								NEtoPlant	Rain forest to oil palm plantations		0–20	4.2	4.4	0.04652	0.2	0.000658252	0.0588405	0.0262221	-0.0122232	0.0724393	0.0300775	0.0100674	-0.212333	0.0754876
970	Xiao et al., 2020	Xiao, D. et al. Nitrogen fertilizer and Amorpha fruticosa leguminous shrub diversely affect the diazotroph communities in an artificial forage grassland. Science of The Total Environment 711, 134967 (2020).						1	Huanjiang	Guangxi	China	25.1417	108.283	N	20	1493	Agriculture	Forage rass				24.0476					2	0–10	8.02501	7.81196	-0.026907	-0.21305	0.000466316	0.196414	0.0237341	0.17181	0.0336533	0.0246035	0.0210606
971												25.1417	108.283	N	20	1493	Agriculture	Forage rass				24.0476					2	0–10	7.91899	7.64163	-0.0356527	-0.27736	0.000949001	0.1014	0.0265345	0.108996	0.0282857	-0.00759635	0.0210606
972												25.1417	108.283	N	20	1493	Agriculture	Forage rass				24.0476					2	0–10	7.95893	7.71074	-0.0316804	-0.24819	0.000379382	-0.0241616	0.0128319	-0.0138668	0.0137954	-0.0102949	0.0210606
973												25.1417	108.283	N	20	1493	Agriculture	Forage rass				24.0476					3	0–10	7.90793	7.74746	-0.020501	-0.16047	0.000222387	0.154918	0.0346441	0.206001	0.0425833	-0.051083	0.0210606
974												25.1417	108.283	N	20	1493	Agriculture	Forage rass				24.0476					3	0–10	7.86027	7.67057	-0.02443	-0.1897	0.00100453	0.0242177	0.0209364	0.0186132	0.0281144	0.00560453	0.0210606
975												25.1417	108.283	N	20	1493	Agriculture	Forage rass				24.0476					3	0–10	7.86517	7.68713	-0.0228966	-0.17804	0.000813467	-0.0577912	0.0184	-0.0553353	0.0436541	-0.00245585	0.0210606
976	Sun et al., 2020	Sun, Y. et al. Land-use changes alter soil bacterial composition and diversity in tropical forest soil in China. Science of The Total Environment, 136526 (2020).						1	Zhanzhou	Hainan	China	19.4486	109.64	LUC	30.5	1651.4	Tro/Sub Forest								NEtoAgr	Natural forest to 5-year-old cropland		0–10	4.51	4.47	-0.00890874	-0.04	0.00304239	0.81215	0.199126	5.01064	2.25	-4.19848	0.0210606
977												19.4486	109.64	LUC	30.5	1651.4	Tro/Sub Forest								NEtoPlant	Natural forest to 5-year-old rubber		0–10	4.51	4.51	0	0	0.00474432	0.50642	0.0435115	0.348307	2.28114	0.158114	0.0210606
978												19.4486	109.64	LUC	30.5	1651.4	Tro/Sub Forest								NEtoPlant	Natural forest to 30-year-old rubber		0–10	4.51	4.57	0.0132161	0.06	0.0020002	0.982202	0.0505738	0.81093	2.25549	0.171272	0.0210606
979	Ouyang et al., 2016, 2020	Ouyang, Y. & Norton, J. M. Short-Term Nitrogen Fertilization Affects Microbial Community Composition and Nitrogen Mineralization Functions in an Agricultural Soil. Applied and Environmental Microbiology 86 (2020).	Ouyang, Y., Norton, J. M., Stark, J. M., Reeve, J. R. & Habteselassie, M. Y. Ammonia-oxidizing bacteria are more responsive than archaea to nitrogen source in an agricultural soil. Soil Biology and Biochemistry 96, 4-15 (2016).					2	North Logan	Utah	USA	41.75	-111.8	N	8.6	422	Agriculture					10					1	0–15	8.26607	8.23641	-0.00359462	-0.02966	1.51719e-05	0.210674	0.0288415	-0.011174	0.0100553	0.221848	0.0210606	0.326684	0.140335
980												41.75	-111.8	N	8.6	422	Agriculture					20					1	0–15	8.26607	8.099	-0.0204186	-0.16707	1.45024e-05	0.14881	0.0284275	-0.0689924	0.0161474	0.217802	0.0210606	0.0588405	0.140335
981												41.75	-111.8	N	8.6	422	Agriculture					10					4	0–15	8.24337	8.15876	-0.010317	-0.08461	5.30733e-05	0.00034237	0.00902337	0.114193	0.00209172	-0.113851	0.0210606	0.326684	0.140335
982												41.75	-111.8	N	8.6	422	Agriculture					20					3	0–15	8.24337	8.10797	-0.0165617	-0.1354	5.91196e-05	0.0434997	0.00891785	0.223145	0.00200045	-0.179645	0.0210606	0.0588405	0.140335
983	Zheng et al., 2012	Zheng, Y. et al. Methanotrophic community structure and activity under warming and grazing of alpine meadow on the Tibetan Plateau. Applied microbiology and biotechnology 93, 2193-2203 (2012).						1	Haibei	Qinghai	China	37.6167	101.2	W	-2	500	Grassland	Alpine meadow				1.5					3	0–10	7.59	7.6	0.00131666	0.01	0.00129245	-0.0427873	0.00929826	-0.0150379	0.00924226	-0.0186921	0.00250789									1.48005	0.403367
984												37.6167	101.2	W	-2	500	Grassland	Alpine meadow with grazing				1.5					3	0–10	7.61	7.57	-0.0052701	-0.04	0.00153531	0.0857495	0.00502124	0.0940289	0.00441521	-0.0098523	0.000341647									0.0346899	0.00152053
985												37.6167	101.2	LUC	-2	500	Grassland	Alpine Grassland							NEtoPas	Alpine meadow to pasture		0–10	7.59	7.61	0.00263158	0.02	0.00169056	0.0372554	0.00717688	0.0579873	0.00735453	-0.0106384	0.00170895									1.51319	0.373323
986	Huang et al., 2019	Huang, Q., Wang, J., Wang, C. & Wang, Q. The 19-years inorganic fertilization increased bacterial diversity and altered bacterial community composition and potential functions in a paddy soil. Applied Soil Ecology 144, 60-67 (2019).						1	Qianyanzhou Experimental Station	Jiangxi	China	26.7478	115.07	N_P_K	17.9	1471.2	Agriculture	A double-cropped rice system				22.5	2.9	9.3			19	0–20	5.55	6.05	0.0862603	0.5	0.00099473	0.528189	0.00168593	0.613595	0.00292331	-0.0924057	0.00381128
987												26.7478	115.07	N_P_K	17.9	1471.2	Agriculture	A double-cropped rice system				45	2.9	9.3			19	0–20	5.55	6.03	0.0829491	0.48	0.000886471	0.49916	0.00118969	0.632523	0.00258619	-0.142021	0.00263494
988												26.7478	115.07	N_P_K	17.9	1471.2	Agriculture	A double-cropped rice system				22.5	5.9	9.3			19	0–20	5.55	6.53	0.162609	0.98	0.00088476	0.421509	0.0138808	0.613595	0.00238238	-0.194228	0.017111
989												26.7478	115.07	N_P_K	17.9	1471.2	Agriculture	A double-cropped rice system				45	5.9	9.3			19	0–20	5.55	6.64	0.179314	1.09	0.000768588	0.519076	0.00413367	0.644945	0.00379753	-0.125966	0.00493494
990	Panneerselvam et al., 2020	Panneerselvam, P. et al. Influence of elevated CO2 on arbuscular mycorrhizal fungal community elucidated using Illumina MiSeq platform in sub-humid tropical paddy soil. Applied Soil Ecology 145 (2020).						1	ICAR-National Rice Research Institute	Cuttack	India	20.4528	85.9358	eCO2	28.5	2077	Agriculture	Rice				150					8	0–15	6.27712	6.14894	-0.0206316	-0.12818	0.00568848	0.12693	0.00386653
991	Yang et al., 2020	Yang, Y. et al. Differentiated responses of nirS-and nirK-type denitrifiers to 30 years of combined inorganic and organic fertilization in a paddy soil. Archives of Agronomy and Soil Science (2020).						1	Ningxiang city	Hunan	China	28.1167	112.3	N_P_K	16.8	1553	Agriculture	Rice	13.7	57.7	28.6	30	3.53662	11.9747			30	0–20	6.78	6.73	-0.00740196	-0.05	1.09095e-05	0.0798683	0.00160744	0.0804004	0.00100925	0.0016247	0.00157235
992												28.1167	112.3	N_P_K	16.8	1553	Agriculture	Rice	13.7	57.7	28.6	30	3.53662	11.9747			30	0–20	6.78	6.73	-0.00740196	-0.05	1.09095e-05	0.0798683	0.00160744	0.0804004	0.00100925	0.0016247	0.00157235
993	Xiao et al., 2019	Xiao, D. et al. Arbuscular mycorrhizal fungi abundance was sensitive to nitrogen addition but diversity was sensitive to phosphorus addition in karst ecosystems. Biology and Fertility of Soils 55, 457-469 (2019).						1	Huanjiang	Guangxi	China	25.1417	108.283	N	20	1493	Grassland	Karst grassland				10					2	0–10
994												25.1417	108.283	P	20	1493	Grassland	Karst grassland				5					2	0–10
995												25.1417	108.283	N_P	20	1493	Grassland	Karst grassland				10	5				2	0–10
996												25.1417	108.283	N	20	1493	Grassland	Karst grassland				10					3	0–10
997												25.1417	108.283	P	20	1493	Grassland	Karst grassland				5					3	0–10
998												25.1417	108.283	N_P	20	1493	Grassland	Karst grassland				10	5				3	0–10
999	Du et al., 2019	Du, Y. et al. Nitrogen fertilizer is a key factor affecting the soil chemical and microbial communities in a Mollisol. Canadian Journal of Microbiology 65, 510-521 (2019).						1	Jilin Agricultural University	Jilin	China	43.7833	123.333	N_P_K	4.8	570	Agriculture	Maize				15	3.27465	6.2234			35	0–10	7.2	6.55	-0.094616	-0.65	0.00159955
1000												43.7833	123.333	N	4.8	570	Agriculture	Maize				15					35	0–10	7.2	6.18	-0.152763	-1.02	0.00311439
1001												43.7833	123.333	P	4.8	570	Agriculture	Maize				3.27465					35	0–10	7.2	6.61	-0.0854974	-0.59	0.00300001
1002												43.7833	123.333	N_P	4.8	570	Agriculture	Maize				15	3.27465				35	0–10	7.2	7.14	-0.00836825	-0.06	0.00243161
1003												43.7833	123.333	N_P_K	4.8	570	Agriculture	Maize				15	3.27465	6.2234			35	0–10	7.28	6.3	-0.144581	-0.98	0.00830272
1004												43.7833	123.333	N_P_K	4.8	570	Agriculture	Maize				15	3.27465	6.2234			35	0–10	7.44	6.82	-0.0870114	-0.62	0.00286281
1005	Xu et al., 2019	Xu, Y. et al. Variations of soil nitrogen-fixing microorganism communities and nitrogen fractions in a Robinia pseudoacacia chronosequence on the Loess Plateau of China. Catena 174, 316-323 (2019).						1	Ansai District	Shaanxi	China	36.869	109.348	LUC	8.8	510	Tem/Bor Forest	Robinia pseudoacacia	41.2	40.64	18.15				NEtoAgr	42a Robinia pseudoacacia to farmland		0–10	8.62	8.51	-0.0128431	-0.11	0.000440892	-1.08169	0.00109043	-0.927647	0.00454721	-0.154045	0.0210606
1006												36.869	109.348	LUC	8.8	510	Tem/Bor Forest	Robinia pseudoacacia							NEtoPlant	42a Robinia pseudoacacia to farmland 17 Robinia pseudoacacia		0–10	8.62	8.35	-0.0318235	-0.27	0.000373087	-0.632456	0.00642589	-0.529537	0.00550983	-0.102918	0.0210606
1007												36.869	109.348	LUC	8.8	510	Tem/Bor Forest	Robinia pseudoacacia							NEtoPlant	42a Robinia pseudoacacia to farmland 27 Robinia pseudoacacia		0–10	8.62	8.49	-0.0151961	-0.13	0.000470677	-0.396969	0.00740532	-0.358899	0.00356011	-0.0380701	0.0210606
1008	Hou et al., 2019	Hou, X. et al. Changes in soil physico-chemical properties following vegetation restoration mediate bacterial community composition and diversity in Changting, China. Ecological Engineering 138, 171-179 (2019).						1	Changting model restoration site	Fujian	China	25.6756	116.482	LUC	18.3	1685	Tro/Sub Forest	Natural broad-leaved forest							NEtoAgr	Natural broad-leaved forest		0–20	5.3	5.15	-0.0287101	-0.15	0.00102218	-1.83305	0.00381624	-0.383417	0.0411137	-1.44963	0.0210606
1009												25.6756	116.482	LUC	18.3	1685	Tro/Sub Forest	Natural broad-leaved forest							NEtoPas	Natural broad-leaved forest		0–20	5.3	4.82	-0.0949329	-0.48	0.000211916	-0.269797	0.00269879	-0.294072	0.0319807	0.0242749	0.0210606
1010												25.6756	116.482	LUC	18.3	1685	Tro/Sub Forest	Natural broad-leaved forest							NEtoPlant	Natural broad-leaved forest		0–20	5.3	4.57	-0.148194	-0.73	0.000363401	-0.815452	0.0183792	-0.219964	0.0237289	-0.595488	0.0210606
1011												25.6756	116.482	LUC	18.3	1685	Tro/Sub Forest	Natural broad-leaved forest							NEtoPlant	Natural broad-leaved forest		0–20	5.3	4.66	-0.128691	-0.64	0.000517458	-1.25744	0.00232554	-0.421517	0.0350347	-0.835924	0.0210606
1012												25.6756	116.482	LUC	18.3	1685	Tro/Sub Forest	Natural broad-leaved forest							NEtoSec	Natural broad-leaved forest		0–20	5.3	4.34	-0.199832	-0.96	0.00069936	0.441922	0.00170004	0.453143	0.0238216	-0.0112209	0.0210606
1013	Liu et al., 2020	Liu, C. et al. Linkages between nutrient ratio and the microbial community in rhizosphere soil following fertilizer management. Environmental Research, 109261 (2020).						1	Yulin city	Shaanxi	China	37.9406	109.363	N	8.3	400	Agriculture	Proso millet cultivar				15					1	0–20	8.72	8.94	0.0249164	0.22	0.000315922	0.371475	0.00358702	0.074108	0.0145891	0.297367	0.0210606
1014												37.9406	109.363	P	8.3	400	Agriculture	Proso millet cultivar				4.3662					1	0–20	8.72	8.9	0.020432	0.18	0.000341352	0.23693	0.00188773	0.0377403	0.0188006	0.19919	0.0210606
1015												37.9406	109.363	N_P	8.3	400	Agriculture	Proso millet cultivar				15	4.3662				1	0–20	8.72	8.88	0.0181823	0.16	0.000478518	0.51493	0.00356283	0.143101	0.0177581	0.371829	0.0210606
1016												37.9406	109.363	N	8.3	400	Agriculture	Proso millet cultivar				15					1	0–20	8.72	8.94	0.0249164	0.22	0.000315922	0.371475	0.00358702	0.074108	0.0145891	0.297367	0.0210606
1017												37.9406	109.363	P	8.3	400	Agriculture	Proso millet cultivar				4.3662					1	0–20	8.72	8.9	0.020432	0.18	0.000341352	0.23693	0.00188773	0.0377403	0.0188006	0.19919	0.0210606
1018												37.9406	109.363	N_P	8.3	400	Agriculture	Proso millet cultivar				15	4.3662				1	0–20	8.72	8.88	0.0181823	0.16	0.000478518	0.51493	0.00356283	0.143101	0.0177581	0.371829	0.0210606
1019	Ma et al., 2019	Ma, L. et al. Divergent responses of bacterial activity, structure, and co-occurrence patterns to long-term unbalanced fertilization without nitrogen, phosphorus, or potassium in a cultivated vertisol. Environmental Science and Pollution Research 26, 12741-12754 (2019).						1	Mengcheng country	Anhui	China	33.2167	116.583	N_P_K	14.8	872.4	Agriculture	Wheat–soybean crop rotation				18.75	3.92958	11.2263			21	0–15	6.74	5.53	-0.197872	-1.21	0.000243646	0.257956	0.000473282	0.154151	0.00281935	0.103805	0.0210606
1020												33.2167	116.583	N_P	14.8	872.4	Agriculture	Wheat–soybean crop rotation				18.75	3.92958				21	0–15	6.74	5.65	-0.176404	-1.09	0.000937604	0.191116	0.000859325	0.144581	0.00234276	0.0465346	0.0210606
1021	Jung et al., 2019	Jung, J. et al. Responses of surface SOC to long‐term experimental warming vary between different heath types in the High Arctic tundra. European Journal of Soil Science (2019).						1	Zackenberg Research Station	Greenland	Danmark	74.5	-21	W	-9	307	Tundra	Cassiope tetragona	62.1	26.9	11	0.9					9	Organic horizon
1022												74.5	-21	W	-9	307	Tundra	Cassiope tetragona	63.8	24.1	11.7	0.9					9	0–5						-0.18232	0.024215	-0.219291	0.0365604	0.0369705	0.0210606
1023												74.5	-21	W	-9	307	Tundra	Cassiope tetragona	65.4	23.6	11	0.9					9	5–10						-0.429958	0.024215	-0.474802	0.0365604	0.044844	0.0210606
1024												74.5	-21	W	-9	307	Tundra	Salix arctica	22.5	43.4	34.1	0.3					9	Organic horizon
1025												74.5	-21	W	-9	307	Tundra	Salix arctica	22	44.2	33.8	0.3					9	0–5						0.236738	0.024215	0.230579	0.0365604	0.00615834	0.0210606
1026												74.5	-21	W	-9	307	Tundra	Salix arctica	22.6	44.2	33.2	0.3					9	5–10						-0.108826	0.024215	-0.122424	0.0365604	0.0135985	0.0210606
1027	Shi et al., 2019	Shi, Y. et al. Soil fungal community assembly processes under long‐term fertilization. European Journal of Soil Science (2019).						1	Qiyang	Hunan	China	26.75	111.883	N	17.8	1255	Agriculture					8.1					28	0–15	5.69	3.95667	-0.363308	-1.73333	0.000397233	0.603569	0.000206554	-0.0607474	0.000501311	0.664316	0.0210606
1028												26.75	111.883	N_P	17.8	1255	Agriculture					8.1	19.8				28	0–15	5.69	4.11333	-0.324477	-1.57667	0.000412622	0.283334	0.00029845	0.258276	0.00037591	0.0250587	0.0210606
1029												26.75	111.883	N_P_K	17.8	1255	Agriculture					8.1	19.8	6.6			28	0–15	5.69	4.20667	-0.30204	-1.48333	0.000392893	0.0235809	0.000287617	0.40087	0.00144736	-0.377289	0.0210606
1030												26.75	111.883	N_P_K	17.8	1255	Agriculture					8.1	19.8	6.6			28	0–15	5.84333	5.63	-0.037192	-0.213333	0.000141979	0.0480862	0.000194584	0.120902	0.000136855	-0.0728163	0.0210606
1031												26.75	111.883	N_P_K	17.8	1255	Agriculture					8.1	19.8	6.6			28	0–15	5.84333	6.53333	0.111616	0.69	6.61886e-05	0.0758658	0.000563635	0.0614397	0.000233273	0.0144261	0.0210606
1032	Song et al., 2019	Song, H. et al. Tropical forest conversion to rubber plantation in southwest China results in lower fungal beta diversity and reduced network complexity. FEMS microbiology ecology 95, fiz092 (2019).						1	Xishuangbanna	Yunnan	China	21.9	101.4	LUC	21.8	1493	Tro/Sub Forest								NEtoPlant	Tropical forest to rubber plantation		0–10	5.3037	5.16857	-0.0258075	-0.135124	0.00158961	-0.456771	0.00802151	-0.408324	0.00963781	-0.0484471	0.0210606
1033	Hu et al., 2019	Hu, J., Lin, X., Bentivenga, S. P., Hou, X.-y. & Ji, B. Intraradical and extraradical communities of AM fungi associated with alfalfa respond differently to long-term phosphorus fertilization. Flora 258, 151424 (2019).						1	Langfang	Hebei	China	39.5833	116.567	P	12	550	Agriculture	Alfalfa				3.27465					9	0–20	7.26	7.07	-0.0265193	-0.19	4.83616e-05	0.551834	0.0379349	0.011696	0.00619957	0.540138	0.0210606
1034												39.5833	116.567	P	12	550	Agriculture	Alfalfa				6.5493					9	0–20	7.26	7.01	-0.0350421	-0.25	6.29161e-05	0.327573	0.0286265	0.455189	0.0771591	-0.127615	0.0210606
1035												39.5833	116.567	P	12	550	Agriculture	Alfalfa				9.82394					9	0–20	7.26	7.24	-0.00275862	-0.02	3.79872e-05	0.1374	0.020095	-0.0118345	0.014053	0.149234	0.0210606
1036	Jin et al., 2019	Jin, X. et al. Soil bacterial and fungal communities and the associated nutrient cycling responses to forest conversion after selective logging in a subtropical forest of China. Forest Ecology and Management 444, 308-317 (2019).						1	Jiuling Mountain	Jiangxi	China	28.5	114.6	LUC	16.2	1700	Tro/Sub Forest	Native evergreen broad-leaved forest							NEtoPlant	Native evergreen broad-leaved forest to 30-year-old coniferous forest		0–15	5.27	4.61	-0.133803	-0.66	0.00134173	0.738905	0.000649726	0.395465	0.0148003	0.34344	0.0210606
1037												28.5	114.6	LUC	16.2	1700	Tro/Sub Forest	Native evergreen broad-leaved forest							NEtoPlant	Native evergreen broad-leaved forest to 10-year-old broad-leaved conifer mixed forest		0–15	5.27	4.57	-0.142517	-0.7	0.00197906	0.941068	0.00533454	0.756402	0.0255532	0.184666	0.0210606
1038												28.5	114.6	LUC	16.2	1700	Tro/Sub Forest	Native evergreen broad-leaved forest							NEtoPlant	Native evergreen broad-leaved forest to 25-year-old broad-leaved conifer mixed forest		0–15	5.27	4.64	-0.127316	-0.63	0.00120779	0.931677	0.00859844	0.36485	0.0220781	0.566827	0.0210606
1039												28.5	114.6	LUC	16.2	1700	Tro/Sub Forest	Native evergreen broad-leaved forest							NEtoPlant	Native evergreen broad-leaved forest to 5-year-old broad-leaved conifer mixed forest		0–15	5.27	4.7	-0.114468	-0.57	0.0012624	0.876666	0.00310537	0.382823	0.0282975	0.493843	0.0210606
1040												28.5	114.6	LUC	16.2	1700	Tro/Sub Forest	Native evergreen broad-leaved forest							NEtoPlant	Native evergreen broad-leaved forest to 30-year-old coniferous forest		0–15	5.27	4.61	-0.133803	-0.66	0.00134173	0.738905	0.000649726	0.395465	0.0148003	0.34344	0.0210606
1041												28.5	114.6	LUC	16.2	1700	Tro/Sub Forest	Native evergreen broad-leaved forest							NEtoPlant	Native evergreen broad-leaved forest to 10-year-old broad-leaved conifer mixed forest		0–15	5.27	4.57	-0.142517	-0.7	0.00197906	0.941068	0.00533454	0.756402	0.0255532	0.184666	0.0210606
1042												28.5	114.6	LUC	16.2	1700	Tro/Sub Forest	Native evergreen broad-leaved forest							NEtoPlant	Native evergreen broad-leaved forest to 25-year-old broad-leaved conifer mixed forest		0–15	5.27	4.64	-0.127316	-0.63	0.00120779	0.931677	0.00859844	0.36485	0.0220781	0.566827	0.0210606
1043												28.5	114.6	LUC	16.2	1700	Tro/Sub Forest	Native evergreen broad-leaved forest							NEtoPlant	Native evergreen broad-leaved forest to 5-year-old broad-leaved conifer mixed forest		0–15	5.27	4.7	-0.114468	-0.57	0.0012624	0.876666	0.00310537	0.382823	0.0282975	0.493843	0.0210606
1044	Li et al., 2019	Li, L. et al. Different responses of absorptive roots and arbuscular mycorrhizal fungi to fertilization provide diverse nutrient acquisition strategies in Chinese fir. Forest ecology and management 433, 64-72 (2019).						1	Shixi forest farm	Jiangxi	China	26.6906	115.06	N	17.9	1500	Tro/Sub Forest	Chinese fir plantation				5					4	0–20	4.6	4.2	-0.0909718	-0.4	0.000374214	0.131769	0.00127794	0	0.00123457	0.131769	0.0210606
1045												26.6906	115.06	N	17.9	1500	Tro/Sub Forest	Chinese fir plantation				10					4	0–20	4.6	4.2	-0.0909718	-0.4	0.00112818	0.191667	0.00340316	0.200671	0.00408632	-0.00900328	0.0210606
1046												26.6906	115.06	P	17.9	1500	Tro/Sub Forest	Chinese fir plantation				5					4	0–20	4.6	4.4	-0.0444518	-0.2	0.000423231	0.0368705	0.00308767	0	0.00160494	0.0368705	0.0210606
1047												26.6906	115.06	N_P	17.9	1500	Tro/Sub Forest	Chinese fir plantation				5	5				4	0–20	4.6	4.2	-0.0909718	-0.4	0.000311856	0.24451	0.00190214	0.367725	0.00827087	-0.123215	0.0210606
1048												26.6906	115.06	N_P	17.9	1500	Tro/Sub Forest	Chinese fir plantation				10	5				4	0–20	4.6	4.1	-0.115069	-0.5	0.000384291	0.225956	0.00353808	0.367725	0.00401052	-0.141768	0.0210606
1049	Li et al., 2019	Li, W., Sheng, H., Ekawati, D., Jiang, Y. & Yang, H. Variations in the Compositions of Soil Bacterial and Fungal Communities Due to Microhabitat Effects Induced by Simulated Nitrogen Deposition of a Bamboo Forest in Wetland. Forests 10, 1098 (2019).						1	Feijiatang Nature Reserve	Zhejiang	China	30.25	120.05	N	16.4	1350	Tro/Sub Forest	Bamboo Forest	14.69	83.02	2.29	3					2	0–20	5.5	5.43	-0.012809	-0.07	0.000148296
1050												30.25	120.05	N	16.4	1350	Tro/Sub Forest	Bamboo Forest				6					2	0–20	5.5	5.26	-0.0446171	-0.24	0.000151861
1051												30.25	120.05	N	16.4	1350	Tro/Sub Forest	Bamboo Forest				9					2	0–20	5.5	5.14	-0.067695	-0.36	0.000128097
1052												30.25	120.05	N	16.4	1350	Tro/Sub Forest	Bamboo Forest				3					2	0–20	5.5	5.43	-0.012809	-0.07	0.000148296
1053												30.25	120.05	N	16.4	1350	Tro/Sub Forest	Bamboo Forest				6					2	0–20	5.5	5.26	-0.0446171	-0.24	0.000151861
1054												30.25	120.05	N	16.4	1350	Tro/Sub Forest	Bamboo Forest				9					2	0–20	5.5	5.14	-0.067695	-0.36	0.000128097
1055	Qiu et al., 2020	Qiu, J. et al. The Influence of Land Use Patterns on Soil Bacterial Community Structure in the Karst Graben Basin of Yunnan Province, China. Forests 11, 51 (2020).						1	Honghe Hani	Yunnan	China	24.5	130.5	LUC	16.3	2026.5	Tro/Sub Forest								NEtoSec			0–10	6.21	6.72	0.0789273	0.51	0.000493132	-0.260726	0.00386175	-0.213855	0.00373874	-0.0468715	0.0210606
1056												24.5	130.5	LUC	16.3	2026.5	Tro/Sub Forest								NEtoPas			0–10	6.21	6.68	0.0729571	0.47	0.000457189	-0.614366	0.00301671	-0.538716	0.00444524	-0.0756504	0.0210606
1057												24.5	130.5	LUC	16.3	2026.5	Tro/Sub Forest								NEtoSec			10–20	6.46	6.66	0.0304902	0.2	0.000383915	-0.377772	0.0296352	-0.309005	0.02672	-0.0687668	0.0210606
1058												24.5	130.5	LUC	16.3	2026.5	Tro/Sub Forest								NEtoPas			10–20	6.46	6.55	0.0138357	0.09	0.000260604	-0.559197	0.0549757	-0.300421	0.0490465	-0.258776	0.0210606
1059	Xie et al., 2019	Xie, L. et al. Effects of Warming and Nitrogen Addition on the Soil Bacterial Community in a Subtropical Chinese Fir Plantation. Forests 10, 861 (2019).						1	Sanming	Fujian	China	26.3167	117.6	W	19.1	1670	Tro/Sub Forest	Chinese Fir				5					2	0–10	4.312	4.26	-0.0121327	-0.052	0.000395231	0	0.024215	0	0.0365604	0	0.0210606
1060												26.3167	117.6	W	19.1	1670	Tro/Sub Forest	Chinese Fir				5					2	0–10	4.302	4.26	-0.00981087	-0.042	0.000104003	0	0.024215	0	0.0365604	0	0.0210606
1061												26.3167	117.6	W	19.1	1670	Tro/Sub Forest	Chinese Fir				5					2	0–10	4.266	4.256	-0.00234687	-0.01	0.000234912	0	0.024215	0	0.0365604	0	0.0210606
1062												26.3167	117.6	N	19.1	1670	Tro/Sub Forest	Chinese Fir				4					2	0–10	4.312	4.302	-0.0023218	-0.01	0.00027386	0	0.024215	0	0.0365604	0	0.0210606
1063												26.3167	117.6	N	19.1	1670	Tro/Sub Forest	Chinese Fir				8					2	0–10	4.312	4.266	-0.0107252	-0.046	0.00030882	0	0.024215	0	0.0365604	0	0.0210606
1064	Chen et al., 2019	Chen, J., Shen, W., Xu, H., Li, Y. & Luo, T. The composition of nitrogen-fixing microorganisms correlates with soil nitrogen content during reforestation: a comparison between legume and non-legume plantations. Frontiers in Microbiology 10, 508 (2019).						1	Heshan	Guangdong	China	22.5667	112.833	LUC	22.5	1534	Tro/Sub Forest	Natural vegetation							NEtoPlant	Natural vegetation to Pinus massoniana monoculture		0–10	3.53319	3.55273	0.00551518	0.01954	0.000190038	-0.161297	0.00615125
1065												22.5667	112.833	LUC	22.5	1534	Tro/Sub Forest	Natural vegetation							NEtoPlant	Natural vegetation to mixed Acacia crassicarpa and Acacia mangium		0–10	3.53319	3.51234	-0.00591866	-0.02085	0.000221459	-0.0458557	0.00362706
1066												22.5667	112.833	LUC	22.5	1534	Tro/Sub Forest	Natural vegetation							NEtoPlant	Natural vegetation to native tree plantation		0–10	3.53319	3.52085	-0.00349871	-0.01234	0.000191683	-0.129161	0.00354485
1067												22.5667	112.833	LUC	22.5	1534	Tro/Sub Forest	Natural vegetation							NEtoPlant	Natural vegetation to Acacia mangium monoculture		0–10	3.53319	3.41915	-0.0328092	-0.11404	0.00021206	0.25554	0.00402844
1068	Osburn et al., 2019	Osburn, E. D. et al. Soil bacterial and fungal communities exhibit distinct long-term responses to disturbance in temperate forests. Frontiers in Microbiology 10 (2019).						1	Appalachian Mountains	North Carolina	USA	35.05	-83.4167	LUC	13	1460	Tem/Bor Forest	Hardwood forest							NEtoSec			0–10	5.25	5.56	0.05737	0.31	0.00013986	0.0968498	0.0177642	0.210295	0.0202544	-0.105981	0.00108768
1069												35.05	-83.4167	LUC	13	1460	Tem/Bor Forest	Hardwood forest							NEtoSec			0–10	5.25	5.56	0.05737	0.31	0.00013986	0.0968498	0.0177642	0.210295	0.0202544	-0.105981	0.00108768
1070	Maitra et al., 2019	Maitra, P. et al. Effect of drought and season on arbuscular mycorrhizal fungi in a subtropical secondary forest. Fungal Ecology 41, 107-115 (2019).						1	Tiantong	Zhejiang	China	29.8667	121.65	PPT-	16.2	1374.7	Tro/Sub Forest	Subtropical evergreen forest				70					4	0–20	3.991	3.903	-0.0222963	-0.088	0.000565919	-0.440915	0.0017272	-0.197465	0.00709368	-0.24345	0.0210606
1071												29.8667	121.65	PPT-	16.2	1374.7	Tro/Sub Forest	Subtropical evergreen forest				70					4	0–20	3.958	3.93	-0.00709942	-0.028	0.000545871	-0.442114	0.0289652	-0.343081	0.0207484	-0.0990336	0.0210606
1072	Cao et al., 2020	Cao, J. et al. Warming exerts a stronger effect than nitrogen addition on the soil arbuscular mycorrhizal fungal community in a young subtropical Cunninghamia lanceolata plantation. Geoderma 367, 114273 (2020).						1	Sanming	Fujian	China	26.3167	117.6	W	19.1	1670	Tro/Sub Forest	Chinese Fir				5					2	0–10	4.312	4.26	-0.0121327	-0.052	0.000395231	0	0.024215	0	0.0365604	0	0.0210606
1073												26.3167	117.6	W	19.1	1670	Tro/Sub Forest	Chinese Fir				5					2	0–10	4.302	4.26	-0.00981087	-0.042	0.000104003	0	0.024215	0	0.0365604	0	0.0210606
1074												26.3167	117.6	W	19.1	1670	Tro/Sub Forest	Chinese Fir				5					2	0–10	4.266	4.256	-0.00234687	-0.01	0.000234912	0	0.024215	0	0.0365604	0	0.0210606
1075												26.3167	117.6	N	19.1	1670	Tro/Sub Forest	Chinese Fir				4					2	0–10	4.312	4.302	-0.0023218	-0.01	0.00027386	0	0.024215	0	0.0365604	0	0.0210606
1076												26.3167	117.6	N	19.1	1670	Tro/Sub Forest	Chinese Fir				8					2	0–10	4.312	4.266	-0.0107252	-0.046	0.00030882	0	0.024215	0	0.0365604	0	0.0210606
1077	Wang et al., 2019	Wang, R. et al. Nitrogen application increases soil respiration but decreases temperature sensitivity: Combined effects of crop and soil properties in a semiarid agroecosystem. Geoderma 353, 320-330 (2019).						1	Changwu Agroecological Experimental Station	Shaanxi	China	35.2	107.667	N	9.1	584	Agriculture					4.5					8	0–20						0.074108	0.0242663	0.10399	0.0336422	-0.0296487	0.001293
1078												35.2	107.667	N	9.1	584	Agriculture					8					8	0–20						0.0981035	0.0240077	0.175449	0.0236554	-0.0770509	0.00110526
1079												35.2	107.667	N	9.1	584	Agriculture					13.5					8	0–20						0.117441	0.0289957	0.24214	0.0318492	-0.124265	0.000980195
1080												35.2	107.667	N	9.1	584	Agriculture					18					8	0–20						0.122898	0.0308929	0.263417	0.0311555	-0.13965	0.00167262
1081	Zheng et al., 2020	Zheng, H. et al. Short-term warming shifts microbial nutrient limitation without changing the bacterial community structure in an alpine timberline of the eastern Tibetan Plateau. Geoderma 360, 113985 (2020).						1	Zhegu Mountain	Sichuan	China	31.8619	102.69	W	2.9	870	Tem/Bor Forest	Alpine timberline				1.07					1	0–10	5.7	5.68	-0.00351494	-0.02	0.00988393	0.267542	0.0845238	0.329	0.131255	-0.0614583	0.0210606
1082												31.8619	102.69	W	2.9	870	Tem/Bor Forest	Alpine timberline				0.27					1	0–10	5.7	5.63	-0.0123567	-0.07	0.0105341	0.226773	0.170822	0.392968	0.13074	-0.166195	0.0210606
1083												31.8619	102.69	W	2.9	870	Tem/Bor Forest	Alpine timberline				0.43					1	0–10	4.86	4.7	-0.0334759	-0.16	0.0108483	0.111628	0.116495	0.197968	0.150676	-0.0863399	0.0210606
1084												31.8619	102.69	W	2.9	870	Tem/Bor Forest	Alpine timberline				0.21					1	0–10	4.86	4.78	-0.0165979	-0.08	0.010713	0.1425	0.170831	0.105567	0.159964	0.0369334	0.0210606
1085	Chen et al., 2020	Chen, Q., Niu, B., Hu, Y., Luo, T. & Zhang, G. Warming and increased precipitation indirectly affect the composition and turnover of labile-fraction soil organic matter by directly affecting vegetation and microorganisms. Science of The Total Environment 714, 136787 (2020).						1	Nam Co Monitoring and Research Station	Tibetan Plateau	China	30.7833	90.9667	PPT+	-0.6	415	Grassland	Kobresia macrantha and Stipa purpurea				15					2	0–10	7.81	7.71	-0.0128868	-0.1	0.000162763	0.136638	0.00436684	0.141798	0.00555889	-0.0086487	0.00048234
1086												30.7833	90.9667	PPT+	-0.6	415	Grassland	Kobresia macrantha and Stipa purpurea				30					2	0–10	7.81	7.81	0	0	8.19725e-05	0.0581893	0.00813951	0.0606246	0.00669407	-0.0086487	0.000935041
1087												30.7833	90.9667	W	-0.6	415	Grassland	Kobresia macrantha and Stipa purpurea				2					2	0–10	7.81	7.79	-0.0025641	-0.02	0.000139657	0.0522001	0.0111041	0.0860343	0.0106276	-0.037285	0.00112388
1088	Birnbaum et al., 2019	Birnbaum, C., Hopkins, A. J., Fontaine, J. B. & Enright, N. J. Soil fungal responses to experimental warming and drying in a Mediterranean shrubland. Science of The Total Environment 683, 524-536 (2019).						1	Eneabba	North of Perth	Australia	-29.7536	115.232	PPT-	19.6	494	Mediterranean	Shrubland				28					4	0–5
1089												-29.7536	115.232	W	19.6	494	Mediterranean	Shrubland				2.8					4	0–5
1090												-29.7536	115.232	PPT-	19.6	494	Mediterranean	Shrubland				28					4	0–5
1091												-29.7536	115.232	W	19.6	494	Mediterranean	Shrubland				2.8					4	0–5
1092												-29.7536	115.232	PPT-	19.6	494	Mediterranean	Shrubland				28					4	0–5
1093												-29.7536	115.232	W	19.6	494	Mediterranean	Shrubland				2.8					4	0–5
1094												-29.7536	115.232	PPT-	19.6	494	Mediterranean	Shrubland				28					4	0–5
1095												-29.7536	115.232	W	19.6	494	Mediterranean	Shrubland				2.8					4	0–5
1096												-29.7536	115.232	PPT-	19.6	494	Mediterranean	Shrubland				28					4	0–5
1097												-29.7536	115.232	W	19.6	494	Mediterranean	Shrubland				2.8					4	0–5
1098												-29.7536	115.232	PPT-	19.6	494	Mediterranean	Shrubland				28					4	0–5
1099												-29.7536	115.232	W	19.6	494	Mediterranean	Shrubland				2.8					4	0–5
1100	Hu et al., 2019	Hu, X. et al. Long-term application of nitrogen, not phosphate or potassium, significantly alters the diazotrophic community compositions and structures in a Mollisol in northeast China. Research in microbiology 170, 147-155 (2019).						1	Minzhuxiang	Heilongjiang	China	45.8422	126.852	P	3.5	569	Agriculture	wheat-maize-soybean				6.55					35	0–20	6	5.89	-0.0185035	-0.11	0.00249144	0.0649195	0.024215	0.0571584	0.0365604	0.00776113	0.0210606
1101												45.8422	126.852	N	3.5	569	Agriculture	wheat-maize-soybean				7.5					35	0–20	6	5.01	-0.180324	-0.99	0.00249144	0.0875194	0.024215	0.145712	0.0365604	-0.0581924	0.0210606
1102												45.8422	126.852	N_P	3.5	569	Agriculture	wheat-maize-soybean				7.5	6.55				35	0–20	6	5.1	-0.162519	-0.9	0.00249144	0.10414	0.024215	0.162519	0.0365604	-0.0583787	0.0210606
1103												45.8422	126.852	N_P_K	3.5	569	Agriculture	wheat-maize-soybean				7.5	6.55	6.22			35	0–20	6	5.02	-0.17833	-0.98	0.00249144	0.0819171	0.024215	0.162519	0.0365604	-0.0806018	0.0210606
1104	Yang et al., 2019	Yang, X. et al. Long-term nitrogen fertilization indirectly affects soil fungi community structure by changing soil and pruned litter in a subtropical tea (Camellia sinensis L.) plantation in China. Plant and Soil 444, 409-426 (2019).						1	Hangzhou	Zhejiang	China	30.1667	120.083	N	17	1533	Agriculture	Tea (Camellia sinensis L.) plantation				11.9					12	0–20	3.73	3.47	-0.0722536	-0.26	3.70553e-05	0.132547	0.0113546	0.123323	0.00402897	0.0100251	0.00129615
1105												30.1667	120.083	N	17	1533	Agriculture	Tea (Camellia sinensis L.) plantation				25.8					12	0–20	3.73	3.4	-0.0926328	-0.33	3.74008e-05	0.104573	0.0107212	0.134312	0.00396262	-0.0268044	0.0022923
1106												30.1667	120.083	N	17	1533	Agriculture	Tea (Camellia sinensis L.) plantation				56.9					12	0–20	3.73	3.35	-0.107448	-0.38	6.4393e-05	0.0684678	0.0109622	0.128833	0.00399552	-0.0596805	0.00165136
1107	Wang et al., 2019, 2020	Wang, H. et al. Interactive effects of nitrogen fertilizer and altered precipitation on fungal communities in arid grasslands of northern China. Journal of Soils and Sediments, 1-13 (2019).	Wang, Z. et al. Response of bacterial communities and plant-mediated soil processes to nitrogen deposition and precipitation in a desert steppe. Plant and Soil, 1-21 (2020).					2	Xisu Banner	Inner Mongolia	China	42.7667	112.667	PPT-	4.9	204	Desert	Desert steppe				50					5	0–10	7.89	7.97	0.0100884	0.08	0.00249144	-0.0383609	0.024215	-0.0384663	0.0365604	0.000105413	0.0210606					-0.11118	0.00261039
1108												42.7667	112.667	PPT+	4.9	204	Desert	Desert steppe				50					5	0–10	7.89	7.8	-0.0114724	-0.09	0.00249144	0.0300111	0.024215	0.0550598	0.0365604	-0.0250487	0.0210606					0.193329	0.00216787
1109												42.7667	112.667	N	4.9	204	Desert	Desert steppe				3.5					5	0–10	7.98	7.79	-0.0240976	-0.19	0.00249144	0.031435	0.024215	0.0755076	0.0365604	-0.0440725	0.0210606					0.227429	0.00380534
1110												42.7667	112.667	N_PPT+	4.9	204	Desert	Desert steppe				3.5	50				5	0–10	7.98	7.79	-0.0240976	-0.19	0.00249144	0.031435	0.024215	0.0755076	0.0365604	-0.0440725	0.0210606					0.363187	0.00312804
1111												42.7667	112.667	PPT-	4.9	204	Desert	Desert steppe				50					5	0–10	7.89	7.97	0.0100884	0.08	0.00249144	-0.0383609	0.024215	-0.0384663	0.0365604	0.000105413	0.0210606					-0.11118	0.00261039
1112												42.7667	112.667	PPT+	4.9	204	Desert	Desert steppe				50					5	0–10	7.89	7.8	-0.0114724	-0.09	0.00249144	0.0300111	0.024215	0.0550598	0.0365604	-0.0250487	0.0210606					0.193329	0.00216787
1113												42.7667	112.667	N	4.9	204	Desert	Desert steppe				3.5					5	0–10	7.98	7.79	-0.0240976	-0.19	0.00249144	0.031435	0.024215	0.0755076	0.0365604	-0.0440725	0.0210606					0.227429	0.00380534
1114												42.7667	112.667	N_PPT+	4.9	204	Desert	Desert steppe				3.5	50				5	0–10	7.98	7.79	-0.0240976	-0.19	0.00249144	0.031435	0.024215	0.0755076	0.0365604	-0.0440725	0.0210606					0.363187	0.00312804
1115	Wu et al., 2020	Wu, K., Xu, W. & Yang, W. Effects of precipitation changes on soil bacterial community composition and diversity in the Junggar desert of Xinjiang, China. PeerJ 8, e8433 (2020).						1	Mori County	Xinjiang	China	43.9833	90.8	PPT-	5.1	150	Desert					60					2	0–10	9.24	9.19	-0.00542595	-0.05	0.000170652	-0.140905	0.00214377	-0.127833	0.058595	-0.0130721	0.0210606
1116												43.9833	90.8	PPT-	5.1	150	Desert					30					2	0–10	9.24	9.44	0.0214141	0.2	0.000382146	-0.0487902	0.0110552	-0.0833816	0.087259	0.0345914	0.0210606
1117												43.9833	90.8	PPT+	5.1	150	Desert					30					2	0–10	9.24	9.56	0.0340458	0.32	0.00010472	0.00759017	0.00215164	0.0392207	0.0932544	-0.0316305	0.0210606
1118												43.9833	90.8	PPT+	5.1	150	Desert					60					2	0–10	9.24	9.45	0.0224729	0.21	0.000739871	0.135197	0.0017281	0.076961	0.0893827	0.0582356	0.0210606
1119	Li et al., 2019	Li, Y. et al. Differential mechanisms underlying responses of soil bacterial and fungal communities to nitrogen and phosphorus inputs in a subtropical forest. PeerJ 7, e7631 (2019).						1	Jigongshan	Henan	China	31.8661	114.087	N	15.2	1118	Tro/Sub Forest	Deciduous oak mixed forest				10					4	0–10	4.18	3.75	-0.108555	-0.43	0.000622292	-0.00504062	0.0395981	-0.169006	0.0215884	0.141586	0.00532388
1120												31.8661	114.087	P	15.2	1118	Tro/Sub Forest	Deciduous oak mixed forest				10					4	0–10	4.18	4.1	-0.0193243	-0.08	0.00170478	-0.223842	0.127679	-0.279671	0.0672651	-0.00344709	0.0102901
1121												31.8661	114.087	N_P	15.2	1118	Tro/Sub Forest	Deciduous oak mixed forest				10	10				4	0–10	4.18	3.98	-0.0490294	-0.2	0.000391544	-0.110131	0.0168541	-0.276132	0.012578	0.154052	0.0037567
1122												31.8661	114.087	N	15.2	1118	Tro/Sub Forest	Deciduous oak mixed forest				10					4	0–10	4.18	3.75	-0.108555	-0.43	0.000622292	-0.00504062	0.0395981	-0.169006	0.0215884	0.141586	0.00532388
1123												31.8661	114.087	P	15.2	1118	Tro/Sub Forest	Deciduous oak mixed forest				10					4	0–10	4.18	4.1	-0.0193243	-0.08	0.00170478	-0.223842	0.127679	-0.279671	0.0672651	-0.00344709	0.0102901
1124												31.8661	114.087	N_P	15.2	1118	Tro/Sub Forest	Deciduous oak mixed forest				10	10				4	0–10	4.18	3.98	-0.0490294	-0.2	0.000391544	-0.110131	0.0168541	-0.276132	0.012578	0.154052	0.0037567
1125	Zhang et al., 2019	Zhang, X. et al. Distinct Drivers of Core and Accessory Components of Soil Microbial Community Functional Diversity under Environmental Changes. MSystems 4, e00374-00319 (2019).						1	Duolun County	Inner Mongolia	China	42.0333	116.283	PPT+	2.1	383	Grassland	Semi-arid grassland	62.8	20.3	16.9	30					5	0–10	7.22	7.32	0.0137554	0.1	0.000280627	-0.0295588	0.0407288	-0.00738011	0.00572981	-0.0221787	0.0210606					-0.179693	0.275849
1126												42.0333	116.283	N	2.1	383	Grassland	Semi-arid grassland				10					5	0–10	7.22	6.43	-0.11588	-0.79	0.000115767	0.203139	0.0164888	-0.0843411	0.0038252	0.28748	0.0210606					1.83047	0.16483
1127												42.0333	116.283	N_PPT+	2.1	383	Grassland					10	30				5	0–10	7.22	6.78	-0.0628779	-0.44	0.000722691	0.152763	0.0107461	-0.0843411	0.0030572	0.237104	0.0210606					1.76846	0.17051
1128	Maček et al., 2019	Maček, I. et al. Impacts of long‐term elevated atmospheric CO2 concentrations on communities of arbuscular mycorrhizal fungi. Molecular ecology 28, 3445-3458 (2019).						1	Giessen	Hesse-Darmstadt	Germany	50.5333	8.68333	eCO2	9.4	558	Grassland	Seminatural grassland (low moisture soil)				80					15	0–5	5.93667	5.93667	0	0	0.00054099	0.112917	0.0354729	-0.0425596	0.0188399	0.134922	0.326388
1129	Newsham et al., 2019	Newsham, K. K. et al. Bacterial Community Composition and Diversity Respond to Nutrient Amendment but Not Warming in a Maritime Antarctic Soil. Microbial ecology 78, 974-984 (2019).						1	Alexander Island		Southern maritime Antarctic	-71.7	-68.25	W	-9	200	Tundra	Antarctic				1.3					4	0–5
1130												-71.7	-68.25	W	-9	200	Tundra	Antarctic				1.3					4	0–5
1131	Manpoong, et al., 2020	Manpoong, C. et al. Linking rhizosphere soil biochemical and microbial community characteristics across different land use systems in mountainous region in Northeast India. Meta Gene 23, 100625 (2020).						1	Mizoram		India	23.6667	92.6667	LUC	21	2560	Tro/Sub Forest	Natural Mixed forest							NEtoPlant	Natural Mixed forest to Oil Palm Plantation		0–5	4.77	4.98	0.0430836	0.21	0.017435	-0.0790926	0.0553493	-0.204794	0.024082	0.125702	0.0210606
1132												23.6667	92.6667	LUC	21	2560	Tro/Sub Forest	Natural Mixed forest							NEtoPlant	Natural Mixed forest to Bamboo Forest		0–5	4.77	5.33	0.111005	0.56	0.0161742	-0.561519	0.0530116	-0.405465	0.0332647	-0.156054	0.0210606
1133												23.6667	92.6667	LUC	21	2560	Tro/Sub Forest	Natural Mixed forest							NEtoPlant	Natural Mixed forest to Rubber Plantation		0–5	4.77	4.88	0.0227989	0.11	0.0175018	-0.0956905	0.0760357	-0.251314	0.0145573	0.155624	0.0210606
1134												23.6667	92.6667	LUC	21	2560	Tro/Sub Forest	Natural Mixed forest							NEtoAgr	Natural Mixed forest to Fallow Land		0–5	4.77	4.41	-0.0784716	-0.36	0.0178789	-0.368147	0.0250874	-0.300105	0.015487	-0.0680428	0.0210606
1135	Lu et al., 2019	Lu, M. et al. Contribution of soil variables to bacterial community composition following land use change in Napahai plateau wetlands. Journal of environmental management 246, 77-84 (2019).						1	Napahai lake wetland	Yunnan	China	27.8667	99.6667	LUC	5.4	620	Wetland	Napahai lake wetland							NEtoSec	Reference wetland to degraded wetland		0–20	7.82	6.97	-0.115069	-0.85	0.00623145	-0.530433	0.0115477	-0.626036	0.0405897	0.115367	0.0548325
1136												27.8667	99.6667	LUC	5.4	620	Wetland	Napahai lake wetland							NEtoAgr	Reference wetland to agricultural wetland		0–20	7.82	7.99	0.0215062	0.17	0.00899171	-1.00081	0.0453583	-1.66749	0.200067	0.656483	0.0263204
1137	Song, et al., 2020	Song, S. et al. Responses of wetland soil bacterial community and edaphic factors to two-year experimental warming and Spartina alterniflora invasion in Chongming Island. Journal of Cleaner Production 250, 119502 (2020).						1	Chongming Island	Shanghai	China	31.6333	121.967	W	15.3	1117	Wetland					1.5					2	0–5	8.56366	8.92371	0.0411841	0.36005	0.000556196	-0.0530044	0.18389	0.122121	0.00709499	-0.175125	0.0210606
1138												31.6333	121.967	W	15.3	1117	Wetland					1.5					2	0–5	8.53317	9.10752	0.0651395	0.57435	0.000258006	-0.262166	0.0169189	-0.448452	0.00815862	0.186286	0.0210606
1139												31.6333	121.967	W	15.3	1117	Wetland					1.5					2	0–5	8.80377	9.01441	0.0236444	0.21064	1.43668e-05	-0.393536	0.0481345	-0.412502	0.00310908	0.0189665	0.0210606
1140												31.6333	121.967	W	15.3	1117	Wetland					1.5					2	0–5	8.51723	8.9201	0.046216	0.40287	0.000193547	-0.455619	0.139209	-0.343909	0.0081071	-0.11171	0.0210606
1141												31.6333	121.967	W	15.3	1117	Wetland					1.5					2	0–5	8.57298	8.84744	0.0315128	0.27446	0.00086437	-0.292642	0.0523123	-0.155215	0.00161238	-0.137428	0.0210606
1142												31.6333	121.967	W	15.3	1117	Wetland					1.5					2	5–20	8.8396	8.99299	0.0172038	0.15339	0.000288474	0.0806477	0.0492543	-0.0664446	0.00365689	0.147092	0.0210606
1143												31.6333	121.967	W	15.3	1117	Wetland					1.5					2	5–20	8.77706	9.14043	0.0405659	0.36337	0.000280433	-0.114928	0.00967454	-0.402714	0.00288319	0.287786	0.0210606
1144												31.6333	121.967	W	15.3	1117	Wetland					1.5					2	5–20	8.87078	9.02507	0.0172435	0.15429	0.000205531	-0.36547	0.0513235	-0.339554	0.00512549	-0.0259158	0.0210606
1145												31.6333	121.967	W	15.3	1117	Wetland					1.5					2	5–20	8.70406	9.1206	0.046746	0.41654	0.00034398	-0.382453	0.142679	-0.332826	0.0048378	-0.0496271	0.0210606
1146												31.6333	121.967	W	15.3	1117	Wetland					1.5					2	5–20	8.74624	9.05752	0.0349715	0.31128	0.000145949	-0.241017	0.0886882	-0.222394	0.00281705	-0.0186234	0.0210606
1147	Yuan, et al., 2018	Yuan, J., Yuan, Y., Zhu, Y. & Cao, L. Effects of different fertilizers on methane emissions and methanogenic community structures in paddy rhizosphere soil. Science of The Total Environment 627, 770-781 (2018).						1	Qingpu	Shanghai	China	31.15	121.12	N_P_K	15.8	1250	Agriculture					30	2.61972	4.98947			7																					0.883513	0.0245861
1148												31.15	121.12	N_P_K	15.8	1250	Agriculture					30	2.61972	4.98947			7																					-0.540699	0.0130128
1149	Liao, et al., 2018	Liao, H., Li, Y. & Yao, H. Fertilization with inorganic and organic nutrients changes diazotroph community composition and N-fixation rates. Journal of soils and sediments 18, 1076-1086 (2018).						1	Ningxiang	Hunan	China	28.1167	112.3	N_P_K	17	1550	Agriculture					30	4.3662	11.6421			30	0–20	6.47	6.11	-0.0572493	-0.36	0.000159913	-0.060018	0.00106232	0.041243	0.0556154	-0.0971637	0.00059795			-0.258117	0.473543
1150												28.1167	112.3	N_P_K	17	1550	Agriculture					30	4.3662	11.6421			30	0–20	6.47	6.21	-0.0410152	-0.26	0.000244116	0.0970738	0.000848532	0.114268	0.0549223	-0.0900463	0.0010851			-0.395279	0.691371
1151												28.1167	112.3	N_P_K	17	1550	Agriculture					30	4.3662	11.6421			30	0–20	6.47	6.07	-0.0638175	-0.4	0.000141481	0.392436	0.00121005	0.443335	0.0407583	-0.0474022	0.000678576			1.76596	0.493683
1152	Wang, et al., 2015	Wang, C. et al. Impact of 25 years of inorganic fertilization on diazotrophic abundance and community structure in an acidic soil in southern China. Soil Biology and Biochemistry 113, 240-249 (2017).						1	Qiyang	Hunan	China	26.75	111.883	N_P_K	17.8	1255	Agriculture	Summer maize and winter wheat				30					25	0–15	5.38	4.04	-0.286444	-1.34	0.00236339	-0.0312813	0.00723493	0.230524	0.0460836	-0.273371	0.0213243
1153												26.75	111.883	N_P_K	17.8	1255	Agriculture	Summer maize and winter wheat				30	5.3	10			25	0–15	5.38	4	-0.296394	-1.38	0.000272681	0.268477	0.00143316	0.417735	0.00281346	-0.027399	0.00147991
1154												26.75	111.883	N_P_K	17.8	1255	Agriculture	Summer maize and winter wheat				30					25	Rhizosphere	5.43	4.21	-0.254476	-1.22	0.167842	0.125754	0.00116611	0.212561	0.00107426	-0.176312	0.00259
1155												26.75	111.883	N_P_K	17.8	1255	Agriculture	Summer maize and winter wheat				30	5.3	10			25	Rhizosphere	5.43	4.21	-0.254476	-1.22	0.167842	0.311271	0.00327272	0.326397	0.00434162	0.053346	0.000117621
1156	Tao, et al., 2018	Tao, R., Wakelin, S. A., Liang, Y., Hu, B. & Chu, G. Nitrous oxide emission and denitrifier communities in drip-irrigated calcareous soil as affected by chemical and organic fertilizers. Science of the Total Environment 612, 739-749 (2018).						1	Uyghur autonomous	Xinjiang	China	44.3833	85.6833	N_P_K	7.8	225	Agriculture	Cotton cultivar				30	3.92958	4.98947			3	0–20																		0.422752	0.00455955
1157												44.3833	85.6833	N_P_K	7.8	225	Agriculture	Cotton cultivar				30	3.92958	4.98947			3	0–20																		0.422752	0.00455955
1158												44.3833	85.6833	N_P_K	7.8	225	Agriculture	Cotton cultivar				30	3.92958	4.98947			3	0–20																		0.422752	0.00455955
1159	Castellano-Hinojosa, et al., 2020	Castellano-Hinojosa, A., Correa-Galeote, D., González-López, J. & Bedmar, E. J. Effect of nitrogen fertilisers on nitrous oxide emission, nitrifier and denitrifier abundance and bacterial diversity in closed ecological systems. Applied Soil Ecology 145, 103380 (2020).						1	Motril	Granada	Spain	36.7315	-3.54894	N	18	418	Agriculture		57.5	12.5	30	26					1	0–25																		2.43507	0.0701722
1160												36.7315	-3.54894	N	18	418	Agriculture					26					2	0–25																		4.01638	1.00982
1161												36.7315	-3.54894	N	18	418	Agriculture					26					3	0–25																		3.80666	1.01235
1162												36.7315	-3.54894	N	18	418	Agriculture		57.5	12.5	30	26					1	0–25																		2.26003	0.0773204
1163												36.7315	-3.54894	N	18	418	Agriculture					26					2	0–25																		3.79549	1.01818
1164												36.7315	-3.54894	N	18	418	Agriculture					26					3	0–25																		3.38439	1.01408
1165												36.7315	-3.54894	N	18	418	Agriculture		57.5	12.5	30	26					1	0–25																		1.70475	0.081095
1166												36.7315	-3.54894	N	18	418	Agriculture					26					2	0–25																		3.17805	1.01562
1167												36.7315	-3.54894	N	18	418	Agriculture					26					3	0–25																		3.11352	1.0079
1168	Huang, et al., 2020	Huang, R. et al. Nitrous oxide emission and the related denitrifier community: A short-term response to organic manure substituting chemical fertilizer. Ecotoxicology and Environmental Safety 192, 110291 (2020).						1	Beibei district	Chongqing	China	30.4333	106.433	N_P_K	17.75	1250	Agriculture					29.992	32.7465	20.7895			2	0–20	5.43	5.17	-0.0490664	-0.26	0.0110085	-0.221841	0.00321438	0.148846	0.000963782	-0.371811	0.00103474							1.43894	0.000366761
1169												30.4333	106.433	N_P_K	17.75	1250	Agriculture					29.992	32.7465	20.7895			2	0–20	5.43	5.17	-0.0490664	-0.26	0.0110085	-0.221841	0.00321438	0.148846	0.000963782	-0.371811	0.00103474							1.43894	0.000366761
1170												30.4333	106.433	N_P_K	17.75	1250	Agriculture					29.992	32.7465	20.7895			2	0–20	5.43	5.17	-0.0490664	-0.26	0.0110085	-0.221841	0.00321438	0.148846	0.000963782	-0.371811	0.00103474							1.43894	0.000366761
1171	Wang, et al., 2018	Wang, F. et al. Long-term nitrogen fertilization elevates the activity and abundance of nitrifying and denitrifying microbial communities in an upland soil: implications for nitrogen loss from intensive agricultural systems. Frontiers in microbiology 9, 2424 (2018).						1	Luancheng	Hebei	China	37.15	114.112	N	12	593	Agriculture					20					20	0–15	8.12	7.95	-0.0211582	-0.17	1.29885e-05	0.172335	0.000767141	0.230987	0.00204608	-0.0609651	0.000612179					0.412222	0.00683542
1172												37.15	114.112	N	12	593	Agriculture					40					20	0–15	8.12	7.86	-0.0325435	-0.26	9.40595e-06	0.158793	0.000490175	0.230987	0.000757022	-0.0751261	0.000749972					0.494076	0.00368928
1173												37.15	114.112	N	12	593	Agriculture					60					20	0–15	8.12	7.76	-0.0453478	-0.36	9.53191e-06	0.17595	0.000290328	0.291611	0.000755536	-0.118854	0.000548347					0.489931	0.00350025
1174												37.15	114.112	N	12	593	Agriculture					20					20	0–15	7.95	7.59	-0.0463403	-0.36	7.84518e-05	0.196605	0.00105961	0.328858	0.00142661	-0.128226	0.000377464					0.393043	0.0022533
1175												37.15	114.112	N	12	593	Agriculture					40					20	0–15	7.95	7.56	-0.0503007	-0.39	7.90086e-05	0.19177	0.0008001	0.347786	0.00224186	-0.151937	0.000804682					0.582285	0.00270465
1176												37.15	114.112	N	12	593	Agriculture					60					20	0–15	7.95	7.53	-0.0542769	-0.42	1.78446e-05	0.199976	0.000779601	0.408411	0.00209318	-0.205187	0.00086305					0.571886	0.00143854
1177	Ye, et al., 2017	Ye, C., Chen, C., Du, M., Liu, W. & Zhang, Q. Revegetation affects soil denitrifying communities in a riparian ecotone. Ecological Engineering 103, 256-263 (2017).						1	Zhongxian	Chongqing	China	30.4333	106.433	LUC	17.75	1250	Tro/Sub Forest								NEtoSec			0–20	5.25	6.76	0.252795	1.51	0.00264442	0.0835288	0.00152728	0.238751	0.00238925	-0.0397843	0.00065255							-0.234359	0.0683765
1178												30.4333	106.433	LUC	17.75	1250	Tro/Sub Forest								NEtoPas			0–20	5.25	7.43	0.347298	2.18	0.000957781	0.405056	0.00179186	0.116534	0.00203622	0.171793	0.00420657							-0.228164	0.0872163
1179												30.4333	106.433	LUC	17.75	1250	Tro/Sub Forest								NEtoSec			0–20	5.25	6.76	0.252795	1.51	0.00264442	0.0835288	0.00152728	0.238751	0.00238925	-0.0397843	0.00065255							-0.234359	0.0683765
1180												30.4333	106.433	LUC	17.75	1250	Tro/Sub Forest								NEtoPas			0–20	5.25	7.43	0.347298	2.18	0.000957781	0.405056	0.00179186	0.116534	0.00203622	0.171793	0.00420657							-0.228164	0.0872163
1181	Chen, et al., 2017	Chen, X. et al. Response of soil phoD phosphatase gene to long-term combined applications of chemical fertilizers and organic materials. Applied Soil Ecology 119, 197-204 (2017).						1	Qiyang	Hunan	China	26.75	111.883	N_P_K	18	1300	Agriculture	Winter wheat and summer maize				30	5.3	10			25	0–20	5.53	4.3	-0.251573	-1.23	0.000743221	0.215333	0.00626205	0.177206	0.00116409	0.0381264	0.0210606
1182	Chen, et al., 2019	Chen, X. et al. Soil alkaline phosphatase activity and bacterial phoD gene abundance and diversity under long-term nitrogen and manure inputs. Geoderma 349, 36-44 (2019).						1	Shenyang	Liaoning	China	41.8167	123.567	N	7.9	705	Agriculture	Maize	16.7	58.4	24.9	13.5					28	0–10	6.33	5	-0.235862	-1.33	0.000401924	0.006058	0.0029134	-0.0360399	0.000487448	0.0420979	0.0210606
1183												41.8167	123.567	N	7.9	705	Agriculture	Maize	16.7	58.4	24.9	13.5					28	0–10	6.59	5.96	-0.100483	-0.63	0.000251463	-0.112514	0.001392	-0.128478	0.000961131	0.0159644	0.0210606
1184	Ragot, et al., 2017	Ragot, S. A., Kertesz, M. A., Mészáros, É., Frossard, E. & Bünemann, E. K. Soil phoD and phoX alkaline phosphatase gene diversity responds to multiple environmental factors. FEMS microbiology ecology 93, fiw212 (2017).						1	Three land uses located from Australia and Switzerland			-34.585	148.635	LUC			Tem/Bor Forest								NEtoAgr	Forest to Arable		0–5	5.4	6.2	0.13815	0.8	0.00394843	-0.271934	0.0637532	0.182322	0.0751265	-0.454255	0.0210606
1185												-34.805	148.583	LUC			Tem/Bor Forest								NEtoPas	Forest to Grassland		0–5	5.4	6.2	0.13815	0.8	0.00589953	-0.211309	0.0361156	0.182322	0.0492778	-0.393631	0.0210606
1186												-30.2728	149.806	LUC			Tem/Bor Forest								NEtoAgr	Forest to Arable		0–5	5.4	6.2	0.13815	0.8	0.00394843	-0.271934	0.0637532	0.182322	0.0751265	-0.454255	0.0210606
1187												-31.4314	147.066	LUC			Tem/Bor Forest								NEtoPas	Forest to Grassland		0–5	5.4	6.2	0.13815	0.8	0.00589953	-0.211309	0.0361156	0.182322	0.0492778	-0.393631	0.0210606
1188												-31.2681	142.289	LUC			Tem/Bor Forest								NEtoAgr	Forest to Arable		0–5	5.4	6.2	0.13815	0.8	0.00394843	-0.271934	0.0637532	0.182322	0.0751265	-0.454255	0.0210606
1189												47.5028	7.53917	LUC			Tem/Bor Forest								NEtoPas	Forest to Grassland		0–5	5.4	6.2	0.13815	0.8	0.00589953	-0.211309	0.0361156	0.182322	0.0492778	-0.393631	0.0210606
1190												47.4422	8.68056	LUC			Tem/Bor Forest								NEtoAgr	Forest to Arable		0–5	5.4	6.2	0.13815	0.8	0.00394843	-0.271934	0.0637532	0.182322	0.0751265	-0.454255	0.0210606
1191												47.4306	8.52139	LUC			Tem/Bor Forest								NEtoPas	Forest to Grassland		0–5	5.4	6.2	0.13815	0.8	0.00589953	-0.211309	0.0361156	0.182322	0.0492778	-0.393631	0.0210606
1192	Randall et al., 2019	Randall, K. et al. Soil bacterial community structure and functional responses across a long-term mineral phosphorus (Pi) fertilisation gradient differ in grazed and cut grasslands. Applied soil ecology 138, 134-143 (2019).						1	Wexford		Ireland	52.2667	-6.5	P	9.6	1022	Grassland		51	31	18	1.5					45		5.39	5.77	0.0681267	0.38	0.000178157	0.0358783	0.151958	0.0937454	0.0121878	-0.0578671	0.0210606
1193												52.2667	-6.5	P	9.6	1022	Grassland					3					45		5.39	5.63	0.0435641	0.24	4.35984e-05	0.0511791	0.0209328	0.120237	0.0196663	-0.0690579	0.0210606
1194												52.2667	-6.5	P	9.6	1022	Grassland					1.5					45		5.64	5.91	0.0467618	0.27	0.0017328	0.0542138	0.00344477	0.0311199	0.0151919	0.0230939	0.0210606
1195												52.2667	-6.5	P	9.6	1022	Grassland					3					45		5.64	5.86	0.0382655	0.22	0.00195714	-0.0662112	0.00332508	-0.071459	0.0376956	0.00524774	0.0210606
1196	Tao et al., 2017	Tao, R., Wakelin, S. A., Liang, Y. & Chu, G. Response of ammonia-oxidizing archaea and bacteria in calcareous soil to mineral and organic fertilizer application and their relative contribution to nitrification. Soil Biology and Biochemistry 114, 20-30 (2017).						1	Uyghur	Xinjiang	China	44.3833	85.6833	N_P_K	7.8	225	Agriculture	Cotton cultivar				30	3.92958	4.98947			3	0–20	8.66	8.31	-0.0412551	-0.35	0.00249144	0.112478	0.024215	0.251314	0.0365604	-0.138836	0.0210606					0.219164	0.00565318
1197												44.3833	85.6833	N_P_K	7.8	225	Agriculture	Cotton cultivar				30	3.92958	4.98947			3	0–20	8.66	8.31	-0.0412551	-0.35	0.00249144	0.112478	0.024215	0.251314	0.0365604	-0.138836	0.0210606					0.219164	0.00565318
1198	Xiang et al., 2017	Xiang, X., He, D., He, J.-S., Myrold, D. D. & Chu, H. Ammonia-oxidizing bacteria rather than archaea respond to short-term urea amendment in an alpine grassland. Soil Biology and Biochemistry 107, 218-225 (2017).						1	Haibei	Qinghai	China	37.6167	101.2	N	-1.425	501.3	Grassland	Alpine meadow				10					3	0–10	7.32	7.18	-0.0193109	-0.14	0.00206078	-0.0669039	0.00182577	-0.0635134	0.0014748	-0.00339052	0.0210606
1199												37.6167	101.2	P	-1.425	501.3	Grassland	Alpine meadow				5					3	0–10	7.32	7.67	0.0467063	0.35	0.00114478	-0.0328926	0.00277158	-0.0312525	0.00140483	-0.00164001	0.0210606
1200												37.6167	101.2	N_P	-1.425	501.3	Grassland	Alpine meadow				10	5				3	0–10	7.32	7.01	-0.0432726	-0.31	0.00208137	-0.0124033	0.00467762	-0.0155042	0.0029592	0.00310093	0.0210606
1201												37.6167	101.2	N	-1.425	501.3	Grassland	Alpine meadow				10					3	0–10	7.32	7.18	-0.0193109	-0.14	0.00206078	-0.0669039	0.00182577	-0.0635134	0.0014748	-0.00339052	0.0210606
1202												37.6167	101.2	P	-1.425	501.3	Grassland	Alpine meadow				5					3	0–10	7.32	7.67	0.0467063	0.35	0.00114478	-0.0328926	0.00277158	-0.0312525	0.00140483	-0.00164001	0.0210606
1203												37.6167	101.2	N_P	-1.425	501.3	Grassland	Alpine meadow				10	5				3	0–10	7.32	7.01	-0.0432726	-0.31	0.00208137	-0.0124033	0.00467762	-0.0155042	0.0029592	0.00310093	0.0210606
1204	Fang et al., 2019	Fang, Y., Wang, F., Jia, X. & Chen, J. Distinct responses of ammonia-oxidizing bacteria and archaea to green manure combined with reduced chemical fertilizer in a paddy soil. Journal of soils and sediments 19, 1613-1623 (2019).						1	Baisha Experimental Station	Fujian	China	26.2253	119.069	N_P_K	19.5	1350	Agriculture					13.5	2.35775	7.85842			7	0–20	5.53	5.4	-0.0237889	-0.13	0.000271273	0.0361015	0.000450908	0.040822	0.000903704	-0.00472051	0.0210606					0.806476	0.0161262
1205												26.2253	119.069	N_P_K	19.5	1350	Agriculture					10.8	1.8862	6.28674			7	0–20	5.53	5.27	-0.0481575	-0.26	0.000200168	0.143233	0.0010332	0.0566953	0.000701038	0.086538	0.0210606					1.36609	0.0143426
1206												26.2253	119.069	N_P_K	19.5	1350	Agriculture					8.1	1.41465	4.71505			7	0–20	5.53	5.23	-0.0557765	-0.3	0.000332445	0.120154	0.000605939	0.0800427	0.000449266	0.040111	0.0210606					1.52606	0.0079511
1207												26.2253	119.069	N_P_K	19.5	1350	Agriculture					5.4	0.943099	3.14337			7	0–20	5.53	5.27	-0.0481575	-0.26	0.000200168	0.137621	0.000700485	0.0723207	0.000390401	0.0653007	0.0210606					1.18173	0.0378982
1208												26.2253	119.069	N_P_K	19.5	1350	Agriculture					13.5	2.35775	7.85842			7	0–20	5.53	5.4	-0.0237889	-0.13	0.000271273	0.0361015	0.000450908	0.040822	0.000903704	-0.00472051	0.0210606					0.806476	0.0161262
1209												26.2253	119.069	N_P_K	19.5	1350	Agriculture					10.8	1.8862	6.28674			7	0–20	5.53	5.27	-0.0481575	-0.26	0.000200168	0.143233	0.0010332	0.0566953	0.000701038	0.086538	0.0210606					1.36609	0.0143426
1210												26.2253	119.069	N_P_K	19.5	1350	Agriculture					8.1	1.41465	4.71505			7	0–20	5.53	5.23	-0.0557765	-0.3	0.000332445	0.120154	0.000605939	0.0800427	0.000449266	0.040111	0.0210606					1.52606	0.0079511
1211												26.2253	119.069	N_P_K	19.5	1350	Agriculture					5.4	0.943099	3.14337			7	0–20	5.53	5.27	-0.0481575	-0.26	0.000200168	0.137621	0.000700485	0.0723207	0.000390401	0.0653007	0.0210606					1.18173	0.0378982
1212	Ding et al., 2019	Ding, J. et al. Effects of applying inorganic fertilizer and organic manure for 35 years on the structure and diversity of ammonia‐oxidizing archaea communities in a Chinese Mollisols field. MicrobiologyOpen, e942 (2019).						1	Harbin	Heilongjiang	China	45.6667	126.583	N_P_K	3.5	575	Agriculture	wheat–maize–soybean				15	3.27465	6.23684			35	5–25	6.48	5.88	-0.0971637	-0.6	0.000275389	0.0475044	8.351e-05	0.14197	0.00227641	-0.0944658	0.0210606
1213												45.6667	126.583	N_P_K	3.5	575	Agriculture	wheat–maize–soybean				15	3.27465	6.23684			35	5–25	6.59	5.53	-0.175366	-1.06	2.89988e-05	-0.104678	6.12339e-05	0.143643	0.00185117	-0.248321	0.0210606
1214	Han et al., 2018	Han, S. et al. Nitrite-oxidizing bacteria community composition and diversity are influenced by fertilizer regimes, but are independent of the soil aggregate in acidic subtropical red soil. Frontiers in microbiology 9, 885 (2018).						1	Qiyang	Hunan	China	26.75	111.883	N_P_K	17.8	1255	Agriculture	Winter wheat and summer maize				30	5.3	10			26	0–10	6.87	4.83	-0.352318	-2.04	0.00249144	0.376321	0.0270386	0.310155	0.00358825	0.0661662	0.0210606
1215												26.75	111.883	N_P_K	17.8	1255	Agriculture	Winter wheat and summer maize				30	5.3	10			26	0–10	6.87	4.83	-0.352318	-2.04	0.00249144	0.286134	0.00762381	0.241162	0.00191938	0.0449721	0.0210606
1216												26.75	111.883	N_P_K	17.8	1255	Agriculture	Winter wheat and summer maize				30	5.3	10			26	0–10	6.87	4.83	-0.352318	-2.04	0.00249144	0.289035	0.0161407	0.262364	0.00303254	0.026671	0.0210606
1217												26.75	111.883	N_P_K	17.8	1255	Agriculture	Winter wheat and summer maize				30	5.3	10			26	0–10	6.87	4.83	-0.352318	-2.04	0.00249144	0.376321	0.0270386	0.310155	0.00358825	0.0661662	0.0210606
1218												26.75	111.883	N_P_K	17.8	1255	Agriculture	Winter wheat and summer maize				30	5.3	10			26	0–10	6.87	4.83	-0.352318	-2.04	0.00249144	0.286134	0.00762381	0.241162	0.00191938	0.0449721	0.0210606
1219												26.75	111.883	N_P_K	17.8	1255	Agriculture	Winter wheat and summer maize				30	5.3	10			26	0–10	6.87	4.83	-0.352318	-2.04	0.00249144	0.289035	0.0161407	0.262364	0.00303254	0.026671	0.0210606
1220	Tang et al., 2016	Tang, Y. et al. Impacts of nitrogen and phosphorus additions on the abundance and community structure of ammonia oxidizers and denitrifying bacteria in Chinese fir plantations. Soil biology and Biochemistry 103, 284-293 (2016).						1	Qianyanzhou	Jiangxi	China	26.7478	115.07	N	17.9	1471.2	Tro/Sub Forest	Chinese Fir Plantations				10					3	0–10	4.6	4.3	-0.0674413	-0.3	0.000426269	0.177681	0.00336896	0.382551	0.00506063	-0.20487	0.0210606					-0.405465	0.117778
1221												26.7478	115.07	P	17.9	1471.2	Tro/Sub Forest	Chinese Fir Plantations				5					3	0–10	4.6	4.7	0.0215062	0.1	0.000684263	0.0228843	0.00305347	0.0287101	0.00293215	-0.00582581	0.0210606					1.09861	0.0322222
1222												26.7478	115.07	N_P	17.9	1471.2	Tro/Sub Forest	Chinese Fir Plantations				5	5				3	0–10	4.6	4.3	-0.0674413	-0.3	0.000772402	0.21197	0.00350388	0.395709	0.00765963	-0.183739	0.0210606					1.09861	0.0875309
1223												26.7478	115.07	N	17.9	1471.2	Tro/Sub Forest	Chinese Fir Plantations				5					3	0–10	4.6	4.3	-0.0674413	-0.3	0.000426269	0.177681	0.00336896	0.382551	0.00506063	-0.20487	0.0210606							1.23474	0.110766
1224												26.7478	115.07	P	17.9	1471.2	Tro/Sub Forest	Chinese Fir Plantations				5					3	0–10	4.6	4.7	0.0215062	0.1	0.000684263	0.0228843	0.00305347	0.0287101	0.00293215	-0.00582581	0.0210606							1.05605	0.0340685
1225												26.7478	115.07	N_P	17.9	1471.2	Tro/Sub Forest	Chinese Fir Plantations				5	5				3	0–10	4.6	4.3	-0.0674413	-0.3	0.000772402	0.21197	0.00350388	0.395709	0.00765963	-0.183739	0.0210606							2.04769	0.0324574
1226	Hu et al., 2020	Hu, X. et al. Chronic effects of different fertilization regimes on nirS-type denitrifier communities across the black soil region of Northeast China. Pedosphere 30, 73-86 (2020).						1	Gongzhuling	Jilin	China	43.5167	124.8	N_P_K	4.5	530	Agriculture	Wheat-maize-soybean rotations				15	3.27	6.22			35	0–20	7.54	7.49	-0.00665338	-0.05	0.00249144	-0.00460006	0.024215	0.0735626	0.0365604	-0.0781626	0.0210606
1227												43.5167	124.8	N_P_K	4.5	530	Agriculture	Wheat-maize-soybean rotations with manure				15	3.27	6.22			35	0–20	7.24	7.04	-0.028013	-0.2	0.00249144	-0.0364586	0.024215	0.0587076	0.0365604	-0.0951662	0.0210606
1228									Mingzhuxiang	Heilongjiang	China	45.8333	126.85	N_P_K	3.5	533	Agriculture	Wheat-maize-soybean rotations				7.5	6.55	6.22			35	0–20	6	5.02	-0.17833	-0.98	0.00249144	0.0458277	0.024215	0.133531	0.0365604	-0.0877037	0.0210606
1229												45.8333	126.85	N_P_K	3.5	533	Agriculture	Wheat-maize-soybean rotations with manure				7.5	6.55	6.22			35	0–20	6.17	5.35	-0.142602	-0.82	0.00249144	-0.0748279	0.024215	0.00966191	0.0365604	-0.0844898	0.0210606
1230									Heihe	Heilongjiang	China	50.25	127.45	N_P_K	-1.5	450	Agriculture	Wheat-maize-soybean rotations				7.5	6.55	6.22			35	0–20	5.11	4.97	-0.0277796	-0.14	0.00249144	-0.0163737	0.024215	0.163789	0.0365604	-0.180163	0.0210606
1231												50.25	127.45	N_P_K	-1.5	450	Agriculture	Wheat-maize-soybean rotations with manure				7.5	6.55	6.22			35	0–20	5.47	5.39	-0.0147332	-0.08	0.00249144	0.0790896	0.024215	0.0710959	0.0365604	0.00799363	0.0210606
1232	Luo et al., 2017, 2019	Luo, G. et al. Understanding how long-term organic amendments increase soil phosphatase activities: Insight into phoD-and phoC-harboring functional microbial populations. Soil Biology and Biochemistry 139, 107632 (2019).	Luo, G. et al. Long-term fertilisation regimes affect the composition of the alkaline phosphomonoesterase encoding microbial community of a vertisol and its derivative soil fractions. Biology and fertility of soils 53, 375-388 (2017).					2	Institute of Red Soil	Jiangxi	China	28.25	116.333	N_P_K	17.5	1537	Agriculture		18.59	56.55	24.86	24	5.23944	19.9579			30	0–20	7.25	5.86	-0.212852	-1.39	8.99247e-05	0.348008	0.00798599	0.348818	0.00462979	-0.000810019	0.0210606
1233												28.25	116.333	N_P_K	17.5	1537	Agriculture					24	5.23944	19.9579			30	0–20	7.79	7.22	-0.0759859	-0.57	3.2096e-05	-0.11626	0.00361606	-0.0331522	0.00160881	-0.0831076	0.0210606
1234												28.25	116.333	N_P_K	17.5	1537	Agriculture					24	5.23944	19.9579			30	0–20	7.25	5.86	-0.212852	-1.39	8.99247e-05	0.348008	0.00798599	0.348818	0.00462979	-0.000810019	0.0210606
1235												28.25	116.333	N_P_K	17.5	1537	Agriculture					24	5.23944	19.9579			30	0–20	7.79	7.22	-0.0759859	-0.57	3.2096e-05	-0.11626	0.00361606	-0.0331522	0.00160881	-0.0831076	0.0210606
[truncated: 41 more columns]

## Sheet: Sheet2
Abbreviations and the units of the vairables in the dataset
GC, global change including warming (W), carbon dioxide enrichment (eCO2), decreased precipitation (PPT-), increased precipitation (PPT+), phosphorous addition (P), nitrogen addition (N), land use change (LUC), warming plus carbon dioxide enrichment (W_eCO2), nitrogen addition plus increased precipitation (N_PPT+), nitrogen plus phosphorous addition (N_P), nitrogen plus phosphorous plus potassium…
MAT, mean annual temperature (℃).
MAP, mean annual precipitation (mm).
Sand/Silt/Clay, %.
Magnitude1, the experimental magnitude for the first GC. W, ℃; eCO2, ppm; PPT-/PPT+, %; P/N, g P/N m-2; LUC, landuse change types (NEtoAgr, conversion from native ecosystem to agriculture; NEtoPas, conversion from native ecosystem to pasture; NEtoPlant, conversion from native ecosystem to plantation; NEtoSec, conversion from native ecosystem to secondary ecosystem)
Magnitude2, the experimental magnitude for the second GC.
Magnitude3, the experimental magnitude for the third GC.
Duration, year.
Depth, soil sample depth (cm).
pH_C, soil pH of control.
pH_C, soil pH of treatment.
RR_pH, response ratio (RR) of soil pH.
pH, changes in soil pH units.
var, variances of target variable.
Csoil/Nsoil/CNsoil, RR of soil C/N/C:N.
Nmin, RR of net N mineralization.
BG, β-1,4-glucosidase.
AG, RR of α-1,4-glucosidase.
NAG, RR of N-acetyl-β-glucosaminidase.
LAP, RR of L-leucine aminopeptidase.
AP, RR of phosphatase.
CEL, RR of cellobiohydrolase.
XYL, RR of β-1,4-xylosidase.
PO, RR of phenol oxidase.
PER, RR of peroxidase.
EnzymeTem, temperature (℃) for enzyme assay.
