# Supplementary material for: Meta-analysis of the impacts of global change factors on soil microbial diversity and functionality
Source: Nat Commun. 2020 Jun 17;11:3072. doi: 10.1038/s41467-020-16881-7 (PMC7300008; doi:10.1038/s41467-020-16881-7)
Supplement: Supplementary file 6 — Supplementary Data 2 [file 41467_2020_16881_MOESM6_ESM.xlsx]

## Sheet: Sheet1
Observation	GC	Axis1	Axis2	Method
1	C	-0.233146	-0.478163	NMDS
1	C	-0.423011	-0.719452	NMDS
1	C	-0.353726	-0.936304	NMDS
1	C	-0.129145	-0.257049	NMDS
1	C	0.0795436	-0.392146	NMDS
1	T	-0.393494	-0.4928	NMDS
1	T	-0.143152	-0.906462	NMDS
1	T	-0.052723	-0.0667218	NMDS
1	T	-0.0346756	0.0775151	NMDS
1	T	-0.17847	0.284442	NMDS
3	C	-0.376181	0.197832	NMDS
3	C	-0.378268	-0.0908169	NMDS
3	C	-0.384879	-0.173257	NMDS
3	C	-0.569543	-0.203233	NMDS
3	C	-0.561905	-0.486778	NMDS
3	T	-0.862909	-0.35636	NMDS
3	T	-0.763248	0.184363	NMDS
3	T	-0.710383	-0.171579	NMDS
3	T	-0.48828	-0.0232395	NMDS
3	T	-0.256803	0.913712	NMDS
5	C	-0.233146	-0.478163	NMDS
5	C	-0.423011	-0.719452	NMDS
5	C	-0.353726	-0.936304	NMDS
5	C	-0.129145	-0.257049	NMDS
5	T	-0.583584	-0.873264	NMDS
5	T	-0.278549	-0.514011	NMDS
5	T	-0.128877	-0.0921024	NMDS
5	T	-0.159095	-0.75174	NMDS
5	T	0.187727	-0.58858	NMDS
5	T	-0.982395	-0.139249	NMDS
7	C	-0.376181	0.197832	NMDS
7	C	-0.378268	-0.0908169	NMDS
7	C	-0.384879	-0.173257	NMDS
7	C	-0.569543	-0.203233	NMDS
7	C	-0.561905	-0.486778	NMDS
7	T	-0.839861	-0.12452	NMDS
7	T	-0.662501	-0.604816	NMDS
7	T	-0.677986	-0.166592	NMDS
7	T	-0.184764	0.397876	NMDS
7	T	-0.258565	-0.173908	NMDS
7	T	-0.0935674	-0.288161	NMDS
9	C	-0.233146	-0.478163	NMDS
9	C	-0.423011	-0.719452	NMDS
9	C	-0.353726	-0.936304	NMDS
9	C	-0.129145	-0.257049	NMDS
9	T	-0.519859	-0.523077	NMDS
9	T	-0.465441	0.0797356	NMDS
9	T	0.188145	-0.33085	NMDS
9	T	0.277372	-0.233372	NMDS
9	T	0.98353	-0.180311	NMDS
11	C	-0.376181	0.197832	NMDS
11	C	-0.378268	-0.0908169	NMDS
11	C	-0.384879	-0.173257	NMDS
11	C	-0.569543	-0.203233	NMDS
11	C	-0.561905	-0.486778	NMDS
11	T	0.212328	0.602015	NMDS
11	T	0.159905	0.231151	NMDS
11	T	0.156391	0.0610663	NMDS
11	T	-0.00201175	0.24745	NMDS
11	T	-0.622675	-0.0122375	NMDS
13	C	-0.690012	-2.02285	PCoA
13	C	0.409371	-1.84099	PCoA
13	C	-0.854259	-1.10208	PCoA
13	T	1.67948	2.24367	PCoA
13	T	1.75026	2.00872	PCoA
13	T	2.28214	1.50153	PCoA
14	C	-0.690012	-2.02285	PCoA
14	C	0.409371	-1.84099	PCoA
14	C	-0.854259	-1.10208	PCoA
14	T	-3.35161	2.02293	PCoA
14	T	-3.34912	1.82686	PCoA
14	T	-1.47262	2.20861	PCoA
15	C	-0.690012	-2.02285	PCoA
15	C	0.409371	-1.84099	PCoA
15	C	-0.854259	-1.10208	PCoA
15	T	0.904854	1.84772	PCoA
15	T	1.09627	1.4565	PCoA
15	T	1.17079	0.927451	PCoA
16	C	2.46154	2.07818	PCoA
16	C	2.18462	1.79657	PCoA
16	C	2.83077	1.4464	PCoA
16	T	2.3	-1.59515	PCoA
16	T	2.69231	-2.3357	PCoA
16	T	3.03846	-2.22826	PCoA
17	C	2.46154	2.07818	PCoA
17	C	2.18462	1.79657	PCoA
17	C	2.83077	1.4464	PCoA
17	T	-1.34615	1.13545	PCoA
17	T	-0.930769	0.938294	PCoA
17	T	-1.34615	0.048495	PCoA
18	C	2.46154	2.07818	PCoA
18	C	2.18462	1.79657	PCoA
18	C	2.83077	1.4464	PCoA
18	T	-4.66923	-0.895987	PCoA
18	T	-4.32308	-0.288545	PCoA
18	T	-3.63077	-0.204097	PCoA
23	C	-0.980194	-0.44898	PCoA
23	C	-1.03407	-0.632653	PCoA
23	C	-0.831569	-0.877551	PCoA
23	C	-0.916498	-1.06122	PCoA
23	C	-1.10993	-1.31837	PCoA
23	C	-0.969863	-1.44082	PCoA
23	C	-0.860914	-1.53878	PCoA
23	C	-0.612213	-1.63673	PCoA
23	C	0.0525415	2.50204	PCoA
23	C	0.217962	1.58367	PCoA
23	C	0.374065	1.26531	PCoA
23	C	0.150146	0.787755	PCoA
23	C	0.188839	0.836735	PCoA
23	C	0.576848	0.910204	PCoA
23	C	0.190392	0.236735	PCoA
23	C	0.75057	-0.216327	PCoA
23	T	-1.12654	-0.902041	PCoA
23	T	-1.18171	-0.583673	PCoA
23	T	-1.04997	-0.485714	PCoA
23	T	-1.04383	0.138776	PCoA
23	T	0.170491	1.92653	PCoA
23	T	0.140132	1.65714	PCoA
23	T	0.141685	1.05714	PCoA
23	T	0.621625	1.60816	PCoA
23	T	0.0515908	-0.130612	PCoA
23	T	0.625903	-0.044898	PCoA
23	T	0.687223	0.261224	PCoA
23	T	1.04627	-0.473469	PCoA
23	T	1.24075	-0.620408	PCoA
23	T	1.31848	-0.657143	PCoA
23	T	1.38192	-1.17143	PCoA
23	T	1.42642	-0.363265	PCoA
24	C	-0.0905433	-0.566559	PCoA
24	C	0.56495	0.796693	PCoA
24	C	-0.210724	0.851596	PCoA
24	C	-1.30948	0.23907	PCoA
24	T	0.0410493	0.601601	PCoA
24	T	1.17767	0.207125	PCoA
24	T	0.203134	-0.67934	PCoA
24	T	-0.00828811	-0.963528	PCoA
25	C	-0.0905433	-0.566559	PCoA
25	C	0.56495	0.796693	PCoA
25	C	-0.210724	0.851596	PCoA
25	C	-1.30948	0.23907	PCoA
25	T	-1.33785	0.239003	PCoA
25	T	0.452504	0.578933	PCoA
25	T	0.439829	-0.740246	PCoA
25	T	-0.160939	0.322163	PCoA
26	C	-0.0905433	-0.566559	PCoA
26	C	0.56495	0.796693	PCoA
26	C	-0.210724	0.851596	PCoA
26	C	-1.30948	0.23907	PCoA
26	T	-0.440332	-0.586299	PCoA
26	T	0.203715	-0.80227	PCoA
26	T	0.248794	0.663557	PCoA
26	T	0.0156988	-0.0367572	PCoA
37	C	0.0222222	-0.142957	PCoA
37	C	0.158333	0.00435966	PCoA
37	C	-0.0847222	0.103708	PCoA
37	T	0.215278	-0.0671349	PCoA
37	T	0.127778	0.122216	PCoA
37	T	-0.309722	-0.185928	PCoA
38	C	0.0222222	-0.142957	PCoA
38	C	0.158333	0.00435966	PCoA
38	C	-0.0847222	0.103708	PCoA
38	T	-0.00694444	-0.289787	PCoA
38	T	-0.172222	0.104904	PCoA
38	T	0.116667	0.120571	PCoA
44	C	-0.954167	0.347908	NMDS
44	C	-0.267078	0.518534	NMDS
44	C	0.103294	0.333793	NMDS
44	C	0.105743	-0.00621146	NMDS
44	T	-0.477377	-0.157045	NMDS
44	T	0.131554	0.949737	NMDS
44	T	0.245898	0.765508	NMDS
44	T	0.873337	0.860253	NMDS
45	C	-0.954167	0.347908	NMDS
45	C	-0.267078	0.518534	NMDS
45	C	0.103294	0.333793	NMDS
45	C	0.105743	-0.00621146	NMDS
45	T	0.818866	0.180362	NMDS
45	T	0.952653	0.236095	NMDS
45	T	0.538571	-0.359077	NMDS
45	T	0.738614	-0.447477	NMDS
45	T	-0.752833	-0.392494	NMDS
46	C	-0.639777	0.123509	NMDS
46	C	-0.425	-0.0710039	NMDS
46	C	-0.170055	0.00356713	NMDS
46	C	-0.11871	0.225889	NMDS
46	T	-0.222402	0.323153	NMDS
46	T	0.00693248	0.253425	NMDS
46	T	0.395116	0.246384	NMDS
46	T	0.960711	0.259183	NMDS
47	C	-0.639777	0.123509	NMDS
47	C	-0.425	-0.0710039	NMDS
47	C	-0.170055	0.00356713	NMDS
47	C	-0.11871	0.225889	NMDS
47	T	0.00257986	0.608192	NMDS
47	T	0.110048	0.468051	NMDS
47	T	-0.0481382	0.0466898	NMDS
47	T	-0.336218	-0.10202	NMDS
47	T	-0.918605	0.96897	NMDS
53	C	0.157756	0.568627	NMDS
53	C	0.46981	0.821747	NMDS
53	C	0.646567	0.237077	NMDS
53	T	0.356322	0.172906	NMDS
53	T	0.360789	-0.101604	NMDS
53	T	0.718907	0.568627	NMDS
54	C	-0.17791	0.0471156	PCoA
54	C	-0.183754	-0.0712109	PCoA
54	C	-0.148443	0.0396006	PCoA
54	C	-0.137309	0.00226738	PCoA
54	C	-0.132304	-0.0371871	PCoA
54	C	-0.134719	-0.0531743	PCoA
54	C	-0.106568	-0.0244397	PCoA
54	C	-0.0895212	0.0288349	PCoA
54	C	-0.0625116	0.0223903	PCoA
54	C	-0.0675033	0.0565143	PCoA
54	C	-0.125287	0.103525	PCoA
54	C	-0.0492657	0.124712	PCoA
54	T	0.18237	0.233043	PCoA
54	T	0.143206	0.192601	PCoA
54	T	0.145921	0.0859859	PCoA
54	T	0.13132	0.0359052	PCoA
54	T	0.120322	0.0178011	PCoA
54	T	0.0971082	-0.0226694	PCoA
54	T	0.0875015	-0.10794	PCoA
54	T	0.12675	-0.101613	PCoA
54	T	0.0936705	-0.12181	PCoA
54	T	0.0887939	-0.134595	PCoA
54	T	0.0924985	-0.144196	PCoA
54	T	0.0876742	-0.178303	PCoA
55	C	-1.25699	0.508864	NMDS
55	C	-0.531885	0.785878	NMDS
55	C	-0.295253	0.619869	NMDS
55	C	-0.134878	0.620314	NMDS
55	C	-0.125051	0.537008	NMDS
55	C	-0.492931	0.527653	NMDS
55	C	-0.529605	0.302551	NMDS
55	C	-0.68829	-0.0562231	NMDS
55	C	-0.57477	-0.122574	NMDS
55	C	-0.621428	-0.231037	NMDS
55	C	-0.725475	-0.172993	NMDS
55	C	-0.904286	-0.265156	NMDS
55	T	-1.2943	0.417094	NMDS
55	T	-1.15224	0.300822	NMDS
55	T	-1.11281	-0.0574023	NMDS
55	T	-0.720169	0.702022	NMDS
55	T	-0.747212	0.43528	NMDS
55	T	-0.651931	0.235545	NMDS
55	T	-0.584636	-0.0309351	NMDS
55	T	-0.445487	0.469451	NMDS
55	T	-0.275678	0.469923	NMDS
55	T	-0.389827	0.669606	NMDS
55	T	-0.220136	0.695077	NMDS
55	T	-0.0978892	0.77875	NMDS
56	C	1.28928	0.69927	NMDS
56	C	1.05394	0.590283	NMDS
56	C	1.23456	0.299118	NMDS
56	C	1.63086	0.283552	NMDS
56	C	0.848364	0.173045	NMDS
56	C	0.180881	-0.320475	NMDS
56	C	0.322428	-0.328416	NMDS
56	C	0.360202	-0.336644	NMDS
56	C	0.361185	-0.544975	NMDS
56	C	0.362128	-0.744972	NMDS
56	C	-0.128235	-0.788001	NMDS
56	C	0.164843	-0.92052	NMDS
56	T	0.774269	-0.118827	NMDS
56	T	1.02898	-0.11812	NMDS
56	T	0.661417	-0.194141	NMDS
56	T	0.0872106	-0.462402	NMDS
56	T	0.408276	-0.528177	NMDS
56	T	0.521364	-0.502863	NMDS
56	T	0.201792	-0.753751	NMDS
56	T	-0.193564	-0.938182	NMDS
56	T	0.599114	-0.98598	NMDS
56	T	0.355603	-1.36166	NMDS
56	T	-0.472491	-1.80562	NMDS
56	T	2.28596	1.40204	NMDS
57	C	-0.314632	-0.118237	PCoA
57	C	-0.300628	-0.141447	PCoA
57	C	-0.247002	-0.152423	PCoA
57	C	-0.22893	-0.195722	PCoA
57	T	-0.284709	-0.150762	PCoA
57	T	-0.258915	-0.150842	PCoA
57	T	-0.207357	-0.144824	PCoA
57	T	-0.209518	-0.109296	PCoA
58	C	-0.280591	0.0554353	PCoA
58	C	-0.296455	0.0444909	PCoA
58	C	-0.312573	-0.0178161	PCoA
58	C	-0.286966	-0.034857	PCoA
58	T	-0.304399	0.0366841	PCoA
58	T	-0.298739	-0.017773	PCoA
58	T	-0.302784	-0.0364626	PCoA
58	T	-0.217918	-0.0595448	PCoA
59	C	-0.226447	-0.0836594	PCoA
59	C	-0.22397	-0.102344	PCoA
59	C	-0.216617	-0.155285	PCoA
59	C	-0.164678	-0.144552	PCoA
59	T	-0.200067	-0.0946365	PCoA
59	T	-0.177079	-0.130506	PCoA
59	T	-0.147737	-0.0994687	PCoA
59	T	-0.192074	-0.093105	PCoA
60	C	-0.152232	-0.189231	PCoA
60	C	0.132005	-0.249231	PCoA
60	C	0.0387473	-0.0415385	PCoA
60	C	0.189937	0.130769	PCoA
60	T	0.0994285	-0.0123077	PCoA
60	T	0.10614	-0.1	PCoA
60	T	0.0614303	-0.135385	PCoA
60	T	0.0460071	-0.226154	PCoA
61	C	-0.182003	0.196435	PCoA
61	C	-0.0649299	0.0637669	PCoA
61	C	-0.00921661	0.0743647	PCoA
61	C	-0.00211224	-0.114888	PCoA
61	T	0.0320513	-0.0857623	PCoA
61	T	0.0420631	-0.0796392	PCoA
61	T	-0.0242037	0.000564687	PCoA
61	T	0.0417502	0.0326694	PCoA
62	C	0.0705179	0.0423917	PCoA
62	C	0.142231	-0.0557275	PCoA
62	C	0.128287	-0.100602	PCoA
62	C	0.188048	-0.0885698	PCoA
62	T	-0.049004	-0.0529911	PCoA
62	T	-0.0290837	-0.105828	PCoA
62	T	0.0366534	-0.072127	PCoA
62	T	0.0326693	-0.0116372	PCoA
63	C	-0.774987	-0.454545	NMDS
63	C	-0.659417	-0.290909	NMDS
63	C	-0.449874	-0.145455	NMDS
63	C	-0.400184	-0.133333	NMDS
63	C	-0.437686	-0.557576	NMDS
63	C	-0.437552	-0.606061	NMDS
63	C	-0.350879	0.0181818	NMDS
63	C	-0.24584	-0.00606061	NMDS
63	C	-0.26213	-0.109091	NMDS
63	C	-0.283744	-0.284848	NMDS
63	C	-0.0865729	0.339394	NMDS
63	C	-0.108455	0.260606	NMDS
63	C	-0.00865562	0.133333	NMDS
63	C	-0.0634689	-0.0242424	NMDS
63	C	-0.150795	-0.412121	NMDS
63	C	0.503181	0.848485	NMDS
63	C	0.442943	0.654545	NMDS
63	C	0.204303	-0.957576	NMDS
63	C	0.325548	-0.848485	NMDS
63	C	0.948937	-0.515152	NMDS
63	T	-0.736782	-0.284848	NMDS
63	T	-0.858647	-0.169697	NMDS
63	T	-0.737251	-0.115152	NMDS
63	T	-0.637787	-0.121212	NMDS
63	T	-0.516441	-0.0484848	NMDS
63	T	-0.494877	0.145455	NMDS
63	T	-0.572275	0.163636	NMDS
63	T	-0.848117	0.0181818	NMDS
63	T	-0.78212	0.127273	NMDS
63	T	-0.815386	0.169697	NMDS
63	T	-0.94805	0.193939	NMDS
63	T	-0.760489	0.29697	NMDS
63	T	-0.738356	0.284848	NMDS
63	T	-0.617261	0.448485	NMDS
63	T	-0.534807	0.6	NMDS
63	T	-0.474284	0.690909	NMDS
63	T	-0.579977	0.951515	NMDS
63	T	-0.533852	0.254545	NMDS
63	T	-0.495262	0.284848	NMDS
63	T	-0.473062	0.248485	NMDS
64	C	0.263747	-0.941977	NMDS
64	C	0.70162	-0.729814	NMDS
64	C	-0.00531861	-0.563269	NMDS
64	C	-0.466952	-0.383937	NMDS
64	C	0.0312734	-0.406532	NMDS
64	C	0.194124	-0.213271	NMDS
64	C	0.216384	-0.201156	NMDS
64	C	0.721641	-0.115296	NMDS
64	C	0.892127	0.0237714	NMDS
64	C	0.690983	0.131599	NMDS
64	C	0.32663	0.14255	NMDS
64	C	-0.156345	0.062782	NMDS
64	C	-0.231276	0.219183	NMDS
64	C	-0.112497	0.267733	NMDS
64	C	0.110638	0.244309	NMDS
64	C	0.571085	0.38425	NMDS
64	C	0.630183	0.486838	NMDS
64	C	0.927868	0.409421	NMDS
64	C	0.525736	0.582909	NMDS
64	C	-0.114468	0.797848	NMDS
64	T	-0.486771	0.947329	NMDS
64	T	-0.285335	0.761189	NMDS
64	T	0.220683	0.642231	NMDS
64	T	-0.782597	0.524751	NMDS
64	T	-0.410407	0.40539	NMDS
64	T	-0.179948	0.412109	NMDS
64	T	0.0434111	0.328444	NMDS
64	T	0.00646072	0.268092	NMDS
64	T	-0.171707	0.195266	NMDS
64	T	-0.0228532	0.153546	NMDS
64	T	-0.0821306	0.0991501	NMDS
64	T	0.230358	0.0398504	NMDS
64	T	-0.424134	0.09812	NMDS
64	T	-0.349069	-0.094425	NMDS
64	T	-0.69853	-0.0894535	NMDS
64	T	-0.94388	-0.0901925	NMDS
64	T	0.707935	-0.428591	NMDS
65	C	0.930641	-0.623283	NMDS
65	C	0.937022	-0.462027	NMDS
65	C	0.939031	-0.0964464	NMDS
65	C	0.94293	0.61321	NMDS
65	C	0.79216	0.17316	NMDS
65	C	0.753345	0.108853	NMDS
65	C	0.698461	0.119901	NMDS
65	C	0.816737	-0.353853	NMDS
65	C	0.761557	-0.396568	NMDS
65	C	0.727941	-0.514666	NMDS
65	C	0.679497	-0.33161	NMDS
65	C	0.641332	-0.277642	NMDS
65	C	0.618527	-0.428057	NMDS
65	C	0.63377	-0.653945	NMDS
65	C	0.67737	-0.718696	NMDS
65	C	0.45222	-0.69598	NMDS
65	C	0.183765	-0.554751	NMDS
65	C	0.272206	-0.458453	NMDS
65	C	0.367205	-0.168641	NMDS
65	T	-0.215018	0.866747	NMDS
65	T	0.130653	0.778867	NMDS
65	T	0.410924	0.788113	NMDS
65	T	-0.0525507	0.435766	NMDS
65	T	0.139042	0.305704	NMDS
65	T	0.341979	0.240097	NMDS
65	T	0.208815	0.00425369	NMDS
65	T	0.197353	-0.0817062	NMDS
65	T	0.141996	-0.156677	NMDS
65	T	-0.0926063	0.145659	NMDS
65	T	-0.127049	-0.122973	NMDS
65	T	-0.0949103	-0.273683	NMDS
65	T	-0.0508965	-0.263167	NMDS
65	T	0.0142676	-0.403303	NMDS
65	T	-0.0244882	-0.456858	NMDS
65	T	0.0940832	-0.87685	NMDS
65	T	-0.0917792	-0.703808	NMDS
65	T	-0.131008	-0.843382	NMDS
65	T	-0.922902	0.0318436	NMDS
66	C	0.0177423	-0.76659	NMDS
66	C	-0.21364	-0.524867	NMDS
66	C	0.478208	-0.631862	NMDS
66	C	0.492965	-0.601514	NMDS
66	C	0.641955	-0.67985	NMDS
66	C	0.537146	-0.486229	NMDS
66	C	0.246421	-0.281049	NMDS
66	C	0.387548	-0.244258	NMDS
66	C	0.543612	-0.225603	NMDS
66	C	0.907808	-0.194196	NMDS
66	C	0.727479	0.314348	NMDS
66	C	0.490284	0.11969	NMDS
66	C	0.356457	0.119284	NMDS
66	C	0.237476	0.124985	NMDS
66	C	0.163285	0.0823354	NMDS
66	C	0.118699	0.0761397	NMDS
66	C	0.103671	0.118518	NMDS
66	C	-0.0526861	0.178651	NMDS
66	C	-0.427155	0.910849	NMDS
66	T	-0.906524	-0.139088	NMDS
66	T	-0.444548	-0.410416	NMDS
66	T	0.0762749	-0.511868	NMDS
66	T	0.0164806	-0.4272	NMDS
66	T	-0.296459	-0.24633	NMDS
66	T	-0.170157	-0.221705	NMDS
66	T	-0.0512893	-0.197103	NMDS
66	T	0.000642102	-0.166642	NMDS
66	T	-0.17802	-0.106578	NMDS
66	T	-0.259826	-0.100765	NMDS
66	T	-0.31178	-0.125165	NMDS
66	T	-0.460612	-0.0892521	NMDS
66	T	-0.423618	-0.0406552	NMDS
66	T	-0.245362	0.00836985	NMDS
66	T	0.148618	0.0277455	NMDS
66	T	-0.0596028	0.0392358	NMDS
66	T	-0.111714	0.0572597	NMDS
66	T	-0.327686	0.153575	NMDS
67	C	0.024	0.875067	NMDS
67	C	-0.972	-0.643047	NMDS
67	C	-0.28	-0.965886	NMDS
67	C	-0.156	-0.618093	NMDS
67	C	0.54	-0.925368	NMDS
67	T	0.088	-0.181596	NMDS
67	T	0.344	-0.00928497	NMDS
67	T	0.904	-0.14628	NMDS
67	T	0.512	-0.884062	NMDS
67	T	0.508	-0.935896	NMDS
68	C	-0.868852	0.493531	NMDS
68	C	-0.451991	0.111997	NMDS
68	C	-0.63466	-0.396531	NMDS
68	C	-0.161593	-0.572554	NMDS
68	C	-0.119438	-0.0739481	NMDS
68	T	0.508197	0.880737	NMDS
68	T	0.456674	-0.430185	NMDS
68	T	0.868852	-0.354124	NMDS
68	T	0.826698	-0.719054	NMDS
68	T	0.737705	-0.965612	NMDS
69	C	-0.396728	0.0243718	DCA
69	C	-0.34726	-0.0407382	DCA
69	C	-0.289252	0.124717	DCA
69	C	-0.215283	0.151307	DCA
69	C	-0.248622	-0.0120018	DCA
69	C	-0.151989	-0.11087	DCA
69	T	-0.233101	0.084209	DCA
69	T	-0.221539	-0.101655	DCA
69	T	0.286251	-0.569221	DCA
69	T	0.586157	-0.218848	DCA
69	T	0.789798	0.0333773	DCA
69	T	0.257121	0.615216	DCA
71	C	-0.687013	0.0550825	NMDS
71	C	-0.648712	0.0874831	NMDS
71	C	-0.192729	0.336092	NMDS
71	C	-0.133078	-0.0653193	NMDS
71	C	0.243323	0.108722	NMDS
71	C	0.720832	-0.0406123	NMDS
71	T	-0.534768	-0.0109623	NMDS
71	T	-0.130607	-0.159898	NMDS
71	T	0.0144941	-0.486773	NMDS
71	T	0.384804	-0.358351	NMDS
71	T	0.302017	0.111664	NMDS
71	T	0.652332	0.351064	NMDS
72	C	0.124658	0.137288	NMDS
72	C	0.217808	0.019774	NMDS
72	C	-0.14863	-0.0768362	NMDS
72	T	-0.10411	0.112429	NMDS
72	T	-0.0684932	0.0141243	NMDS
72	T	0.0253425	-0.0841808	NMDS
73	C	-0.130137	0.0694915	NMDS
73	C	-0.136986	0.00621469	NMDS
73	C	-0.0267123	-0.0384181	NMDS
73	T	0.0479452	0.019774	NMDS
73	T	0.165753	-0.040678	NMDS
73	T	0.0287671	-0.131073	NMDS
74	C	0.124658	0.137288	NMDS
74	C	0.217808	0.019774	NMDS
74	C	-0.14863	-0.0768362	NMDS
74	T	-0.130137	0.0694915	NMDS
74	T	-0.136986	0.00621469	NMDS
74	T	-0.0267123	-0.0384181	NMDS
81	C	0.486913	0.214318	PCoA
81	C	0.251142	0.10783	PCoA
81	C	0.175806	0.098434	PCoA
81	C	0.28509	-0.0174497	PCoA
81	C	0.0493328	-0.120805	PCoA
81	C	-0.0921946	-0.199105	PCoA
81	C	0.0459008	-0.186577	PCoA
81	C	0.0299478	-0.246085	PCoA
81	C	-0.0176725	-0.371365	PCoA
81	T	-0.0832882	-0.311857	PCoA
81	T	-0.0834987	-0.358837	PCoA
81	T	0.0951002	-0.408949	PCoA
81	T	0.233392	-0.352573	PCoA
81	T	0.308995	-0.283669	PCoA
81	T	0.337581	-0.205369	PCoA
81	T	0.435299	-0.102013	PCoA
81	T	0.494655	-0.158389	PCoA
81	T	0.623422	-0.127069	PCoA
82	C	0.486913	0.214318	PCoA
82	C	0.251142	0.10783	PCoA
82	C	0.175806	0.098434	PCoA
82	C	0.28509	-0.0174497	PCoA
82	C	0.0493328	-0.120805	PCoA
82	C	-0.0921946	-0.199105	PCoA
82	C	0.0459008	-0.186577	PCoA
82	C	0.0299478	-0.246085	PCoA
82	C	-0.0176725	-0.371365	PCoA
82	T	-0.254384	0.712304	PCoA
82	T	-0.183631	0.399105	PCoA
82	T	-0.130775	0.292617	PCoA
82	T	0.0906505	-0.00178971	PCoA
82	T	-0.264407	-0.123937	PCoA
82	T	-0.183161	-0.195973	PCoA
82	T	-0.236719	-0.246085	PCoA
82	T	-0.546409	-0.0456376	PCoA
82	T	-0.753032	0.0514541	PCoA
83	C	0.486913	0.214318	PCoA
83	C	0.251142	0.10783	PCoA
83	C	0.175806	0.098434	PCoA
83	C	0.28509	-0.0174497	PCoA
83	C	0.0493328	-0.120805	PCoA
83	C	-0.0921946	-0.199105	PCoA
83	C	0.0459008	-0.186577	PCoA
83	C	0.0299478	-0.246085	PCoA
83	C	-0.0176725	-0.371365	PCoA
83	T	-0.246334	0.408501	PCoA
83	T	-0.300018	0.330201	PCoA
83	T	-0.0613905	0.374049	PCoA
83	T	0.0256244	0.189262	PCoA
83	T	0.198103	0.173602	PCoA
83	T	0.777541	-0.0393736	PCoA
83	T	-0.446283	-0.105145	PCoA
83	T	-0.452965	-0.195973	PCoA
83	T	-0.227083	-0.195973	PCoA
84	C	0.486913	0.214318	PCoA
84	C	0.251142	0.10783	PCoA
84	C	0.175806	0.098434	PCoA
84	C	0.28509	-0.0174497	PCoA
84	C	0.0493328	-0.120805	PCoA
84	C	-0.0921946	-0.199105	PCoA
84	C	0.0459008	-0.186577	PCoA
84	C	0.0299478	-0.246085	PCoA
84	C	-0.0176725	-0.371365	PCoA
84	T	0.713483	0.367785	PCoA
84	T	0.114113	0.333333	PCoA
84	T	-0.0175532	0.355257	PCoA
84	T	0.123006	0.21745	PCoA
84	T	0.18886	0.211186	PCoA
84	T	-0.272667	0.132886	PCoA
84	T	-0.238845	-0.0205817	PCoA
84	T	-0.314589	-0.120805	PCoA
84	T	-0.484618	-0.258613	PCoA
85	C	-0.472272	0.0322531	PCoA
85	C	-0.322004	0.0576006	PCoA
85	C	-0.286941	-0.132932	PCoA
85	C	-0.236852	-0.253219	PCoA
85	C	-0.0865832	-0.0974636	PCoA
85	C	-0.402147	-0.123107	PCoA
85	C	-0.407156	-0.15321	PCoA
85	C	-0.424687	-0.190859	PCoA
85	C	-0.457245	-0.1533	PCoA
85	T	-0.151699	0.872953	PCoA
85	T	-0.216816	0.544309	PCoA
85	T	0.0661896	0.462058	PCoA
85	T	0.143828	0.321758	PCoA
85	T	0.346691	0.166635	PCoA
85	T	-0.354562	0.218044	PCoA
85	T	-0.447227	0.195307	PCoA
85	T	-0.316995	-0.0778136	PCoA
85	T	-0.347048	-0.13304	PCoA
86	C	-0.472272	0.0322531	PCoA
86	C	-0.322004	0.0576006	PCoA
86	C	-0.286941	-0.132932	PCoA
86	C	-0.236852	-0.253219	PCoA
86	C	-0.0865832	-0.0974636	PCoA
86	C	-0.402147	-0.123107	PCoA
86	C	-0.407156	-0.15321	PCoA
86	C	-0.424687	-0.190859	PCoA
86	C	-0.457245	-0.1533	PCoA
86	T	-0.0765653	0.0580403	PCoA
86	T	-0.016458	-0.0246107	PCoA
86	T	0.294097	-0.101797	PCoA
86	T	0.594633	0.099368	PCoA
86	T	0.627191	-0.103708	PCoA
86	T	-0.374597	-0.012713	PCoA
86	T	-0.412165	-0.0855076	PCoA
86	T	-0.347048	-0.0578047	PCoA
86	T	-0.229338	-0.0676252	PCoA
87	C	-0.472272	0.0322531	PCoA
87	C	-0.322004	0.0576006	PCoA
87	C	-0.286941	-0.132932	PCoA
87	C	-0.236852	-0.253219	PCoA
87	C	-0.0865832	-0.0974636	PCoA
87	C	-0.402147	-0.123107	PCoA
87	C	-0.407156	-0.15321	PCoA
87	C	-0.424687	-0.190859	PCoA
87	C	-0.457245	-0.1533	PCoA
87	T	0.597138	-0.131349	PCoA
87	T	0.697317	0.0895206	PCoA
87	T	0.694812	0.405504	PCoA
87	T	0.166369	-0.00923615	PCoA
87	T	0.0912343	0.0182155	PCoA
87	T	0.0536673	0.0382109	PCoA
87	T	-0.171735	-0.0725377	PCoA
87	T	-0.234347	-0.180487	PCoA
87	T	-0.0364937	-0.122452	PCoA
88	C	-0.472272	0.0322531	PCoA
88	C	-0.322004	0.0576006	PCoA
88	C	-0.286941	-0.132932	PCoA
88	C	-0.236852	-0.253219	PCoA
88	C	-0.0865832	-0.0974636	PCoA
88	C	-0.402147	-0.123107	PCoA
88	C	-0.407156	-0.15321	PCoA
88	C	-0.424687	-0.190859	PCoA
88	C	-0.457245	-0.1533	PCoA
88	T	0.509481	-0.492634	PCoA
88	T	0.622182	-0.299329	PCoA
88	T	0.334168	-0.312384	PCoA
88	T	0.679785	-0.030887	PCoA
88	T	0.56458	0.0892828	PCoA
88	T	0.123792	-0.112134	PCoA
88	T	-0.0840787	-0.137584	PCoA
88	T	-0.0865832	-0.00467359	PCoA
88	T	-0.266905	-0.0626769	PCoA
89	C	0.475748	-0.0417362	PCoA
89	C	0.316823	-0.118531	PCoA
89	C	0.301185	-0.0918197	PCoA
89	C	0.10301	-0.0617696	PCoA
89	C	0.0561875	-0.00500835	PCoA
89	C	-0.164938	-0.0651085	PCoA
89	C	-0.153119	-0.108514	PCoA
89	C	-0.332447	0.0684474	PCoA
89	C	0.0011054	0.178631	PCoA
89	T	1.46892	0.215359	PCoA
89	T	1.06881	0.245409	PCoA
89	T	0.855008	0.298831	PCoA
89	T	0.753868	0.342237	PCoA
89	T	0.311694	0.202003	PCoA
89	T	0.471423	0.0717863	PCoA
89	T	0.0204451	0.198664	PCoA
89	T	0.157132	0.00166945	PCoA
89	T	0.0985169	0.0951586	PCoA
90	C	0.475748	-0.0417362	PCoA
90	C	0.316823	-0.118531	PCoA
90	C	0.301185	-0.0918197	PCoA
90	C	0.10301	-0.0617696	PCoA
90	C	0.0561875	-0.00500835	PCoA
90	C	-0.164938	-0.0651085	PCoA
90	C	-0.153119	-0.108514	PCoA
90	C	-0.332447	0.0684474	PCoA
90	C	0.0011054	0.178631	PCoA
90	T	-0.652463	0.472454	PCoA
90	T	-0.698585	0.348915	PCoA
90	T	-0.227982	0.168614	PCoA
90	T	0.203799	-0.015025	PCoA
90	T	0.308667	-0.0183639	PCoA
90	T	0.347255	0.0450751	PCoA
90	T	0.502258	0.131886	PCoA
90	T	0.544847	0.165275	PCoA
90	T	1.07346	0.048414	PCoA
91	C	0.475748	-0.0417362	PCoA
91	C	0.316823	-0.118531	PCoA
91	C	0.301185	-0.0918197	PCoA
91	C	0.10301	-0.0617696	PCoA
91	C	0.0561875	-0.00500835	PCoA
91	C	-0.164938	-0.0651085	PCoA
91	C	-0.153119	-0.108514	PCoA
91	C	-0.332447	0.0684474	PCoA
91	C	0.0011054	0.178631	PCoA
91	T	-0.300303	-0.208681	PCoA
91	T	0.00272623	-0.238731	PCoA
91	T	0.0532376	-0.245409	PCoA
91	T	0.0801238	-0.168614	PCoA
91	T	0.414351	-0.232053	PCoA
91	T	0.569276	-0.125209	PCoA
91	T	-0.277728	-0.0217028	PCoA
91	T	-0.530946	0.18197	PCoA
91	T	0.207462	0.0417362	PCoA
92	C	0.475748	-0.0417362	PCoA
92	C	0.316823	-0.118531	PCoA
92	C	0.301185	-0.0918197	PCoA
92	C	0.10301	-0.0617696	PCoA
92	C	0.0561875	-0.00500835	PCoA
92	C	-0.164938	-0.0651085	PCoA
92	C	-0.153119	-0.108514	PCoA
92	C	-0.332447	0.0684474	PCoA
92	C	0.0011054	0.178631	PCoA
92	T	-0.666635	0.12187	PCoA
92	T	-0.506893	-0.0116861	PCoA
92	T	-0.196071	-0.048414	PCoA
92	T	0.243036	-0.118531	PCoA
92	T	0.530609	-0.168614	PCoA
92	T	0.514738	-0.081803	PCoA
92	T	0.491061	0.015025	PCoA
92	T	0.739812	-0.0383973	PCoA
92	T	0.374453	0.0417362	PCoA
93	C	-0.248067	0.0829091	PCoA
93	C	-0.291212	-0.0523636	PCoA
93	C	-0.247408	-0.0370909	PCoA
93	C	-0.133457	-0.00872727	PCoA
93	C	-0.144106	-0.0676364	PCoA
93	C	-0.0756022	-0.154909	PCoA
93	C	-0.0761049	-0.0632727	PCoA
93	C	-0.034448	-0.0567273	PCoA
93	C	-0.0150459	0.00654545	PCoA
93	T	-0.274279	0.0610909	PCoA
93	T	-0.330387	-0.111273	PCoA
93	T	-0.323588	-0.150545	PCoA
93	T	-0.277351	-0.178909	PCoA
93	T	-0.310171	-0.196364	PCoA
93	T	-0.239688	-0.244364	PCoA
93	T	-0.237195	-0.298909	PCoA
93	T	-0.29811	-0.394909	PCoA
93	T	-0.170259	-0.100364	PCoA
94	C	-0.248067	0.0829091	PCoA
94	C	-0.291212	-0.0523636	PCoA
94	C	-0.247408	-0.0370909	PCoA
94	C	-0.133457	-0.00872727	PCoA
94	C	-0.144106	-0.0676364	PCoA
94	C	-0.0756022	-0.154909	PCoA
94	C	-0.0761049	-0.0632727	PCoA
94	C	-0.034448	-0.0567273	PCoA
94	C	-0.0150459	0.00654545	PCoA
94	T	0.224805	0.685091	PCoA
94	T	0.0917994	0.530182	PCoA
94	T	0.0772647	0.379636	PCoA
94	T	0.263689	0.397091	PCoA
94	T	0.0649005	0.233455	PCoA
94	T	-0.123718	0.216	PCoA
94	T	-0.211134	0.150545	PCoA
94	T	-0.10541	0.0785455	PCoA
94	T	-0.0456352	-0.0174545	PCoA
95	C	-0.248067	0.0829091	PCoA
95	C	-0.291212	-0.0523636	PCoA
95	C	-0.247408	-0.0370909	PCoA
95	C	-0.133457	-0.00872727	PCoA
95	C	-0.144106	-0.0676364	PCoA
95	C	-0.0756022	-0.154909	PCoA
95	C	-0.0761049	-0.0632727	PCoA
95	C	-0.034448	-0.0567273	PCoA
95	C	-0.0150459	0.00654545	PCoA
95	T	0.240114	0.294545	PCoA
95	T	0.0143465	0.248727	PCoA
95	T	-0.0558729	0.248727	PCoA
95	T	-0.0655879	0.0196364	PCoA
95	T	0.100956	0.0610909	PCoA
95	T	0.327166	0.0261818	PCoA
95	T	-0.199352	-0.397091	PCoA
95	T	0.41725	-0.394909	PCoA
95	T	0.9659	-0.405818	PCoA
96	C	-0.248067	0.0829091	PCoA
96	C	-0.291212	-0.0523636	PCoA
96	C	-0.247408	-0.0370909	PCoA
96	C	-0.133457	-0.00872727	PCoA
96	C	-0.144106	-0.0676364	PCoA
96	C	-0.0756022	-0.154909	PCoA
96	C	-0.0761049	-0.0632727	PCoA
96	C	-0.034448	-0.0567273	PCoA
96	C	-0.0150459	0.00654545	PCoA
96	T	0.22074	-0.573818	PCoA
96	T	0.643461	-0.429818	PCoA
96	T	0.196043	-0.072	PCoA
96	T	0.0686988	-0.0589091	PCoA
96	T	0.0352328	0.0414545	PCoA
96	T	0.0896609	0.12	PCoA
96	T	0.146678	0.126545	PCoA
96	T	0.199283	0.137455	PCoA
96	T	-0.0886207	0.218182	PCoA
97	C	-0.443039	-0.234105	PCoA
97	C	-0.400844	-0.235973	PCoA
97	C	-0.379865	-0.16275	PCoA
97	C	-0.339684	-0.10491	PCoA
97	C	-0.387955	0.0991972	PCoA
97	C	-0.30343	0.01071	PCoA
97	C	-0.264803	-0.158739	PCoA
97	C	-0.209064	-0.235709	PCoA
97	C	-0.0827378	-0.0795161	PCoA
97	T	-0.326899	0.29575	PCoA
97	T	-0.221522	0.359458	PCoA
97	T	-0.137366	0.50211	PCoA
97	T	-0.132013	0.752519	PCoA
97	T	0.148319	0.544879	PCoA
97	T	0.283116	0.200281	PCoA
97	T	-0.035082	0.101609	PCoA
97	T	-0.308934	-0.145317	PCoA
97	T	-0.322303	-0.180006	PCoA
98	C	-0.443039	-0.234105	PCoA
98	C	-0.400844	-0.235973	PCoA
98	C	-0.379865	-0.16275	PCoA
98	C	-0.339684	-0.10491	PCoA
98	C	-0.387955	0.0991972	PCoA
98	C	-0.30343	0.01071	PCoA
98	C	-0.264803	-0.158739	PCoA
98	C	-0.209064	-0.235709	PCoA
98	C	-0.0827378	-0.0795161	PCoA
98	T	0.529159	-0.151868	PCoA
98	T	0.498157	0.0464838	PCoA
98	T	0.239518	-0.119522	PCoA
98	T	0.0378899	0.0419982	PCoA
98	T	-0.0197612	0.115113	PCoA
98	T	-0.211191	-0.104733	PCoA
98	T	-0.341672	-0.0606107	PCoA
98	T	-0.343655	-0.020164	PCoA
98	T	-0.284227	-0.00467292	PCoA
99	C	-0.443039	-0.234105	PCoA
99	C	-0.400844	-0.235973	PCoA
99	C	-0.379865	-0.16275	PCoA
99	C	-0.339684	-0.10491	PCoA
99	C	-0.387955	0.0991972	PCoA
99	C	-0.30343	0.01071	PCoA
99	C	-0.264803	-0.158739	PCoA
99	C	-0.209064	-0.235709	PCoA
99	C	-0.0827378	-0.0795161	PCoA
99	T	0.594065	0.0350587	PCoA
99	T	0.559619	-0.0112166	PCoA
99	T	0.432988	0.0232801	PCoA
99	T	0.189344	0.0749514	PCoA
99	T	0.0743559	0.0247129	PCoA
99	T	0.0782131	0.0112351	PCoA
99	T	-0.0213742	-0.0755793	PCoA
99	T	-0.228322	-0.185655	PCoA
99	T	-0.111653	0.0129	PCoA
100	C	-0.443039	-0.234105	PCoA
100	C	-0.400844	-0.235973	PCoA
100	C	-0.379865	-0.16275	PCoA
100	C	-0.339684	-0.10491	PCoA
100	C	-0.387955	0.0991972	PCoA
100	C	-0.30343	0.01071	PCoA
100	C	-0.264803	-0.158739	PCoA
100	C	-0.209064	-0.235709	PCoA
100	C	-0.0827378	-0.0795161	PCoA
100	T	0.46234	-0.342651	PCoA
100	T	0.283892	-0.285111	PCoA
100	T	0.542685	-0.215413	PCoA
100	T	0.613293	0.00426658	PCoA
100	T	0.521115	0.0811863	PCoA
100	T	0.114824	-0.0965797	PCoA
100	T	-0.0578033	-0.0814079	PCoA
100	T	-0.0790099	-0.0120952	PCoA
100	T	-0.218923	-0.0662203	PCoA
101	C	-0.383296	-0.0535372	PCoA
101	C	-0.314699	0.00735791	PCoA
101	C	-0.292873	-0.195347	PCoA
101	C	-0.163474	-0.0860409	PCoA
101	C	-0.194655	-0.0283758	PCoA
101	C	-0.158797	-0.0283359	PCoA
101	C	0.0766147	0.21832	PCoA
101	C	-0.10735	0.23371	PCoA
101	C	0.241871	0.171721	PCoA
101	T	0.793764	-0.12552	PCoA
101	T	0.499109	-0.336375	PCoA
101	T	0.340089	-0.320958	PCoA
101	T	0.294878	-0.37091	PCoA
101	T	0.168597	-0.182357	PCoA
101	T	0.0438753	-0.251112	PCoA
101	T	0.0329621	-0.140403	PCoA
101	T	-0.0371938	-0.104614	PCoA
101	T	0.0641425	-0.0374443	PCoA
102	C	-0.383296	-0.0535372	PCoA
102	C	-0.314699	0.00735791	PCoA
102	C	-0.292873	-0.195347	PCoA
102	C	-0.163474	-0.0860409	PCoA
102	C	-0.194655	-0.0283758	PCoA
102	C	-0.158797	-0.0283359	PCoA
102	C	0.0766147	0.21832	PCoA
102	C	-0.10735	0.23371	PCoA
102	C	0.241871	0.171721	PCoA
102	T	-0.0340757	0.0310623	PCoA
102	T	0.022049	-0.0250155	PCoA
102	T	-0.0465479	-0.0141758	PCoA
102	T	0.329176	-0.0387085	PCoA
102	T	0.658129	-0.13035	PCoA
102	T	0.0906459	-0.19492	PCoA
102	T	-0.45657	-0.151864	PCoA
102	T	-0.450334	-0.203319	PCoA
102	T	-0.412918	-0.183005	PCoA
103	C	-0.383296	-0.0535372	PCoA
103	C	-0.314699	0.00735791	PCoA
103	C	-0.292873	-0.195347	PCoA
103	C	-0.163474	-0.0860409	PCoA
103	C	-0.194655	-0.0283758	PCoA
103	C	-0.158797	-0.0283359	PCoA
103	C	0.0766147	0.21832	PCoA
103	C	-0.10735	0.23371	PCoA
103	C	0.241871	0.171721	PCoA
103	T	-0.490869	-0.195567	PCoA
103	T	-0.207127	0.0355479	PCoA
103	T	0.023608	-0.00318143	PCoA
103	T	-0.130735	0.149473	PCoA
103	T	0.316704	0.198315	PCoA
103	T	0.145212	0.299488	PCoA
103	T	-0.052784	0.322659	PCoA
103	T	-0.0870824	0.378762	PCoA
103	T	-0.258575	0.348941	PCoA
104	C	-0.383296	-0.0535372	PCoA
104	C	-0.314699	0.00735791	PCoA
104	C	-0.292873	-0.195347	PCoA
104	C	-0.163474	-0.0860409	PCoA
104	C	-0.194655	-0.0283758	PCoA
104	C	-0.158797	-0.0283359	PCoA
104	C	0.0766147	0.21832	PCoA
104	C	-0.10735	0.23371	PCoA
104	C	0.241871	0.171721	PCoA
104	T	-0.158797	0.227415	PCoA
104	T	-0.0013363	0.0981553	PCoA
104	T	0.279287	0.209189	PCoA
104	T	0.246548	0.106229	PCoA
104	T	0.238753	0.0859471	PCoA
104	T	0.371269	0.0970109	PCoA
104	T	0.123385	-0.0732457	PCoA
104	T	-0.414477	-0.134664	PCoA
104	T	-0.403563	-0.0286085	PCoA
105	C	-0.0475134	-0.0645099	PCoA
105	C	-0.0046522	-0.0895706	PCoA
105	C	0.0382223	-0.116496	PCoA
105	T	-0.18989	-0.050437	PCoA
105	T	0.0551359	-0.0940733	PCoA
105	T	0.109061	-0.0743492	PCoA
106	C	-0.192903	0.0730981	PCoA
106	C	-0.0790076	0.0626789	PCoA
106	C	0.0130076	0.027959	PCoA
106	T	0.0467587	0.0835268	PCoA
106	T	0.113617	0.0851035	PCoA
106	T	0.116513	0.0781182	PCoA
107	C	0.188239	-0.0426175	NMDS
107	C	0.216957	-0.0212357	NMDS
107	C	0.258841	-0.0558244	NMDS
107	C	0.265155	-0.0440236	NMDS
107	C	0.286555	-0.0591694	NMDS
107	T	-0.10695	0.153276	NMDS
107	T	-0.109681	0.142535	NMDS
107	T	-0.113374	0.116744	NMDS
107	T	-0.0784239	0.131648	NMDS
107	T	-0.0354813	0.133614	NMDS
108	C	0.188239	-0.0426175	NMDS
108	C	0.216957	-0.0212357	NMDS
108	C	0.258841	-0.0558244	NMDS
108	C	0.265155	-0.0440236	NMDS
108	C	0.286555	-0.0591694	NMDS
108	T	-0.204237	-0.200069	NMDS
108	T	-0.200856	-0.24417	NMDS
108	T	-0.140707	-0.194966	NMDS
108	T	-0.13789	-0.164871	NMDS
108	T	-0.118298	-0.18431	NMDS
118	C	-0.0261929	-0.0863286	DCA
118	C	-0.041801	-0.0974303	DCA
118	C	-0.0235584	-0.101666	DCA
118	C	-0.0278785	-0.112751	DCA
118	C	-0.042643	-0.111068	DCA
118	C	-0.0547746	-0.123869	DCA
118	C	-0.0625926	-0.122176	DCA
118	T	-0.154069	0.0353648	DCA
118	T	-0.159226	0.00808471	DCA
118	T	-0.129684	-0.0021006	DCA
118	T	-0.113193	0.00133192	DCA
118	T	-0.135737	-0.0148933	DCA
118	T	-0.113147	-0.0225317	DCA
118	T	-0.0783997	-0.0301527	DCA
119	C	-0.0261929	-0.0863286	DCA
119	C	-0.041801	-0.0974303	DCA
119	C	-0.0235584	-0.101666	DCA
119	C	-0.0278785	-0.112751	DCA
119	C	-0.042643	-0.111068	DCA
119	C	-0.0547746	-0.123869	DCA
119	C	-0.0625926	-0.122176	DCA
119	T	0.0970438	-0.0537672	DCA
119	T	0.103979	-0.0477914	DCA
119	T	0.110876	-0.0222134	DCA
119	T	0.121284	-0.0162327	DCA
119	T	0.196826	-0.0161254	DCA
119	T	0.220254	-0.00756943	DCA
119	T	0.272354	-0.0083477	DCA
121	C	-0.0261929	-0.0863286	DCA
121	C	-0.041801	-0.0974303	DCA
121	C	-0.0235584	-0.101666	DCA
121	C	-0.0278785	-0.112751	DCA
121	C	-0.042643	-0.111068	DCA
121	C	-0.0547746	-0.123869	DCA
121	C	-0.0625926	-0.122176	DCA
121	T	0.0369434	0.0433065	DCA
121	T	0.0203551	0.090158	DCA
121	T	0.0810575	0.131153	DCA
121	T	0.0228219	0.161752	DCA
121	T	-0.0222362	0.113109	DCA
121	T	-0.0275858	0.185544	DCA
121	T	-0.0536415	0.188917	DCA
123	C	0.0161902	0.0284881	PCoA
123	C	0.080042	-0.0131874	PCoA
123	C	-0.0117457	-0.0284742	PCoA
123	C	-0.0607662	-0.0155024	PCoA
123	C	-0.0866265	-0.0887082	PCoA
123	T	0.011259	-0.00840232	PCoA
123	T	0.0108146	0.0165963	PCoA
123	T	-0.0126435	0.019023	PCoA
123	T	-0.000830009	0.0415599	PCoA
123	T	-0.0354859	0.0445766	PCoA
123	T	-0.0817909	0.0713069	PCoA
124	C	0.0161902	0.0284881	PCoA
124	C	0.080042	-0.0131874	PCoA
124	C	-0.0117457	-0.0284742	PCoA
124	C	-0.0607662	-0.0155024	PCoA
124	C	-0.0866265	-0.0887082	PCoA
124	T	0.0742419	0.00554451	PCoA
124	T	0.058204	-0.00513061	PCoA
124	T	0.0533639	-0.0163957	PCoA
124	T	0.0246347	0.00351448	PCoA
124	T	-0.0149191	-0.0209841	PCoA
124	T	-0.00323448	-0.0346976	PCoA
125	C	-0.722743	-0.358779	NMDS
125	C	-0.667011	-0.423664	NMDS
125	C	-0.659931	-0.568702	NMDS
125	C	-0.598105	-0.370229	NMDS
125	T	-0.249039	-0.248092	NMDS
125	T	-0.0554066	-0.183206	NMDS
125	T	0.0720238	-0.129771	NMDS
125	T	0.177423	-0.515267	NMDS
126	C	-0.722743	-0.358779	NMDS
126	C	-0.667011	-0.423664	NMDS
126	C	-0.659931	-0.568702	NMDS
126	C	-0.598105	-0.370229	NMDS
126	T	0.251913	-0.332061	NMDS
126	T	0.341059	-0.30916	NMDS
126	T	0.491361	-0.263359	NMDS
126	T	0.405415	-0.114504	NMDS
127	C	-0.722743	-0.358779	NMDS
127	C	-0.667011	-0.423664	NMDS
127	C	-0.659931	-0.568702	NMDS
127	C	-0.598105	-0.370229	NMDS
127	T	0.837869	-0.145038	NMDS
127	T	0.633957	-0.236641	NMDS
127	T	0.705116	-0.259542	NMDS
127	T	0.727172	-0.480916	NMDS
128	C	-0.722743	-0.358779	NMDS
128	C	-0.667011	-0.423664	NMDS
128	C	-0.659931	-0.568702	NMDS
128	C	-0.598105	-0.370229	NMDS
128	T	-0.833479	-0.0381679	NMDS
128	T	-0.808209	-0.0839695	NMDS
128	T	-0.675951	-0.0992366	NMDS
128	T	-0.617893	-0.221374	NMDS
129	C	-0.722743	-0.358779	NMDS
129	C	-0.667011	-0.423664	NMDS
129	C	-0.659931	-0.568702	NMDS
129	C	-0.598105	-0.370229	NMDS
129	T	-0.748956	0.10687	NMDS
129	T	-0.583591	0.0992366	NMDS
129	T	-0.431035	0.0687023	NMDS
129	T	-0.600805	0.255725	NMDS
130	C	-0.722743	-0.358779	NMDS
130	C	-0.667011	-0.423664	NMDS
130	C	-0.659931	-0.568702	NMDS
130	C	-0.598105	-0.370229	NMDS
130	T	-0.39144	0.442748	NMDS
130	T	-0.190451	0.435115	NMDS
130	T	-0.0612629	0.282443	NMDS
130	T	-0.158887	0.0381679	NMDS
131	C	-0.722743	-0.358779	NMDS
131	C	-0.667011	-0.423664	NMDS
131	C	-0.659931	-0.568702	NMDS
131	C	-0.598105	-0.370229	NMDS
131	T	0.06153	0.454198	NMDS
131	T	0.283283	0.553435	NMDS
131	T	0.41487	0.362595	NMDS
131	T	0.567542	0.362595	NMDS
136	C	-0.617143	-0.346141	RDA
136	C	-0.571429	-0.128079	RDA
136	C	-0.297143	-0.0610837	RDA
136	T	0.565714	-0.205213	RDA
136	T	0.108571	-0.127217	RDA
136	T	-0.0971429	0.0639163	RDA
137	C	-0.617143	-0.346141	RDA
137	C	-0.571429	-0.128079	RDA
137	C	-0.297143	-0.0610837	RDA
137	T	-0.2	0.938218	RDA
137	T	0.0628571	0.51679	RDA
137	T	0.662857	0.202135	RDA
138	C	-0.617143	-0.346141	RDA
138	C	-0.571429	-0.128079	RDA
138	C	-0.297143	-0.0610837	RDA
138	T	0.131429	-0.506691	RDA
138	T	0.188571	-0.443883	RDA
138	T	-0.451429	-0.0599754	RDA
139	C	0.211429	0.404179	RDA
139	C	0.154286	0.282935	RDA
139	C	0.651429	-0.0841499	RDA
139	T	-0.08	-0.196295	RDA
139	T	-0.0285714	0.207349	RDA
139	T	-0.394286	0.0792301	RDA
140	C	0.211429	0.404179	RDA
140	C	0.154286	0.282935	RDA
140	C	0.651429	-0.0841499	RDA
140	T	0.268571	-0.293022	RDA
140	T	0.48	-0.517044	RDA
140	T	0.342857	0.0069576	RDA
141	C	0.211429	0.404179	RDA
141	C	0.154286	0.282935	RDA
141	C	0.651429	-0.0841499	RDA
141	T	-0.491429	-0.163195	RDA
141	T	-0.377143	-0.203129	RDA
141	T	0.16	0.121573	RDA
142	C	0.0492744	0.0267942	PCoA
142	C	0.054042	0.0239505	PCoA
142	C	0.0778837	0.0125623	PCoA
142	C	0.0818246	-0.0140526	PCoA
142	C	0.0706982	-0.00892678	PCoA
142	C	0.0603573	-0.0111617	PCoA
142	C	0.0297538	-0.00145241	PCoA
142	C	0.0460169	-0.0309324	PCoA
142	C	0.0116294	0.123693	PCoA
142	C	0.0136145	0.121423	PCoA
142	C	0.0460522	-0.00432873	PCoA
142	T	0.0878436	0.0272511	PCoA
142	T	0.0898099	0.0108304	PCoA
142	T	0.0723051	0.0035215	PCoA
142	T	0.0595965	0.0148782	PCoA
142	T	0.0404969	0.00417756	PCoA
142	T	0.0364922	-0.0173205	PCoA
142	T	0.0801996	-0.0400857	PCoA
142	T	0.0785889	-0.0553642	PCoA
142	T	0.0175861	0.118016	PCoA
142	T	0.025948	0.127049	PCoA
142	T	-0.00224501	0.155431	PCoA
143	C	0.0531762	-0.0292546	PCoA
143	C	0.0448121	-0.0399856	PCoA
143	C	0.0332963	-0.0286322	PCoA
143	C	0.0197977	-0.013311	PCoA
143	C	0.0150189	-0.0189579	PCoA
143	C	0.00225552	-0.0489218	PCoA
143	C	-0.00923249	-0.0166251	PCoA
143	C	-0.0422013	0.00837388	PCoA
143	C	-0.0425862	0.0179976	PCoA
143	C	-0.0644804	-0.00118571	PCoA
143	C	0.0169762	-0.042171	PCoA
143	T	0.0300892	-0.0484345	PCoA
143	T	0.0524253	0.0041438	PCoA
143	T	0.0113744	-0.0687589	PCoA
143	T	0.00467795	-0.0211928	PCoA
143	T	-0.0192073	-0.0426346	PCoA
143	T	-0.0644999	-0.0159026	PCoA
143	T	-0.0339055	-0.0324043	PCoA
143	T	-0.0414211	-0.00294909	PCoA
143	T	-0.0469442	0.0298967	PCoA
144	C	-0.0994373	0.0238189	PCoA
144	C	-0.0927349	-0.019219	PCoA
144	C	-0.0772033	-0.000583666	PCoA
144	C	-0.0692413	0.00675229	PCoA
144	C	-0.0585342	-0.0147874	PCoA
144	C	-0.0406439	-0.0165362	PCoA
144	C	0.0149776	-0.0500898	PCoA
144	C	0.00347011	-0.0325101	PCoA
144	C	-0.0263471	-0.0295955	PCoA
144	C	-0.0501956	-0.0233016	PCoA
144	C	-0.0522024	-0.0374469	PCoA
144	T	-0.0942436	0.0424834	PCoA
144	T	-0.0839462	0.0118882	PCoA
144	T	-0.0724574	-0.0198424	PCoA
144	T	-0.0644737	0.00390861	PCoA
144	T	-0.0457844	0.00498779	PCoA
144	T	-0.0421601	0.0395058	PCoA
144	T	-0.0521559	-0.00235267	PCoA
144	T	-0.0402373	-0.00974489	PCoA
144	T	-0.0136317	-0.0358579	PCoA
144	T	-0.0347217	-0.0482511	PCoA
144	T	-0.0219674	-0.0250796	PCoA
145	C	-0.670142	0.274269	NMDS
145	C	-0.664709	0.138909	NMDS
145	C	-0.595069	0.113593	NMDS
145	T	-0.63144	0.253839	NMDS
145	T	-0.65717	0.232738	NMDS
145	T	-0.654507	0.191099	NMDS
146	C	-0.670142	0.274269	NMDS
146	C	-0.664709	0.138909	NMDS
146	C	-0.595069	0.113593	NMDS
146	T	-0.80896	0.100948	NMDS
146	T	-0.746956	0.0286774	NMDS
146	T	-0.762344	-0.0079412	NMDS
147	C	-0.670142	0.274269	NMDS
147	C	-0.664709	0.138909	NMDS
147	C	-0.595069	0.113593	NMDS
147	T	-0.546455	0.285974	NMDS
147	T	-0.626222	0.222643	NMDS
147	T	-0.6339	0.196522	NMDS
148	C	0.00802307	0.9396	NMDS
148	C	-0.0247775	0.81974	NMDS
148	C	0.104156	0.559592	NMDS
148	T	-0.124175	0.684116	NMDS
148	T	-0.139985	0.491375	NMDS
148	T	0.104527	0.476259	NMDS
149	C	0.00802307	0.9396	NMDS
149	C	-0.0247775	0.81974	NMDS
149	C	0.104156	0.559592	NMDS
149	T	-0.0298932	0.720771	NMDS
149	T	-0.207623	0.709984	NMDS
149	T	-0.128527	0.413274	NMDS
150	C	0.00802307	0.9396	NMDS
150	C	-0.0247775	0.81974	NMDS
150	C	0.104156	0.559592	NMDS
150	T	0.0383469	0.366747	NMDS
150	T	-0.0296849	0.673897	NMDS
150	T	-0.185494	0.730864	NMDS
198	C	0.0985915	-2.11249	PCA
198	C	0.774648	-1.80115	PCA
198	C	0.549296	-1.48388	PCA
198	T	-0.71831	1.40604	PCA
198	T	-0.549296	1.66151	PCA
198	T	0.0985915	1.51909	PCA
199	C	-0.774648	-0.587009	PCA
199	C	-0.661972	-0.21275	PCA
199	C	-0.478873	-0.213955	PCA
199	T	-0.408451	0.417161	PCA
199	T	-0.943662	1.13121	PCA
199	T	-0.605634	0.832932	PCA
200	C	0.267606	-0.593866	PCA
200	C	0.126761	-1.16531	PCA
200	C	-0.084507	-0.0783914	PCA
200	T	1.32394	0.464974	PCA
200	T	2.57746	0.969885	PCA
200	T	2.74648	0.751668	PCA
201	C	-0.746479	-0.172721	PCA
201	C	-0.746479	-0.0542995	PCA
201	C	-0.56338	-0.0555041	PCA
201	T	-0.211268	-0.0380838	PCA
201	T	-0.211268	-0.255189	PCA
201	T	-0.28169	-0.41262	PCA
202	C	1.97468	0.388716	PCA
202	C	2.17211	0.506992	PCA
202	C	2.06651	0.67308	PCA
202	T	-0.453021	-1.5817	PCA
202	T	-0.235675	-1.58303	PCA
202	T	-0.379822	-2.152	PCA
203	C	0.315763	-0.216928	PCA
203	C	0.565798	-0.0346362	PCA
203	C	0.709787	0.65382	PCA
203	T	0.526631	-0.30094	PCA
203	T	0.645087	-0.228137	PCA
203	T	0.750757	-0.449372	PCA
204	C	-1.01445	-0.365027	PCA
204	C	-0.856294	-0.430334	PCA
204	C	-0.882324	-0.669145	PCA
204	T	-0.593656	0.183865	PCA
204	T	-0.514282	-0.0739739	PCA
204	T	-0.349857	0.0996509	PCA
205	C	-0.691917	-0.219944	PCA
205	C	-0.792163	0.883611	PCA
205	C	-0.977497	1.58328	PCA
205	T	-0.912192	2.00567	PCA
205	T	-0.635086	1.63633	PCA
205	T	-0.771678	0.332015	PCA
206	C	-0.273246	0.0501241	PCoA
206	C	-0.180435	0.0362283	PCoA
206	C	-0.265455	-0.0282878	PCoA
206	C	-0.232475	-0.0143921	PCoA
206	T	-0.119425	0.0808933	PCoA
206	T	-0.109397	0.0987593	PCoA
206	T	-0.0512682	0.189082	PCoA
206	T	0.0395928	0.194045	PCoA
207	C	-0.163991	-0.175186	PCoA
207	C	-0.0489346	-0.0759305	PCoA
207	C	-0.0141241	-0.128536	PCoA
207	C	-0.00186662	-0.0173697	PCoA
207	T	0.0592895	0.0858561	PCoA
207	T	0.102327	0.129529	PCoA
207	T	0.13518	0.092804	PCoA
207	T	0.144173	0.0957816	PCoA
208	C	-0.019314	-0.20794	PCoA
208	C	0.0797244	-0.126551	PCoA
208	C	0.104678	-0.128536	PCoA
208	C	0.147587	-0.136476	PCoA
208	T	0.166852	-0.0173697	PCoA
208	T	0.21581	-0.00148883	PCoA
208	T	0.200843	0.00148883	PCoA
208	T	0.0919373	-0.0332506	PCoA
209	C	-0.195544	-0.0173697	PCoA
209	C	-0.200486	0.00248139	PCoA
209	C	-0.2194	0.0243176	PCoA
209	C	-0.265053	0.132506	PCoA
209	T	-0.0306053	0.0679901	PCoA
209	T	-0.14368	-0.0372208	PCoA
209	T	-0.00728191	0.212903	PCoA
209	T	-0.105285	0.146402	PCoA
210	C	-0.0991288	-0.187097	PCoA
210	C	-0.0280215	-0.0967742	PCoA
210	C	-0.0159424	-0.057072	PCoA
210	C	-0.0808144	-0.0491315	PCoA
210	T	0.114203	0.0878412	PCoA
210	T	0.116281	0.120596	PCoA
210	T	0.160208	0.120596	PCoA
210	T	0.162064	0.0640199	PCoA
211	C	0.016698	-0.179156	PCoA
211	C	0.0457216	-0.150372	PCoA
211	C	0.0557768	-0.121588	PCoA
211	C	0.0677246	-0.134491	PCoA
211	T	0.123921	-0.0183623	PCoA
211	T	0.139966	0.0104218	PCoA
211	T	0.192876	0.00942928	PCoA
211	T	0.203825	-0.00347395	PCoA
212	C	0.202173	-0.0427821	PCoA
212	C	0.213266	-0.0653054	PCoA
212	C	0.262542	-0.0602572	PCoA
212	T	-0.449881	0.0819355	PCoA
212	T	-0.398598	0.0350748	PCoA
212	T	-0.402033	0.0177837	PCoA
213	C	0.202173	-0.0427821	PCoA
213	C	0.213266	-0.0653054	PCoA
213	C	0.262542	-0.0602572	PCoA
213	T	0.232493	0.228757	PCoA
213	T	0.25662	0.367096	PCoA
213	T	0.265513	0.353229	PCoA
213	T	0.280096	0.360107	PCoA
214	C	0.202173	-0.0427821	PCoA
214	C	0.213266	-0.0653054	PCoA
214	C	0.262542	-0.0602572	PCoA
214	T	-0.317068	-0.00668276	PCoA
214	T	-0.334878	0.0158599	PCoA
214	T	-0.352835	0.0055311	PCoA
214	T	-0.415482	0.0143623	PCoA
215	C	-0.622327	-0.331878	NMDS
215	C	-0.54908	0.0786026	NMDS
215	C	-0.645783	0.0873362	NMDS
215	C	-0.676207	0.471616	NMDS
215	C	-0.435173	0.0305677	NMDS
215	C	-0.307276	0.0829694	NMDS
215	C	-0.265757	0.122271	NMDS
215	C	-0.224389	0.0742358	NMDS
215	C	-0.127422	0.218341	NMDS
215	C	-0.0513232	0.279476	NMDS
215	C	-0.0689262	0.0873362	NMDS
215	C	-0.179643	-0.0174672	NMDS
215	C	0.00353719	0.0436681	NMDS
215	C	0.0656832	0.0262009	NMDS
215	C	0.0827733	-0.0786026	NMDS
215	C	0.137935	-0.139738	NMDS
215	C	0.52493	-0.069869	NMDS
215	C	0.811933	0.104803	NMDS
215	C	0.501361	0.283843	NMDS
215	C	0.439268	0.331878	NMDS
215	C	0.100527	0.200873	NMDS
215	C	0.201009	0.379913	NMDS
215	C	0.0420315	0.331878	NMDS
215	C	0.0110792	0.41048	NMDS
215	C	-0.0234028	0.445415	NMDS
215	C	-0.0786026	0.484716	NMDS
215	C	0.291219	0.611354	NMDS
215	T	-0.748113	0.838428	NMDS
215	T	-0.731724	0.327511	NMDS
215	T	-0.763302	0.0436681	NMDS
215	T	-0.583245	0.296943	NMDS
215	T	-0.556305	-0.104803	NMDS
215	T	-0.369082	0.296943	NMDS
215	T	-0.358418	0.471616	NMDS
215	T	-0.293316	0.165939	NMDS
215	T	-0.234873	0.00436681	NMDS
215	T	-0.221274	-0.122271	NMDS
215	T	-0.196522	0.209607	NMDS
215	T	-0.161813	0.305677	NMDS
215	T	-0.123493	0.49345	NMDS
215	T	-0.15096	0.58952	NMDS
215	T	-0.181868	0.694323	NMDS
215	T	0.163601	0.720524	NMDS
215	T	0.726693	0.751092	NMDS
215	T	0.353387	0.606987	NMDS
215	T	0.0942221	0.550218	NMDS
215	T	0.0491511	0.454148	NMDS
215	T	0.190797	0.467249	NMDS
215	T	0.135062	0.196507	NMDS
215	T	0.0657737	0.0786026	NMDS
215	T	0.17606	-0.0655022	NMDS
215	T	0.525104	0.0305677	NMDS
215	T	0.227346	-0.371179	NMDS
215	T	0.934664	-0.834061	NMDS
215	T	-0.916329	-0.558952	NMDS
216	C	-0.622327	-0.331878	NMDS
216	C	-0.54908	0.0786026	NMDS
216	C	-0.645783	0.0873362	NMDS
216	C	-0.676207	0.471616	NMDS
216	C	-0.435173	0.0305677	NMDS
216	C	-0.307276	0.0829694	NMDS
216	C	-0.265757	0.122271	NMDS
216	C	-0.224389	0.0742358	NMDS
216	C	-0.127422	0.218341	NMDS
216	C	-0.0513232	0.279476	NMDS
216	C	-0.0689262	0.0873362	NMDS
216	C	-0.179643	-0.0174672	NMDS
216	C	0.00353719	0.0436681	NMDS
216	C	0.0656832	0.0262009	NMDS
216	C	0.0827733	-0.0786026	NMDS
216	C	0.137935	-0.139738	NMDS
216	C	0.52493	-0.069869	NMDS
216	C	0.811933	0.104803	NMDS
216	C	0.501361	0.283843	NMDS
216	C	0.439268	0.331878	NMDS
216	C	0.100527	0.200873	NMDS
216	C	0.201009	0.379913	NMDS
216	C	0.0420315	0.331878	NMDS
216	C	0.0110792	0.41048	NMDS
216	C	-0.0234028	0.445415	NMDS
216	C	-0.0786026	0.484716	NMDS
216	C	0.291219	0.611354	NMDS
216	T	-0.221908	-0.489083	NMDS
216	T	0.0579602	-0.445415	NMDS
216	T	0.551945	-0.427948	NMDS
216	T	0.642125	-0.213974	NMDS
216	T	0.735947	0.10917	NMDS
216	T	0.646447	0.28821	NMDS
216	T	0.359082	-0.0960699	NMDS
216	T	0.342338	0.209607	NMDS
216	T	0.33905	0.305677	NMDS
216	T	0.277063	0.414847	NMDS
216	T	0.228439	0.262009	NMDS
216	T	0.273246	0.20524	NMDS
216	T	0.297335	0.152838	NMDS
216	T	0.148864	0.187773	NMDS
216	T	0.148721	0.104803	NMDS
216	T	-0.00347686	-0.0174672	NMDS
216	T	0.114676	0.393013	NMDS
216	T	0.180683	0.611354	NMDS
216	T	0.0635413	0.786026	NMDS
216	T	-0.259158	-0.0567686	NMDS
216	T	-0.224065	0.262009	NMDS
216	T	-0.223914	0.349345	NMDS
216	T	-0.251307	0.489083	NMDS
216	T	-0.0782104	0.71179	NMDS
216	T	-0.417321	0.366812	NMDS
216	T	-0.496904	0.28821	NMDS
216	T	-0.763687	-0.179039	NMDS
216	T	-0.863761	-0.122271	NMDS
217	C	-0.815456	0.218524	NMDS
217	C	-0.755479	0.151954	NMDS
217	C	-0.767013	0.261939	NMDS
217	C	-0.633218	0.241679	NMDS
217	C	-0.280277	0.305355	NMDS
217	C	-0.224913	0.424023	NMDS
217	C	-0.301038	0.183792	NMDS
217	C	-0.167243	0.175109	NMDS
217	C	-0.0795848	0.230101	NMDS
217	C	-0.0818916	0.342981	NMDS
217	C	0.0311419	0.322721	NMDS
217	C	-0.0265283	0.114327	NMDS
217	C	-0.0565167	0.0535456	NMDS
217	C	-0.0242215	0.0448625	NMDS
217	C	0.0657439	0.0795948	NMDS
217	C	0.171857	-0.117221	NMDS
217	C	0.206459	0.065123	NMDS
217	C	0.194925	-0.406657	NMDS
217	C	0.324106	-0.823444	NMDS
217	C	0.414072	-0.759768	NMDS
217	C	0.598616	-0.580318	NMDS
217	C	0.28489	-0.125904	NMDS
217	C	0.303345	0.10275	NMDS
217	C	0.356401	0.180897	NMDS
217	C	0.38639	0.230101	NMDS
217	C	0.423299	0.232996	NMDS
217	C	0.506344	0.183792	NMDS
217	C	0.612457	0.0564399	NMDS
217	C	0.43714	-0.0564399	NMDS
217	C	0.815456	0.0824891	NMDS
217	T	0.898501	0.68741	NMDS
217	T	0.843137	0.565847	NMDS
217	T	0.693195	0.623734	NMDS
217	T	0.723183	0.467438	NMDS
217	T	0.688581	0.522431	NMDS
217	T	0.681661	0.403763	NMDS
217	T	0.589389	0.374819	NMDS
217	T	0.534025	0.429812	NMDS
217	T	0.515571	0.314038	NMDS
217	T	0.483276	0.2822	NMDS
217	T	0.515571	0.250362	NMDS
217	T	0.462514	0.224313	NMDS
217	T	0.587082	0.137482	NMDS
217	T	0.570934	-0.178003	NMDS
217	T	0.252595	0.371925	NMDS
217	T	0.201845	0.345876	NMDS
217	T	0.155709	0.30246	NMDS
217	T	0.16263	0.374819	NMDS
217	T	0.137255	0.374819	NMDS
217	T	0.123414	0.354559	NMDS
217	T	0.0311419	0.357453	NMDS
217	T	-0.0588235	0.337192	NMDS
217	T	-0.326413	0.270622	NMDS
217	T	-0.411765	0.244573	NMDS
217	T	-0.358708	0.418234	NMDS
217	T	-0.39331	0.424023	NMDS
217	T	-0.38639	0.542692	NMDS
217	T	-0.570934	0.41534	NMDS
218	C	-0.815456	0.218524	PCoA
218	C	-0.755479	0.151954	PCoA
218	C	-0.767013	0.261939	PCoA
218	C	-0.633218	0.241679	PCoA
218	C	-0.280277	0.305355	PCoA
218	C	-0.224913	0.424023	PCoA
218	C	-0.301038	0.183792	PCoA
218	C	-0.167243	0.175109	PCoA
218	C	-0.0795848	0.230101	PCoA
218	C	-0.0818916	0.342981	PCoA
218	C	0.0311419	0.322721	PCoA
218	C	-0.0265283	0.114327	PCoA
218	C	-0.0565167	0.0535456	PCoA
218	C	-0.0242215	0.0448625	PCoA
218	C	0.0657439	0.0795948	PCoA
218	C	0.171857	-0.117221	PCoA
218	C	0.206459	0.065123	PCoA
218	C	0.194925	-0.406657	PCoA
218	C	0.324106	-0.823444	PCoA
218	C	0.414072	-0.759768	PCoA
218	C	0.598616	-0.580318	PCoA
218	C	0.28489	-0.125904	PCoA
218	C	0.303345	0.10275	PCoA
218	C	0.356401	0.180897	PCoA
218	C	0.38639	0.230101	PCoA
218	C	0.423299	0.232996	PCoA
218	C	0.506344	0.183792	PCoA
218	C	0.612457	0.0564399	PCoA
218	C	0.43714	-0.0564399	PCoA
218	C	0.815456	0.0824891	PCoA
218	T	-0.889273	0.166425	PCoA
218	T	-0.670127	0.340087	PCoA
218	T	-0.582468	0.34877	PCoA
218	T	-0.649366	0.0911722	PCoA
218	T	-0.739331	0.024602	PCoA
218	T	-0.508651	0.0130246	PCoA
218	T	-0.259516	0.154848	PCoA
218	T	-0.164937	0.0419682	PCoA
218	T	-0.0588235	-0.351664	PCoA
218	T	0.474048	-0.52822	PCoA
218	T	0.400231	-0.149059	PCoA
218	T	0.570934	-0.0767004	PCoA
218	T	0.0911188	0.0419682	PCoA
218	T	-0.0519031	0.198263	PCoA
218	T	-0.0011534	0.224313	PCoA
218	T	-0.109573	0.256151	PCoA
218	T	-0.0911188	0.299566	PCoA
218	T	0.354095	0.227207	PCoA
218	T	0.441753	0.125904	PCoA
218	T	0.492503	0.131693	PCoA
218	T	0.404844	0.276411	PCoA
218	T	0.409458	0.299566	PCoA
218	T	0.612457	0.253256	PCoA
218	T	0.464821	0.345876	PCoA
218	T	0.683968	0.334298	PCoA
218	T	0.506344	0.426918	PCoA
218	T	0.506344	0.484805	PCoA
218	T	0.492503	0.54848	PCoA
218	T	0.598616	0.600579	PCoA
218	T	0.192618	0.829233	PCoA
233	C	-0.812109	0.315124	PCoA
233	C	-0.787056	0.235492	PCoA
233	C	-0.732777	0.171855	PCoA
233	C	-0.60334	0.427093	PCoA
233	T	-0.569937	0.108435	PCoA
233	T	-0.465553	-0.345541	PCoA
233	T	-0.0939457	-0.468306	PCoA
233	T	-0.00208768	-0.731072	PCoA
234	C	-0.812109	0.315124	PCoA
234	C	-0.787056	0.235492	PCoA
234	C	-0.732777	0.171855	PCoA
234	C	-0.60334	0.427093	PCoA
234	T	-0.757829	0.283359	PCoA
234	T	-0.686848	0.387086	PCoA
234	T	-0.561587	0.275782	PCoA
234	T	-0.532359	0.371458	PCoA
235	C	-0.812109	0.315124	PCoA
235	C	-0.787056	0.235492	PCoA
235	C	-0.732777	0.171855	PCoA
235	C	-0.60334	0.427093	PCoA
235	T	-0.561587	0.0168179	PCoA
235	T	-0.394572	-0.138228	PCoA
235	T	-0.256785	-0.209667	PCoA
235	T	-0.19833	-0.305168	PCoA
236	C	-0.498956	0.315747	PCoA
236	C	-0.407098	0.27609	PCoA
236	C	-0.227557	0.332224	PCoA
236	C	-0.0438413	0.177212	PCoA
236	T	0.0187891	-0.149357	PCoA
236	T	0.0480167	-0.213043	PCoA
236	T	0.36952	-0.308021	PCoA
236	T	0.31524	-0.66271	PCoA
237	C	-0.498956	0.315747	PCoA
237	C	-0.407098	0.27609	PCoA
237	C	-0.227557	0.332224	PCoA
237	C	-0.0438413	0.177212	PCoA
237	T	0.0521921	0.269037	PCoA
237	T	-0.0939457	0.344443	PCoA
237	T	-0.427975	0.335809	PCoA
237	T	-0.653445	0.307472	PCoA
238	C	-0.498956	0.315747	PCoA
238	C	-0.407098	0.27609	PCoA
238	C	-0.227557	0.332224	PCoA
238	C	-0.0438413	0.177212	PCoA
238	T	0.306889	-0.0969899	PCoA
238	T	0.265136	-0.236515	PCoA
238	T	0.194154	-0.30837	PCoA
238	T	0.365344	-0.415599	PCoA
239	C	0.394572	0.640237	PCoA
239	C	0.519833	0.556821	PCoA
239	C	0.59499	0.576891	PCoA
239	C	0.582463	0.72826	PCoA
239	T	0.561587	0.397541	PCoA
239	T	0.636743	0.266217	PCoA
239	T	0.803758	0.1789	PCoA
239	T	0.695198	0.0671302	PCoA
240	C	0.394572	0.640237	PCoA
240	C	0.519833	0.556821	PCoA
240	C	0.59499	0.576891	PCoA
240	C	0.582463	0.72826	PCoA
240	T	0.665971	0.421654	PCoA
240	T	0.398747	0.544627	PCoA
240	T	0.444676	0.656273	PCoA
241	C	0.394572	0.640237	PCoA
241	C	0.519833	0.556821	PCoA
241	C	0.59499	0.576891	PCoA
241	C	0.582463	0.72826	PCoA
241	T	0.732777	0.142902	PCoA
241	T	0.720251	0.0313236	PCoA
241	T	0.582463	-0.176122	PCoA
242	C	-0.160626	-0.0320226	NMDS
242	C	-0.14179	-0.00946317	NMDS
242	C	-0.133277	0.0169988	NMDS
242	C	-0.0916242	0.0435116	NMDS
242	C	-0.137631	-0.00749762	NMDS
242	T	-0.0833731	0.0396058	NMDS
242	T	-0.0896375	0.0337187	NMDS
242	T	-0.100163	0.0141107	NMDS
242	T	-0.108481	0.0101796	NMDS
242	T	-0.10444	-0.00156927	NMDS
243	C	-0.160626	-0.0320226	NMDS
243	C	-0.14179	-0.00946317	NMDS
243	C	-0.133277	0.0169988	NMDS
243	C	-0.0916242	0.0435116	NMDS
243	C	-0.137631	-0.00749762	NMDS
243	T	-0.0793913	0.0209997	NMDS
243	T	-0.0856557	0.0151125	NMDS
243	T	-0.0920892	-0.0103667	NMDS
243	T	-0.0984381	-0.0260499	NMDS
243	T	-0.133835	-0.0476551	NMDS
244	C	-0.160626	-0.0320226	NMDS
244	C	-0.14179	-0.00946317	NMDS
244	C	-0.133277	0.0169988	NMDS
244	C	-0.0916242	0.0435116	NMDS
244	C	-0.137631	-0.00749762	NMDS
244	T	-0.0585607	0.0347459	NMDS
244	T	-0.0462348	0.0230096	NMDS
244	T	-0.0629145	0.0102494	NMDS
244	T	-0.0509944	-0.0485079	NMDS
244	T	-0.0266216	-0.104307	NMDS
245	C	-0.160626	-0.0320226	NMDS
245	C	-0.14179	-0.00946317	NMDS
245	C	-0.133277	0.0169988	NMDS
245	C	-0.0916242	0.0435116	NMDS
245	C	-0.137631	-0.00749762	NMDS
245	T	0.192108	0.0410071	NMDS
245	T	0.335648	-0.126283	NMDS
245	T	0.550278	0.0239226	NMDS
245	T	0.447139	0.0727444	NMDS
245	T	0.332402	-0.0224517	NMDS
246	C	-0.0986228	0.056485	NMDS
246	C	-0.0343853	0.0305128	NMDS
246	C	0.0421831	0.0261521	NMDS
246	C	0.0607815	0.0319627	NMDS
246	C	-0.0283369	0.0718666	NMDS
246	T	0.0799236	-0.104128	NMDS
246	T	0.123554	-0.151666	NMDS
246	T	0.106753	-0.0865372	NMDS
246	T	0.106556	-0.0352952	NMDS
246	T	0.114765	-0.0176029	NMDS
247	C	-0.0986228	0.056485	NMDS
247	C	-0.0343853	0.0305128	NMDS
247	C	0.0421831	0.0261521	NMDS
247	C	0.0607815	0.0319627	NMDS
247	C	-0.0283369	0.0718666	NMDS
247	T	-0.0589189	-0.0462142	NMDS
247	T	0.0507083	-0.0389311	NMDS
247	T	0.0733844	-0.0173764	NMDS
247	T	0.0482089	0.0734184	NMDS
247	T	0.207523	0.0725462	NMDS
248	C	-0.0986228	0.056485	NMDS
248	C	-0.0343853	0.0305128	NMDS
248	C	0.0421831	0.0261521	NMDS
248	C	0.0607815	0.0319627	NMDS
248	C	-0.0283369	0.0718666	NMDS
248	T	0.17645	0.0825703	NMDS
248	T	0.149855	0.0038838	NMDS
248	T	0.0963096	-0.0608596	NMDS
248	T	0.0486771	-0.048774	NMDS
248	T	-0.0256411	-0.0917248	NMDS
249	C	-0.0986228	0.056485	NMDS
249	C	-0.0343853	0.0305128	NMDS
249	C	0.0421831	0.0261521	NMDS
249	C	0.0607815	0.0319627	NMDS
249	C	-0.0283369	0.0718666	NMDS
249	T	0.086765	0.270288	NMDS
249	T	-0.180726	-0.114525	NMDS
249	T	-0.347938	-0.21215	NMDS
249	T	-0.38845	0.101429	NMDS
249	T	-0.469262	0.133405	NMDS
258	C	3.06699	-1.82575	RDA
258	C	2.86231	-1.6499	RDA
258	C	-2.23825	-0.866145	RDA
258	T	0.00439098	-1.23799	RDA
258	T	0.544898	-0.440241	RDA
258	T	-1.53114	-0.0940909	RDA
259	C	3.06699	-1.82575	RDA
259	C	2.86231	-1.6499	RDA
259	C	-2.23825	-0.866145	RDA
259	T	-2.92648	0.724223	RDA
259	T	-2.15815	0.371022	RDA
259	T	-2.07905	1.22069	RDA
260	C	3.06699	-1.82575	RDA
260	C	2.86231	-1.6499	RDA
260	C	-2.23825	-0.866145	RDA
260	T	1.38213	1.08127	RDA
260	T	3.16602	1.79884	RDA
260	T	-0.47836	0.489023	RDA
269	C	0.153318	-0.0913792	PCoA
269	C	0.197942	-0.066163	PCoA
269	C	0.231813	0.109591	PCoA
269	T	0.152639	-0.0187469	PCoA
269	T	0.21988	-0.0135545	PCoA
269	T	0.188242	0.171742	PCoA
270	C	-0.278925	0.15855	PCoA
270	C	-0.47085	0.094541	PCoA
270	C	-0.172814	-0.195246	PCoA
270	T	-0.186774	-0.101547	PCoA
270	T	-0.0345247	-0.192234	PCoA
270	T	0.00721699	0.141406	PCoA
271	C	0.128378	-0.455505	PCoA
271	C	0.199324	-0.47156	PCoA
271	C	0.25	-0.469266	PCoA
271	T	0.631757	0.253211	PCoA
271	T	0.719595	0.260092	PCoA
271	T	0.766892	0.326606	PCoA
272	C	-0.523649	0.200459	PCoA
272	C	-0.496622	0.122477	PCoA
272	C	-0.466216	0.00321101	PCoA
272	T	-0.435811	0.129358	PCoA
272	T	-0.378378	0.11789	PCoA
272	T	-0.334459	0.127064	PCoA
273	C	-0.142497	-0.481818	PCoA
273	C	-0.0799632	-0.472727	PCoA
273	C	0.166202	-0.515909	PCoA
273	T	0.822761	0.0681818	PCoA
273	T	0.834108	0.154545	PCoA
273	T	0.915165	0.202273	PCoA
274	C	-0.455983	0.25	PCoA
274	C	-0.4561	0.218182	PCoA
274	C	-0.434442	0.109091	PCoA
274	T	-0.266135	-0.111364	PCoA
274	T	-0.390124	0.163636	PCoA
274	T	-0.422844	0.263636	PCoA
275	C	-0.581734	-0.33945	CCA
275	C	-0.544156	-0.229358	CCA
275	C	-0.543761	-0.165138	CCA
275	T	1.55256	-1.30275	CCA
275	T	1.51617	-1.22018	CCA
275	T	1.53507	-1.14679	CCA
276	C	-0.773317	0.00917431	CCA
276	C	-0.736021	0.0733945	CCA
276	C	-0.403974	0.0642202	CCA
276	T	0.860625	1.68807	CCA
276	T	0.787671	1.82569	CCA
276	T	0.806854	1.94495	CCA
277	C	-11.3485	-9.23324	CCA
277	C	-8.94478	-9.8369	CCA
277	C	-7.74427	-5.35346	CCA
277	T	8.12109	-5.16588	CCA
277	T	9.29168	-5.52919	CCA
277	T	8.60319	-7.06574	CCA
278	C	-6.27979	11.8918	CCA
278	C	-4.76381	7.48081	CCA
278	C	-5.60303	1.52646	CCA
278	T	5.09177	4.08554	CCA
278	T	6.95428	5.81095	CCA
278	T	6.53807	8.38593	CCA
279	C	-0.979866	-1.07347	CCA
279	C	-1.00671	-1.24384	CCA
279	C	-1.00671	-1.37825	CCA
279	T	1.11409	-0.159069	CCA
279	T	1.14094	-0.0962249	CCA
279	T	1.10515	-0.0336613	CCA
280	C	-0.791946	1.79476	CCA
280	C	-0.854586	1.40917	CCA
280	C	-0.818792	1.26596	CCA
280	T	1.06935	0.0378629	CCA
280	T	1.10515	0.00218101	CCA
280	T	1.18568	-0.0512216	CCA
281	C	-0.739567	-0.822056	RDA
281	C	-0.739606	-0.795429	RDA
281	C	-0.739707	-0.727382	RDA
281	T	-0.391739	0.394435	RDA
281	T	-0.342083	0.876757	RDA
281	T	-0.288864	0.953759	RDA
282	C	-0.739567	-0.822056	RDA
282	C	-0.739606	-0.795429	RDA
282	C	-0.739707	-0.727382	RDA
282	T	0.513536	-0.666356	RDA
282	T	0.542477	-0.201816	RDA
282	T	0.6048	-0.269771	RDA
283	C	-0.739567	-0.822056	RDA
283	C	-0.739606	-0.795429	RDA
283	C	-0.739707	-0.727382	RDA
283	T	-0.30598	0.506988	RDA
283	T	-0.187506	0.536749	RDA
283	T	-0.305686	0.308763	RDA
284	C	-0.739567	-0.822056	RDA
284	C	-0.739606	-0.795429	RDA
284	C	-0.739707	-0.727382	RDA
284	T	0.776038	0.144683	RDA
284	T	0.805979	-0.0653319	RDA
284	T	0.735013	-0.16307	RDA
285	C	-0.322222	0.131748	PCoA
285	C	-0.304444	0.121697	PCoA
285	C	-0.288889	0.0958167	PCoA
285	T	-0.213333	0.103102	PCoA
285	T	-0.182222	0.0844338	PCoA
285	T	-0.162222	-0.0536717	PCoA
286	C	-0.322222	0.131748	PCoA
286	C	-0.304444	0.121697	PCoA
286	C	-0.288889	0.0958167	PCoA
286	T	0.273333	-0.0157394	PCoA
286	T	0.62	0.153022	PCoA
286	T	0.637778	0.193331	PCoA
287	C	-0.322222	0.131748	PCoA
287	C	-0.304444	0.121697	PCoA
287	C	-0.288889	0.0958167	PCoA
287	T	0.0422222	0.189739	PCoA
287	T	-0.117778	0.047101	PCoA
287	T	-0.191111	0.0743512	PCoA
288	C	-0.322222	0.131748	PCoA
288	C	-0.304444	0.121697	PCoA
288	C	-0.288889	0.0958167	PCoA
288	T	-0.0177778	-0.355657	PCoA
288	T	0.0577778	-0.355566	PCoA
288	T	0.104444	-0.43033	PCoA
341	C	-0.121207	-0.0369375	PCoA
341	C	-0.0720556	-0.0343495	PCoA
341	C	-0.0814848	-0.0421462	PCoA
341	C	-0.0644437	-0.0498707	PCoA
341	C	-0.0517988	-0.0625151	PCoA
341	T	-0.083449	-0.0188387	PCoA
341	T	-0.0695939	-0.0155289	PCoA
341	T	-0.0204257	-0.0182578	PCoA
341	T	-0.0968157	0.0228427	PCoA
341	T	-0.0179021	-0.0190689	PCoA
342	C	-0.121207	-0.0369375	PCoA
342	C	-0.0720556	-0.0343495	PCoA
342	C	-0.0814848	-0.0421462	PCoA
342	C	-0.0644437	-0.0498707	PCoA
342	C	-0.0517988	-0.0625151	PCoA
342	T	-0.088781	0.0731713	PCoA
342	T	-0.0831449	0.0846386	PCoA
342	T	-0.0106498	0.0795193	PCoA
342	T	-0.000445941	0.0415104	PCoA
342	T	-0.0389657	0.0651272	PCoA
343	C	0.0440322	-0.0728878	PCoA
343	C	0.0319789	-0.0479718	PCoA
343	C	0.0602846	-0.0303077	PCoA
343	C	0.082976	-0.0310638	PCoA
343	C	0.0666128	-0.0384704	PCoA
343	T	0.00977591	-0.00222455	PCoA
343	T	0.0841437	-0.00161278	PCoA
343	T	0.0955333	-0.0158967	PCoA
343	T	0.0829399	-0.019612	PCoA
343	T	0.0507742	-0.0123377	PCoA
344	C	0.0440322	-0.0728878	PCoA
344	C	0.0319789	-0.0479718	PCoA
344	C	0.0602846	-0.0303077	PCoA
344	C	0.082976	-0.0310638	PCoA
344	C	0.0666128	-0.0384704	PCoA
344	T	0.101778	0.00252528	PCoA
344	T	0.0751734	0.0449885	PCoA
344	T	0.0757959	0.0474442	PCoA
344	T	0.0637825	0.0596814	PCoA
344	T	0.0196833	0.0538352	PCoA
345	C	-0.194674	-0.668774	PCoA
345	C	0.136875	-0.91579	PCoA
345	C	-0.197944	-0.342866	PCoA
345	C	-0.104143	-0.316499	PCoA
345	C	-0.00257217	-0.312489	PCoA
345	C	-0.0180227	-0.223134	PCoA
345	C	0.420284	0.190088	PCoA
345	C	0.639765	0.564108	PCoA
345	T	-0.822067	0.106348	PCoA
345	T	-0.748729	-0.344872	PCoA
345	T	-0.599308	0.158925	PCoA
345	T	-0.516902	0.350522	PCoA
345	T	-0.439406	0.0287473	PCoA
345	T	-0.321931	0.175544	PCoA
345	T	0.120535	0.718212	PCoA
346	C	-0.112373	-0.530748	PCoA
346	C	-0.256685	-0.418497	PCoA
346	C	-0.303473	-0.373645	PCoA
346	C	-0.1898	-0.17326	PCoA
346	C	-0.00213621	-0.0892762	PCoA
346	C	-0.0215365	-0.0222253	PCoA
346	C	-0.0369434	0.0894506	PCoA
346	T	-0.9277	0.0219986	PCoA
346	T	-0.595837	-0.0643043	PCoA
346	T	-0.517513	0.0380246	PCoA
346	T	-0.556357	0.149805	PCoA
346	T	-0.439022	0.225174	PCoA
346	T	-0.411286	0.425943	PCoA
346	T	-0.532361	0.435412	PCoA
346	T	-0.126132	0.42467	PCoA
347	C	-0.127695	0.155621	PCoA
347	C	-0.144599	0.0595948	PCoA
347	C	-0.102643	0.0146976	PCoA
347	T	-0.117882	-0.087936	PCoA
347	T	-0.0881522	-0.0755756	PCoA
347	T	-0.0768876	0.0908868	PCoA
348	C	-0.127695	0.155621	PCoA
348	C	-0.144599	0.0595948	PCoA
348	C	-0.102643	0.0146976	PCoA
348	T	-0.0457196	-0.0801322	PCoA
348	T	-0.0396683	-0.0750199	PCoA
348	T	-0.121399	0.0272359	PCoA
349	C	-0.127695	0.155621	PCoA
349	C	-0.144599	0.0595948	PCoA
349	C	-0.102643	0.0146976	PCoA
349	T	-0.136181	-0.0240547	PCoA
349	T	-0.0960099	0.00293737	PCoA
349	T	-0.0700564	-0.0286982	PCoA
350	C	-0.0143804	-0.0443058	PCoA
350	C	-0.00898926	0.0202221	PCoA
350	C	0.149012	0.0885913	PCoA
350	T	0.0974176	-0.0183099	PCoA
350	T	0.0478695	-0.0393996	PCoA
350	T	0.172753	0.0613649	PCoA
351	C	-0.0143804	-0.0443058	PCoA
351	C	-0.00898926	0.0202221	PCoA
351	C	0.149012	0.0885913	PCoA
351	T	0.0809317	-0.0417213	PCoA
351	T	0.146043	-0.0947719	PCoA
351	T	0.12871	0.043189	PCoA
352	C	-0.0143804	-0.0443058	PCoA
352	C	-0.00898926	0.0202221	PCoA
352	C	0.149012	0.0885913	PCoA
352	T	0.0570326	0.0713247	PCoA
352	T	0.157155	0.154576	PCoA
352	T	0.127516	-0.206929	PCoA
353	C	-0.433962	0.134454	RDA
353	C	-0.408805	-0.12395	RDA
353	C	-0.110063	0.232143	RDA
[truncated: 5,582 more rows]
