# Supplementary material for: Meta-analysis of the impacts of global change factors on soil microbial diversity and functionality
Source: Nat Commun. 2020 Jun 17;11:3072. doi: 10.1038/s41467-020-16881-7 (PMC7300008; doi:10.1038/s41467-020-16881-7)
Supplement: Supplementary file 7 — Supplementary Data 3 [file 41467_2020_16881_MOESM7_ESM.xlsx]

## Sheet: Sheet1
Global changes	Total observations	MAT range (℃)	MAP range (mm)	Magnitude range	Duration range (year)	Biomes	Microbes	Total sample size	pH	Soil C	Soil N	Soil C:N	Microbial biomass	Richness	Shannon	Beta diversity and community composition	Respiration	N mineralization	Oxidative C-cycling enzymes	Hydrolytic C-cycling enzymes	N-cycling enzymes	P-cycling enzymes	Microbial ecosystem function
eCO2	40	3.5—28.5	146—2077	80—350 ppm	1—21	Agriculture	Bacteria	9	6	2	2	2	6	8	9	5	2	1		1	1		7
eCO2							Fungi	2	2	2	1	1	2	2	2	1	1	1		1	1	1	2
eCO2							Specialized	2					2	2	2	2
eCO2						Desert	Bacteria	2	2	1	1	1	2	2				1		2	1		2
eCO2						Grassland	Bacteria	11	6	10	10	10	7	11	4	5	7	4	1	2	2	2	10
eCO2							Fungi	2	1	1	1	1		2	1		1		1	1	1	1	1
eCO2						Mediterranean	Bacteria	1					1	1			1			1			1
eCO2							Fungi	1					1	1	1		1			1			1
eCO2						Tem/Bor Forest	Bacteria	5	5	5	3	3		5	1	1	5	5	2	3	3	3	5
eCO2						Tro/Sub Forest	Bacteria	2	2	2	2	2	1	2				1	1	1			1
eCO2						Wetland	Bacteria	3	1	1	1	1		3	2	2		1	1	1			2
W	120	-9—22.3	216—1749	0.21—5 ℃	1—20	Agriculture	Bacteria	8	1	1	1	1	1	8	8	8	1	1		1	1		7
W							Fungi	1	1	1	1	1	1	1	1	1	1	1		1	1		1
W						Desert	Specialized	4	4	4	4	4		3	1	4							4
W						Grassland	Bacteria	24	8	23	23	23	17	24	11	19	8	6	2	10	10	9	19
W							Fungi	16	5	14	14	14	6	16	9	13	1	4	1	7	7	7	11
W							Specialized	2	2	2	2	2		2	2	2
W						Mediterranean	Fungi	6						6	6	5
W						Tem/Bor Forest	Bacteria	13	5	6	6	6	4	10	11	12	2	4	2	3	3	2	5
W							Fungi	2	1	1	1	1	2	2	1	1	2	1	1	2	2	1	2
W						Tro/Sub Forest	Bacteria	6	3	5	5	5	1	3	4	5	3		4	4	1	1	6
W							Fungi	4	3	3	3	3	4	3	4	3	1		4	4	1	1	4
W						Tundra	Bacteria	15	1	6	9	6	3	13	6	12	5	1	1	1	1	1	5
W							Fungi	5	1	2	2	2	3	5	5	4	4	1	1	1	1	1	4
W						Tundra	Specialized	4		4	4	4		4	4	4
W						Wetland	Bacteria	10	10	10	10	10				10
PPT-	67	-2—19.6	150—1450.5	8.3—70 %	1—6	Desert	Bacteria	4	3	3	3	3	2	4	4	2				1	1	1	2
PPT-							Fungi	1	1	1	1	1	1	1	1	1							1
PPT-						Grassland	Bacteria	16	8	1	1	1	3	12	12	5	8	4	1	8	8	8	15
PPT-							Fungi	13	8	1	1	1		9	12	5	5	4	1	8	8	8	12
PPT-						Mediterranean	Bacteria	4					4		4	4	2		4	4	4	4	4
PPT-							Fungi	10					4	6	10	9	2		4	4	4	4	4
PPT-						Tem/Bor Forest	Bacteria	11	11	11	11	11	2	11	11	1	1			1	1	1	1
PPT-							Fungi	5	1	1	1	1	1	1	5	1	1			5	5	5	5
PPT-						Tro/Sub Forest	Bacteria	1	1	1	1	1	1	1		1	1						1
PPT-							Fungi	2	2	2	2	2	2	2
PPT+	63	-2—17	150—1450.5	13—125 %	1—11	Agriculture	Bacteria	4	4	4	4	4		4	4	4							4
PPT+							Specialized	4	4	4	4	4		4	4								4
PPT+						Desert	Bacteria	8	4	3	3	3	4	7	8	4	1			2	2	2	4
PPT+							Fungi	4	2	1	1	1	2	3	4	2	1						2
PPT+						Grassland	Bacteria	20	9	12	12	12	10	16	6	13	8	4	2	6	7	7	15
PPT+							Fungi	9	2	5	5	5	4	5	5	7	4	4		4	4	4	8
PPT+						Mediterranean	Bacteria	3	2	3	3	3	3		3	3	3						3
PPT+							Fungi	3	2	3	3	3	3		3	3	3						3
PPT+						Tem/Bor Forest	Bacteria	3	3	3	3	3	2	3	2	2	2	1		2	2	2	2
PPT+							Fungi	5	5	5	5	5	1	5	5	1	1			1	1	1	1
P	66	-3.7—26	325—2600	0.9—30 g m-2	1—66	Agriculture	Bacteria	10	10	9	9	9	3	9	3	7	2					6	8
P							Fungi	10	4	4	4	4	1	10	10	10						6	6
P							Specialized	1	1	1	1	1		1	1	1
P						Grassland	Bacteria	15	15	15	15	15	6	14	8	9	2	1	1	2	2	1	2
P							Fungi	5	3	3	3	3	3	4	2	3	1	1		1	1		1
P							Specialized	8	8	8	8	8	6	8	8	6						4	4
P						Tem/Bor Forest	Fungi	1	1	1	1	1	1	1		1
P							Specialized	1	1			1		1		1							1
P						Tro/Sub Forest	Bacteria	6	6	5	4	4	3	6	2	4	1			1	1	1	1
P							Fungi	5	5	5	5	5	4	5	1	5	1			1	1	1	2
P							Specialized	3	3	2	2	3		3		1							3
N	305	-3.7—26	160—7400	0.2—60 g m-2	1—66	Agriculture	Bacteria	58	48	51	49	49	13	57	51	37	13	4	6	6	6	6	25
N							Fungi	20	20	20	20	20	12	20	16	20	3						3
N							Specialized	22	13	13	13	13	4	22	17	12						2	11
N						Desert	Bacteria	8	5	6	6	6	2	7	6	2	1	2		2	2	2	4
N							Fungi	8	5	6	6	6	2	7	6	2	1	2		2	2	2	4
N							Specialized	4	4	4	4	4		2		4							4
N						Grassland	Bacteria	62	61	61	61	61	25	59	41	22	15	5	14	13	20	17	27
N							Fungi	39	36	25	25	25	17	36	15	22	9	3	6	10	10	7	10
N							Specialized	2	2	2	2	2		2	2	2
N						Tem/Bor Forest	Bacteria	9	7	8	8	8	3	9	2	6	3	2	4	5	3	3	5
N							Fungi	9	5	9	9	9		9	5		3		4	1	1	1	4
N						Tem/Bor Forest	Specialized	1	1			1		1		1							1
N						Tro/Sub Forest	Bacteria	40	33	29	28	28	28	37	26	29	5		3	4	2	2	7
N							Fungi	15	14	11	11	11	11	14	10	12	2	1	3	6	4	4	7
N							Specialized	3	3	2	2	3		3		1							3
N						Wetland	Bacteria	2						2	2	2			1	1			1
N							Specialized	2	2	2	2	2		2									2
LUC	363	-4—30.5	116.8—7000			Grassland	Bacteria	56	53	56	56	56	27	56	26	37	12	13	3	6	3	6	19
LUC							Fungi	13	10	13	13	13	5	13	4	10		2		3	3	3	5
LUC							Specialized	13	13	13	13	13		13	13	1
LUC						Mediterranean	Bacteria	2	2	1	1	1		2	1	1
LUC							Fungi	5	5	5	5	5		5
LUC						Tem/Bor Forest	Bacteria	93	85	85	45	45	22	90	70	58	20	15		2	2	4	24
LUC							Fungi	12	12	12	12	12	5	11	3	10	1					2	3
LUC							Specialized	33	33	33	15	15	25	22	25	15		8				4	12
LUC						Tro/Sub Forest	Bacteria	79	72	66	63	69	24	65	63	68	10	6	4	8	8	8	24
LUC							Fungi	28	22	22	22	22	11	26	20	26	6	3	4	4	4	4	13
LUC							Specialized	10	10	10	6	6	2	6	10	6							6
LUC						Wetland	Bacteria	15	15	15	15	15	4	15	15	14			4	4	4	4	4
LUC							Fungi	4	4	4	4	4		3	3	2
W_eCO2	9	11.6—16	560—1322	2—3 ℃ and 125—300 ppm	1—5	Agriculture	Bacteria	2	1	1	1	1	1	2	2	2	1	1		1	1		1
W_eCO2							Fungi	1	1	1	1	1	1	1	1	1	1	1		1	1		1
W_eCO2						Grassland	Bacteria	5		4	4	4	4	5	1	2	4	2	1	1	1	1	5
W_eCO2							Fungi	1						1	1				1	1	1	1	1
N_PPT+	27	1.6—17	160—1119	1.5—30 and 14.3—125 %	1—8	Desert	Bacteria	4	2	1	1	1	2	3	4	2	1						2
N_PPT+							Fungi	4	2	1	1	1	2	3	4	2	1						2
N_PPT+						Grassland	Bacteria	13	13	13	13	13	10	13	10	5	1		7	3	10	10	11
N_PPT+							Fungi	1	1	1	1	1	1	1	1					1	1	1	1
N_PPT+						Tem/Bor Forest	Bacteria	1	1	1	1	1		1		1	1	1		1	1	1	1
N_PPT+							Fungi	4	4	4	4	4		4	4
N_P	63	-7—26	164—2600	5—30 and 1—19.8 g m-2	2—66	Agriculture	Bacteria	12	12	11	9	9	4	11	11	6	2	1	1	3	3	3	5
N_P							Fungi	7	6	6	6	6	3	7	7	7	2						2
N_P							Specialized	1	1	1	1	1		1	1	1
N_P						Grassland	Bacteria	11	11	11	11	11	6	8	2	7	4	3	1	4	4	1	4
N_P							Fungi	7	5	5	5	5	5	4	2	5	3	3		3	3		3
N_P							Specialized	2	2	2	2	2		2	2	2
N_P						Tem/Bor Forest	Specialized	1	1			1		1		1							1
N_P						Tro/Sub Forest	Bacteria	7	7	6	5	5	4	7	3	5	1			1	1	1	1
N_P							Fungi	6	6	6	6	6	5	6	1	6	1			2	2	2	3
N_P							Specialized	3	3	2	2	3		3		1							3
N_P						Tundra	Bacteria	4		4	4	4	4	4	4					4	4	4	4
N_P							Fungi	4		4	4	4	4	4	4					4	4	4	4
N_P_K	112	-1.5—19.5	164—1708	1.4—45 and 0.9—32.7 and 1.4—37.3 g m-2	2—110	Agriculture	Bacteria	39	39	36	33	33	9	35	33	27	1	1	2	12	6	12	13
N_P_K							Fungi	14	14	14	13	13	2	13	12	12	1		1	3	3	3	4
N_P_K							Specialized	52	47	47	47	47		46	47	38	3	1				5	25
N_P_K						Grassland	Bacteria	1	1	1	1	1		1	1	1
N_P_K						Tro/Sub Forest	Bacteria	6	6					6		6
The sample size of each variable was given
