# Supplementary material for: Meta-analysis of the impacts of global change factors on soil microbial diversity and functionality
Source: Nat Commun. 2020 Jun 17;11:3072. doi: 10.1038/s41467-020-16881-7 (PMC7300008; doi:10.1038/s41467-020-16881-7)
Supplement: Supplementary file 8 — Supplementary Software 1 [file 41467_2020_16881_MOESM8_ESM.txt]

library(maps)
library(mapdata)
library(ggplot2)
library(ggpubr)
library(ggrepel)
library(readxl)
library(metafor)
library(glmulti)
library(reshape2)
library(Hmisc)
library(psych)
library(setEPS)

gcdata1<-read_excel("GC.xlsx",sheet = "diversity", guess_max = 10000) #read data of  microbial alpha diversity,biomass, function, and the based information
structure<-read_excel("GC.xlsx",sheet = "structure") #read data of positions of samples on the ordination figure

########## Figure S1: plot of the locations of sampling sites 
tiff(filename = "Supplementary Fig. 1_map of locations.tiff",units="cm", width = 18, height = 25, res = 1000, compression = "lzw")
samplepoint<-gcdata1[,c("GC","MAT","MAP","Longitude", "Latitude")]
unique(samplepoint$GC)
mapworld<-borders("world",colour = "gray60",fill="gray60")
{
  ins_p1<-ggplotGrob(ggplot(data = subset(samplepoint, GC == "W"))+
                      geom_point(aes(x=MAT,y=MAP),shape=21, fill="green", stroke = 0.2, size=0.8)+
                      labs(x = expression(paste("MAT (",degree, "C)")), y = "MAP (mm)",colour = 'black')+
                      theme(legend.position="non",
                            panel.background = element_rect(fill = 'white', colour = 'white'),
                            axis.title = element_blank(),
                            axis.text.y = element_text(colour = 'black', size = 3, hjust=1),
                            axis.text.x = element_text(colour = 'black', size = 3, vjust=5),
                            axis.line = element_line(colour = 'black',size=0.2),
                            axis.ticks = element_blank(),
                            plot.margin=margin(0.1,0.1,0.1,0.1)))
  
  p1 <- ggplot()+mapworld+
    geom_point(data = subset(samplepoint, GC == "W"),
               aes(x=Longitude,y=Latitude),stroke = 0.2, shape=21,size =0.8,fill="red")+
    labs(x = expression(paste("Longitude (", degree, ")")),
         y = expression(paste("Latitude (", degree, ")")))+
    scale_x_continuous(breaks = seq(-180,180, by = 60),expand=c(0.02,0.02))+
    scale_y_continuous(breaks = seq(-90,90, by = 45),expand=c(0.04,0.04))+
    theme_bw()+
    annotate("text",x=0, y=90,label="(a) Warming (W)",size=2)+
    theme(axis.title.x = element_blank(),
          axis.title=element_text(size=10),axis.text = element_text(size = 8))+
    annotate("text",x=c(-170,-69),y=c(5,-59),label=c("MAP","MAT"),size=1.2)
    p1<-p1+annotation_custom(grob = ins_p1, xmin = -180, xmax = -80, ymin=-70, ymax = 0) 
  
  ins_p2<-ggplotGrob(ggplot(data = subset(samplepoint, GC == "eCO2"))+
                       geom_point(aes(x=MAT,y=MAP),shape=21, fill="green", stroke = 0.2, size=0.8)+
                       labs(x = expression(paste("MAT (",degree, "C)")), y = "MAP (mm)",colour = 'black')+
                       theme(legend.position="non",
                             panel.background = element_rect(fill = 'white', colour = 'white'),
                             axis.title = element_blank(),
                             axis.text.y = element_text(colour = 'black', size = 3, hjust=1),
                             axis.text.x = element_text(colour = 'black', size = 3, vjust=5),
                             axis.line = element_line(colour = 'black',size=0.2),
                             axis.ticks = element_blank(),
                             plot.margin=margin(0.1,0.1,0.1,0.1)))
  p2 <- ggplot()+mapworld+
    geom_point(data = subset(samplepoint, GC == "eCO2"),
               aes(x=Longitude,y=Latitude),stroke = 0.2, shape=21,size =0.8,fill="red")+
    labs(x = expression(paste("Longitude (", degree, ")")),
         y = expression(paste("Latitude (", degree, ")")), colour = 'black')+
    scale_x_continuous(breaks = seq(-180,180, by = 60),expand=c(0.02,0.02))+
    scale_y_continuous(breaks = seq(-90,90, by = 45),expand=c(0.04,0.04))+
    theme_bw()+
    annotate("text",x=0, y=90,label=expression(paste("(b) Elevated carbon dioxide (", eCO[2], ")")),size=2)+
    theme(axis.title = element_blank(),axis.text = element_text(size = 8))+
    annotate("text",x=c(-170,-69),y=c(5,-59),label=c("MAP","MAT"),size=1.2)
  p2<-p2+annotation_custom(grob = ins_p2, xmin = -180, xmax = -80, ymin=-70, ymax = 0) 
  
  
  ins_p3<-ggplotGrob(ggplot(data = subset(samplepoint, GC == "PPT-"))+
                       geom_point(aes(x=MAT,y=MAP),shape=21, fill="green", stroke = 0.2, size=0.8)+
                       labs(x = expression(paste("MAT (",degree, "C)")), y = "MAP (mm)",colour = 'black')+
                       theme(legend.position="non",
                             panel.background = element_rect(fill = 'white', colour = 'white'),
                             axis.title = element_blank(),
                             axis.text.y = element_text(colour = 'black', size = 3, hjust=1),
                             axis.text.x = element_text(colour = 'black', size = 3, vjust=5),
                             axis.line = element_line(colour = 'black',size=0.2),
                             axis.ticks = element_blank(),
                             plot.margin=margin(0.1,0.1,0.1,0.1)))
  p3 <- ggplot()+mapworld+
    geom_point(data = subset(samplepoint, GC == "PPT-"),
               aes(x=Longitude,y=Latitude),stroke = 0.2, shape=21,size =0.8,fill="red")+
    labs(x = expression(paste("Longitude (", degree, ")")),
         y = expression(paste("Latitude (", degree, ")")), colour = 'black')+
    scale_x_continuous(breaks = seq(-180,180, by = 60),expand=c(0.02,0.02))+
    scale_y_continuous(breaks = seq(-90,90, by = 45),expand=c(0.04,0.04))+
    theme_bw()+
    annotate("text",x=0, y=90,label=expression(paste("(c) Precipitation reduction (PPT-)")),size=2)+
    theme(axis.title.x = element_blank(),
          axis.title=element_text(size=10),axis.text = element_text(size = 8))+
    annotate("text",x=c(-170,-69),y=c(5,-59),label=c("MAP","MAT"),size=1.2)
  p3<-p3+annotation_custom(grob = ins_p3, xmin = -180, xmax = -80, ymin=-70, ymax = 0) 
  
  
  ins_p4<-ggplotGrob(ggplot(data = subset(samplepoint, GC == "PPT+"))+
                       geom_point(aes(x=MAT,y=MAP),shape=21, fill="green", stroke = 0.2, size=0.8)+
                       labs(x = expression(paste("MAT (",degree, "C)")), y = "MAP (mm)",colour = 'black')+
                       theme(legend.position="non",
                             panel.background = element_rect(fill = 'white', colour = 'white'),
                             axis.title = element_blank(),
                             axis.text.y = element_text(colour = 'black', size = 3, hjust=1),
                             axis.text.x = element_text(colour = 'black', size = 3, vjust=5),
                             axis.line = element_line(colour = 'black',size=0.2),
                             axis.ticks = element_blank(),
                             plot.margin=margin(0.1,0.1,0.1,0.1)))
  p4 <- ggplot()+mapworld+
    geom_point(data = subset(samplepoint, GC == "PPT+"),
               aes(x=Longitude,y=Latitude),stroke = 0.2, shape=21,size =0.8,fill="red")+
    labs(x = expression(paste("Longitude (", degree, ")")),
         y = expression(paste("Latitude (", degree, ")")), colour = 'black')+
    scale_x_continuous(breaks = seq(-180,180, by = 60),expand=c(0.02,0.02))+
    scale_y_continuous(breaks = seq(-90,90, by = 45),expand=c(0.04,0.04))+
    theme_bw()+
    annotate("text",x=0, y=90,label=expression(paste("(d) Precipitation addition (PPT+)")),size=2)+
    theme(axis.title = element_blank(),axis.text = element_text(size = 8))+
    annotate("text",x=c(-170,-69),y=c(5,-59),label=c("MAP","MAT"),size=1.2)
  p4<-p4+annotation_custom(grob = ins_p4, xmin = -180, xmax = -80, ymin=-70, ymax = 0) 
  
  
  ins_p5<-ggplotGrob(ggplot(data = subset(samplepoint, GC == "P"))+
                       geom_point(aes(x=MAT,y=MAP),shape=21, fill="green", stroke = 0.2, size=0.8)+
                       labs(x = expression(paste("MAT (",degree, "C)")), y = "MAP (mm)",colour = 'black')+
                       theme(legend.position="non",
                             panel.background = element_rect(fill = 'white', colour = 'white'),
                             axis.title = element_blank(),
                             axis.text.y = element_text(colour = 'black', size = 3, hjust=1),
                             axis.text.x = element_text(colour = 'black', size = 3, vjust=5),
                             axis.line = element_line(colour = 'black',size=0.2),
                             axis.ticks = element_blank(),
                             plot.margin=margin(0.1,0.1,0.1,0.1)))
  p5 <- ggplot()+mapworld+
    geom_point(data = subset(samplepoint, GC == "P"),
               aes(x=Longitude,y=Latitude),stroke = 0.2, shape=21,size =0.8,fill="red")+
    labs(x = expression(paste("Longitude (", degree, ")")),
         y = expression(paste("Latitude (", degree, ")")), colour = 'black')+
    scale_x_continuous(breaks = seq(-180,180, by = 60),expand=c(0.02,0.02))+
    scale_y_continuous(breaks = seq(-90,90, by = 45),expand=c(0.04,0.04))+
    theme_bw()+ 
    annotate("text",x=0, y=90,label=expression(paste("(e) Phosphorous addition (P)")),size=2)+
    theme(axis.title.x = element_blank(),
          axis.title=element_text(size=10),axis.text = element_text(size = 8))+
    annotate("text",x=c(-170,-69),y=c(5,-59),label=c("MAP","MAT"),size=1.2)
  p5<-p5+annotation_custom(grob = ins_p5, xmin = -180, xmax = -80, ymin=-70, ymax = 0) 
  
  
  ins_p6<-ggplotGrob(ggplot(data = subset(samplepoint, GC == "N"))+
                       geom_point(aes(x=MAT,y=MAP),shape=21, fill="green", stroke = 0.2, size=0.8)+
                       labs(x = expression(paste("MAT (",degree, "C)")), y = "MAP (mm)",colour = 'black')+
                       theme(legend.position="non",
                             panel.background = element_rect(fill = 'white', colour = 'white'),
                             axis.title = element_blank(),
                             axis.text.y = element_text(colour = 'black', size = 3, hjust=1),
                             axis.text.x = element_text(colour = 'black', size = 3, vjust=5),
                             axis.line = element_line(colour = 'black',size=0.2),
                             axis.ticks = element_blank(),
                             plot.margin=margin(0.1,0.1,0.1,0.1)))
  p6 <- ggplot()+mapworld+
    geom_point(data = subset(samplepoint, GC == "N"),
               aes(x=Longitude,y=Latitude),stroke = 0.2, shape=21,size =0.8,fill="red")+
    labs(x = expression(paste("Longitude (", degree, ")")),
         y = expression(paste("Latitude (", degree, ")")), colour = 'black')+
    scale_x_continuous(breaks = seq(-180,180, by = 60),expand=c(0.02,0.02))+
    scale_y_continuous(breaks = seq(-90,90, by = 45),expand=c(0.04,0.04))+
    theme_bw()+
    annotate("text",x=0, y=90,label=expression(paste("(f) Nitrogen addition (N)")),size=2)+
    theme(axis.title = element_blank(),axis.text = element_text(size = 8))+
    annotate("text",x=c(-170,-69),y=c(5,-59),label=c("MAP","MAT"),size=1.2)
  p6<-p6+annotation_custom(grob = ins_p6, xmin = -180, xmax = -80, ymin=-70, ymax = 0)  
  
  
  ins_p7<-ggplotGrob(ggplot(data = subset(samplepoint, GC == "LUC"))+
                       geom_point(aes(x=MAT,y=MAP),shape=21, fill="green", stroke = 0.2, size=0.8)+
                       labs(x = expression(paste("MAT (",degree, "C)")), y = "MAP (mm)",colour = 'black')+
                       theme(legend.position="non",
                             panel.background = element_rect(fill = 'white', colour = 'white'),
                             axis.title = element_blank(),
                             axis.text.y = element_text(colour = 'black', size = 3, hjust=1),
                             axis.text.x = element_text(colour = 'black', size = 3, vjust=5),
                             axis.line = element_line(colour = 'black',size=0.2),
                             axis.ticks = element_blank(),
                             plot.margin=margin(0.1,0.1,0.1,0.1)))
  p7 <- ggplot()+mapworld+
    geom_point(data = subset(samplepoint, GC == "LUC"),
               aes(x=Longitude,y=Latitude),stroke = 0.2, shape=21,size =0.8,fill="red")+
    labs(x = expression(paste("Longitude (", degree, ")")),
         y = expression(paste("Latitude (", degree, ")")), colour = 'black')+
    scale_x_continuous(breaks = seq(-180,180, by = 60),expand=c(0.02,0.02))+
    scale_y_continuous(breaks = seq(-90,90, by = 45),expand=c(0.04,0.04))+
    theme_bw()+
    annotate("text",x=0, y=90,label=expression(paste("(g) Land use change (LUC)")),size=2)+
    theme(axis.title.x = element_blank(),
          axis.title=element_text(size=10),axis.text = element_text(size = 8))+
    annotate("text",x=c(-170,-69),y=c(5,-59),label=c("MAP","MAT"),size=1.2)
  p7<-p7+annotation_custom(grob = ins_p7,xmin = -180, xmax = -80, ymin=-70, ymax = 0)  
  
  
  ins_p8<-ggplotGrob(ggplot(data = rbind(subset(samplepoint, GC == "W_eCO2"),
                                         subset(samplepoint, GC == "N_PPT+")))+
                       geom_point(aes(x=MAT,y=MAP),shape=21, fill="green", stroke = 0.2, size=0.8)+
                       labs(x = expression(paste("MAT (",degree, "C)")), y = "MAP (mm)",colour = 'black')+
                       theme(legend.position="non",
                             panel.background = element_rect(fill = 'white', colour = 'white'),
                             axis.title = element_blank(),
                             axis.text.y = element_text(colour = 'black', size = 3, hjust=1),
                             axis.text.x = element_text(colour = 'black', size = 3, vjust=5),
                             axis.line = element_line(colour = 'black',size=0.2),
                             axis.ticks = element_blank(),
                             plot.margin=margin(0.1,0.1,0.1,0.1)))
  p8 <- ggplot()+mapworld+
    geom_point(data = rbind(subset(samplepoint, GC == "W_eCO2"),
                            subset(samplepoint, GC == "N_PPT+")),
               aes(x=Longitude,y=Latitude, colour=GC),size =0.6)+
    labs(x = expression(paste("Longitude (", degree, ")")),
         y = expression(paste("Latitude (", degree, ")")), colour = 'black')+
    scale_color_manual(values = c("W_eCO2"="red","N_PPT+"="blue"),
                       labels = c(expression(W%*%eCO[2]), expression(N%*%PPT+phantom())))+
    scale_x_continuous(breaks = seq(-180,180, by = 60),expand=c(0.02,0.02))+
    scale_y_continuous(breaks = seq(-90,90, by = 45),expand=c(0.04,0.04))+
    theme_bw()+
    annotate("text",x=0, y=90,label=expression(paste("(h) W×", eCO[2], " and ", "N×PPT+")),size=2)+
    theme(legend.title = element_blank(),
          legend.position=c(0.5,0.25),
          legend.text=element_text(size=5),
          legend.key = element_rect(fill = NA),
          legend.key.width = unit(1,"lines"),
          legend.key.height = unit(0.7,"lines"),
          legend.background = element_rect(fill = NA),
          axis.title = element_blank(),axis.text = element_text(size = 8))+
    annotate("text",x=c(-170,-69),y=c(5,-59),label=c("MAP","MAT"),size=1.2)
  p8<-p8+annotation_custom(grob = ins_p8, xmin = -180, xmax = -80, ymin=-70, ymax = 0) 
  
  
  ins_p9<-ggplotGrob(ggplot(data = subset(samplepoint, GC == "N_P"))+
                       geom_point(aes(x=MAT,y=MAP),shape=21, fill="green", stroke = 0.2, size=0.8)+
                       labs(x = expression(paste("MAT (",degree, "C)")), y = "MAP (mm)",colour = 'black')+
                       theme(legend.position="non",
                             panel.background = element_rect(fill = 'white', colour = 'white'),
                             axis.title = element_blank(),
                             axis.text.y = element_text(colour = 'black', size = 3, hjust=1),
                             axis.text.x = element_text(colour = 'black', size = 3, vjust=5),
                             axis.line = element_line(colour = 'black',size=0.2),
                             axis.ticks = element_blank(),
                             plot.margin=margin(0.1,0.1,0.1,0.1)))
  p9 <- ggplot()+mapworld+
    geom_point(data = subset(samplepoint, GC == "N_P"),
               aes(x=Longitude,y=Latitude),stroke = 0.2, shape=21,size =0.8,fill="red")+
    labs(x = expression(paste("Longitude (", degree, ")")),
         y = expression(paste("Latitude (", degree, ")")), colour = 'black')+
    scale_x_continuous(breaks = seq(-180,180, by = 60),expand=c(0.02,0.02))+
    scale_y_continuous(breaks = seq(-90,90, by = 45),expand=c(0.04,0.04))+
    theme_bw()+
    annotate("text",x=0, y=90,label=expression(paste("(i) N×P")),size=2)+
    theme(axis.title=element_text(size=10),axis.text = element_text(size = 8))+
    annotate("text",x=c(-170,-69),y=c(5,-59),label=c("MAP","MAT"),size=1.2)
  p9<-p9+annotation_custom(grob = ins_p8, xmin = -180, xmax = -80, ymin=-70, ymax = 0) 
  
  
  ins_p10<-ggplotGrob(ggplot(data = subset(samplepoint, GC == "N_P_K"))+
                        geom_point(aes(x=MAT,y=MAP),shape=21, fill="green", stroke = 0.2, size=0.8)+
                        labs(x = expression(paste("MAT (",degree, "C)")), y = "MAP (mm)",colour = 'black')+
                        theme(legend.position="non",
                              panel.background = element_rect(fill = 'white', colour = 'white'),
                              axis.title = element_blank(),
                              axis.text.y = element_text(colour = 'black', size = 3, hjust=1),
                              axis.text.x = element_text(colour = 'black', size = 3, vjust=5),
                              axis.line = element_line(colour = 'black',size=0.2),
                              axis.ticks = element_blank(),
                              plot.margin=margin(0.1,0.1,0.1,0.1)))
  p10 <- ggplot()+mapworld+
    geom_point(data = subset(samplepoint, GC == "N_P_K"),
               aes(x=Longitude,y=Latitude),stroke = 0.2, shape=21,size =0.8,fill="red")+
    labs(x = expression(paste("Longitude (", degree, ")")),
         y = expression(paste("Latitude (", degree, ")")), colour = 'black')+
    scale_x_continuous(breaks = seq(-180,180, by = 60),expand=c(0.02,0.02))+
    scale_y_continuous(breaks = seq(-90,90, by = 45),expand=c(0.04,0.04))+
    theme_bw()+
    annotate("text",x=0, y=90,label=expression(paste("(j) N×P×Potassium (N×P×K)")),size=2)+
    theme(axis.title.y = element_blank())+
    theme(axis.title=element_text(size=10),axis.text = element_text(size = 8))+
    annotate("text",x=c(-170,-69),y=c(5,-59),label=c("MAP","MAT"),size=1.2)
  p10<-p10+annotation_custom(grob = ins_p10, xmin = -180, xmax = -80, ymin=-70, ymax = 0) 
  
  
  psum1<-ggarrange(p1,p2,p3,p4,p5,p6,p7,p8,p9,p10, ncol = 2, nrow = 5, widths = c(8, 7.5))
  psum1
}
dev.off()

########## analysis of the effects of different index on richness
##### test effects of different index on richness by fixed-effect model
{
  indexdata<-cbind(melt(gcdata1[,c("Observation", "OTU","Chao","ACE")],id=c("Observation"),variable.name="index",value.name="yi"),
                   melt(gcdata1[,c("Observation", "OTU_var","Chao_var","ACE_var")],id=c("Observation"),variable.name="index",value.name="vi"))
  names(indexdata)
  indexdata<-indexdata[,c(1,2,3,6)]
  indexdata<-indexdata[order(indexdata[,1]),]
  indexdata<- na.omit(indexdata)
  indexdata$no<-NA
  
  for (i in 1:nrow(indexdata)){
    if (length(which(indexdata$Observation==indexdata$Observation[i]))>1) {
      indexdata$no[i]<-1
    }
  }
  indexdata<-na.omit(indexdata)
  
  indexdata<-indexdata[,c("Observation","index","yi","vi")]
  indexdata$beta<-NA
  indexdata$se<-NA
  indexdata$zval<-NA
  indexdata$pval<-NA
  indexdata$ci.lb<-NA
  indexdata$ci.ub<-NA
  indexdata$QM<-NA
  indexdata$QMp<-NA
  indexdata$mark<-NA
  
  study<-unique(indexdata[,1])
  
  nforwrite1<-0
  for (i in 1:length(study)){
    transdata<-subset(indexdata, Observation==study[i])
    nforwrite1<-nforwrite1+length(transdata[,1])
    nforwrite2<-nforwrite1-length(transdata[,1])+1
    tranres<-rma(yi,vi, mods=~factor(index)-1, method="FE", data=transdata)
    tranres<-data.frame(tranres[c("beta","se","zval","pval","ci.lb","ci.ub")])
    indexdata[nforwrite2:nforwrite1,5:10]<-tranres[,1:6]
    tranres<-rma(yi,vi, mods=~factor(index), method="FE",data=transdata)
    indexdata[nforwrite2:nforwrite1,11]<-tranres$QM
    indexdata[nforwrite2:nforwrite1,12]<-tranres$QMp
  }
}

###### mark the significant observation with "*"
for (i in 1:length(indexdata[,1])){
  {if(indexdata[i,"QMp"]<0.05) indexdata[i,"mark"]<-"*"
  else indexdata[i,"mark"]<-""
  }
}
nsig<-nrow(subset(indexdata[!duplicated(indexdata[,1]),],mark=="*"))
nNotsig<-length(study)-nsig
write.csv(indexdata, file = "indexdata.csv", row.names = F, na="")

##### plot the effects of different index on richness
tiff(filename = "Supplementary Fig. 11_index comparing.tiff", units = "cm", width = 18, height = 22, res = 1000, compression = "lzw")
{
  sig<-c("Not significant","Significant")
  per<-c(nNotsig,nsig)
  mydata=data.frame(sig,per)
  ins_p<-ggplotGrob(ggplot(data=mydata,aes(x=sig,y=per,fill=sig))+
                      geom_bar(position="dodge",stat="identity",width=0.4)+
                      labs(x = "", y = "Number of observations",colour = 'black')+
                      scale_y_continuous(expand=c(0,0))+
                      theme(legend.position="non",
                            panel.background = element_rect(fill = 'white', colour = 'white'),
                            axis.title = element_text(size=10),
                            axis.text.y = element_text(colour = 'black', size = 8),
                            axis.text.x = element_text(colour = 'black', size = 8),
                            axis.line = element_line(colour = 'black',size=0.2),
                            axis.ticks = element_line(colour = 'black',size=0.2)))
  ins_p   
  
  indexdata$Observation<-factor(indexdata$Observation)
  p1<-ggplot(data = indexdata,aes(x=Observation,y=beta,colour=index)) + 
    geom_point(position=position_dodge(0),size=0.5) + 
    geom_text(aes(x = Observation, y = -2, label = mark), hjust=-0.9, size = 3, check_overlap = FALSE,colour="black")+
    geom_errorbar(position=position_dodge(0),aes(ymin = ci.lb,ymax = ci.ub,colour=index), width=0.3,size=0.2)+
    geom_hline(yintercept=0,linetype = "dashed",size=0.2)+
    
    labs(x = "Observations", y = "Response ratio",colour = 'black')+
    theme(legend.title = element_blank(),
          legend.position=c(0.8,0.95),
          legend.direction="horizontal",
          
          panel.background = element_rect(fill = 'white', colour = 'white'),
          axis.title=element_text(size=10),
          axis.text.y = element_text(colour = 'black', size = 2),
          axis.text.x = element_text(colour = 'black', size = 8),
          axis.line = element_line(colour = 'black',size=0.2),
          #axis.line.y = element_blank(),
          axis.ticks = element_line(colour = 'black',size=0.2))+
    #axis.ticks.y = element_blank())+
    #geom_segment(x = nostudy+5, y = -3, xend = nostudy+5, yend = 3, colour = "black",size=0.2)+
    coord_flip()
  
  p1
  p1+annotation_custom(grob = ins_p, xmin = 200, xmax = 400, ymin=0.65, ymax = 2.5) 
}
dev.off()

##### calculate the overall richness
{
  indexdata<-cbind(melt(gcdata1[,c("Observation", "OTU","Chao","ACE")],id=c("Observation"),variable.name="index",value.name="yi"),
                   melt(gcdata1[,c("Observation", "OTU_var","Chao_var","ACE_var")],id=c("Observation"),variable.name="index",value.name="vi"))
  names(indexdata)
  indexdata<-indexdata[,c(1,2,3,6)]
  indexdata<-indexdata[order(indexdata[,1]),]
  indexdata<- na.omit(indexdata)
  
  i<-1
  gcdata1$Richness<-NA
  gcdata1$Richness_var<-NA
  study<-unique(indexdata[,1])
  for (i in 1:length(study)){
    transdata<-subset(indexdata, Observation==study[i])
    tranres<-rma(yi,vi,data=transdata)
    tranres<-data.frame(tranres[c("beta","se")])
    gcdata1[study[i],"Richness"]<-tranres$beta
    gcdata1[study[i],"Richness_var"]<-tranres$se^2
  }
  
}


########## calculate the functions
{
  Oenzyme<-cbind(melt(gcdata1[,c("Observation", "PO","PER")],id=c("Observation"),variable.name="index",value.name="yi"),
                 melt(gcdata1[,c("Observation", "PO_var","PER_var")],id=c("Observation"),variable.name="index",value.name="vi"))
  names(Oenzyme)
  Oenzyme<-Oenzyme[,c(1,2,3,6)]
  Oenzyme<-Oenzyme[order(Oenzyme[,1]),]
  Oenzyme<- na.omit(Oenzyme)
  gcdata1$Oenzyme<-NA
  gcdata1$Oenzyme_var<-NA
  study<-unique(Oenzyme[,1])
  for (i in 1:length(study)){
    transdata<-subset(Oenzyme, Observation==study[i])
    tranres<-rma(yi,vi, data=transdata)
    tranres<-data.frame(tranres[c("beta","se")])
    gcdata1[study[i],"Oenzyme"]<-tranres$beta
    gcdata1[study[i],"Oenzyme_var"]<-tranres$se^2
  }
  
  
  Cenzyme<-cbind(melt(gcdata1[,c("Observation", "BG","AG","CEL", "XYL","Invertase")],id=c("Observation"),variable.name="index",value.name="yi"),
                 melt(gcdata1[,c("Observation", "BG_var","AG_var","CEL_var", "XYL_var","Invertase_var")],id=c("Observation"),variable.name="index",value.name="vi"))
  names(Cenzyme)
  Cenzyme<-Cenzyme[,c(1,2,3,6)]
  Cenzyme<-Cenzyme[order(Cenzyme[,1]),]
  Cenzyme<- na.omit(Cenzyme)
  gcdata1$Cenzyme<-NA
  gcdata1$Cenzyme_var<-NA
  study<-unique(Cenzyme[,1])
  for (i in 1:length(study)){
    transdata<-subset(Cenzyme, Observation==study[i])
    tranres<-rma(yi,vi, data=transdata)
    tranres<-data.frame(tranres[c("beta","se")])
    gcdata1[study[i],"Cenzyme"]<-tranres$beta
    gcdata1[study[i],"Cenzyme_var"]<-tranres$se^2
  }
  

  Nenzyme<-cbind(melt(gcdata1[,c("Observation", "NAG","LAP","Urease")],id=c("Observation"),variable.name="index",value.name="yi"),
                 melt(gcdata1[,c("Observation", "NAG_var","LAP_var","Urease_var")],id=c("Observation"),variable.name="index",value.name="vi"))
  names(Nenzyme)
  Nenzyme<-Nenzyme[,c(1,2,3,6)]
  Nenzyme<-Nenzyme[order(Nenzyme[,1]),]
  Nenzyme<- na.omit(Nenzyme)
  gcdata1$Nenzyme<-NA
  gcdata1$Nenzyme_var<-NA
  study<-unique(Nenzyme[,1])
  for (i in 1:length(study)){
    transdata<-subset(Nenzyme, Observation==study[i])
    tranres<-rma(yi,vi, data=transdata)
    tranres<-data.frame(tranres[c("beta","se")])
    gcdata1[study[i],"Nenzyme"]<-tranres$beta
    gcdata1[study[i],"Nenzyme_var"]<-tranres$se^2
  }
  
  gcdata1$Penzyme<-gcdata1$AP
  gcdata1$Penzyme_var<-gcdata1$AP_var
  

  EcoFun<-c("Observation", "PO","PER", "BG","AG","CEL", "XYL","Invertase",
            "NAG","LAP","Urease","AP","Nmin","Nfixation","Nitrification","Denitrification","Respiration")
  EcoFun_var<-c("Observation", "PO_var","PER_var", "BG_var","AG_var","CEL_var", "XYL_var","Invertase_var",
                "NAG_var","LAP_var","Urease_var","AP_var","Nmin_var","Nfixation_var","Nitrification_var","Denitrification_var","Respiration_var")
  
  EcoFun<-cbind(melt(gcdata1[,EcoFun],id=c("Observation"),variable.name="index",value.name="yi"),
                melt(gcdata1[,EcoFun_var],id=c("Observation"),variable.name="index",value.name="vi"))
  names(EcoFun)
  EcoFun<-EcoFun[,c(1,2,3,6)]
  EcoFun<-EcoFun[order(EcoFun[,1]),]
  EcoFun<- na.omit(EcoFun)
  gcdata1$EcoFun<-NA
  gcdata1$EcoFun_var<-NA
  study<-unique(EcoFun[,1])
  for (i in 1:length(study)){
    transdata<-subset(EcoFun, Observation==study[i])
    tranres<-rma(yi,vi, data=transdata,control=list(stepadj=0.5, maxiter=200))
    tranres<-data.frame(tranres[c("beta","se")])
    gcdata1[study[i],"EcoFun"]<-tranres$beta
    gcdata1[study[i],"EcoFun_var"]<-tranres$se^2
  }
  
}


########## calculation of response ratio community structure and beta diversity
##### a diagrammatic sketch of the calculation
tiff(filename = "Supplementary Fig. 13_structure and beta.tiff", units = "cm", width = 18, height = 14, res = 1000, compression = "lzw")
{
  mydata1<-data.frame(treat="Control",
                      axis1=c(-0.8,-0.8,-0.6,-0.4,-0.4),
                      axis2=c(-0.2,0.2,0,-0.2,0.2))
  mydata2<-data.frame(treat="Treatment",
                      axis1=c(-0.8,-0.8,-0.6,-0.4,-0.4),
                      axis2=c(-0.2,0.2,0,-0.2,0.2))
  untreatdata<-mydata2
  untreatdata[,2:3]<-mydata2[,2:3]+0.1
  mydata<-rbind(mydata1,untreatdata)
  nochange<-ggplot(data = mydata, aes(x=axis1, y=axis2, shape=treat, fill=treat,size=treat)) +
    geom_point(stroke = 0.3,alpha=0.8) +
    labs(x = "Axis1", y = "Axis2",colour = 'black')+
    scale_x_continuous(limits = c(-1,1),breaks = c(-1,-0.5,0,0.5,1))+
    scale_y_continuous(limits = c(-1,1),breaks = c(-1,-0.5,0,0.5,1))+
    scale_fill_manual(values = c("Control"="grey","Treatment"="firebrick3"))+
    scale_shape_manual(values = c("Control"=21,"Treatment"=24))+
    scale_size_manual(values = c("Control"=4,"Treatment"=3))+
    geom_hline(yintercept=0,linetype="dashed",color="grey")+
    geom_vline(xintercept=0,linetype="dashed",color="grey")+
    theme_bw() +
    theme(panel.background = element_rect(fill = "white", colour = "black", size = 0.2),
          panel.grid.minor = element_line(colour = "white", size = 0.5), 
          panel.grid.major = element_line(colour = "white", size = 0.2),
          legend.title = element_blank(),
          legend.direction = "vertical",
          legend.text = element_text(size = 8),
          legend.key = element_blank(),
          legend.position=c(0.8, 0.2),
          legend.background = element_blank(),
          axis.title=element_text(size=10),
          axis.text.y = element_text(colour = 'black', size = 8),
          axis.text.x = element_text(colour = 'black', size = 8),
          axis.line = element_line(colour = 'black',size=0.2),
          axis.ticks = element_line(colour = 'black',size=0.2))+
    geom_segment(x = -0.8, y = -0.2, xend = -0.8, yend = 0.2, colour = "black",size=0.5)+
    geom_segment(x = -0.7, y = 0.3, xend = -0.3, yend = 0.3, colour = "firebrick3",size=0.5)+
    geom_segment(x = -0.8, y = 0.2, xend = -0.7, yend = 0.3, colour = "blue",size=0.5)+
    annotate("text",x=-0.9,y=0.1,label=expression(Dc[italic(i)]), colour = "black",size=3)+
    annotate("text",x=-0.5,y=0.38,label=expression(Dt[italic(j)]), colour = "firebrick3",size=3)+
    annotate("text",x=-0.8,y=0.35,label=expression(Db[italic(k)]), colour = "blue",angle=45,size=3)+
    annotate("text",x=0,y=0.95,label=expression(paste("Structure: ", "Control"," = ","Treatment")),size=3)+
    annotate("text",x=0,y=0.8,label=expression(paste("Beta diversity: ", "Control"," = ","Treatment")),size=3)
  nochange
  
  commdata<-mydata2
  commdata[,2]<-mydata2[,2]+1.2
  commdata[,3]<-mydata2[,3]+0.4
  mydata<-rbind(mydata1,commdata)
  comm<-ggplot(data = mydata, aes(x=axis1, y=axis2, shape=treat, fill=treat,size=treat)) +
    geom_point(stroke = 0.3,alpha=0.8) +
    labs(x = "Axis1", y = "Axis2",colour = 'black')+
    scale_x_continuous(limits = c(-1,1),breaks = c(-1,-0.5,0,0.5,1))+
    scale_y_continuous(limits = c(-1,1),breaks = c(-1,-0.5,0,0.5,1))+
    scale_fill_manual(values = c("Control"="grey","Treatment"="firebrick3"))+
    scale_shape_manual(values = c("Control"=21,"Treatment"=24))+
    scale_size_manual(values = c("Control"=4,"Treatment"=3))+
    geom_hline(yintercept=0,linetype="dashed",color="grey")+
    geom_vline(xintercept=0,linetype="dashed",color="grey")+
    theme_bw() +
    theme(panel.background = element_rect(fill = "white", colour = "black", size = 0.2),
          panel.grid.minor = element_line(colour = "white", size = 0.5), 
          panel.grid.major = element_line(colour = "white", size = 0.2),
          legend.position = "non",
          axis.title=element_text(size=10),
          axis.text.y = element_text(colour = 'black', size = 8),
          axis.text.x = element_text(colour = 'black', size = 8),
          axis.line = element_line(colour = 'black',size=0.2),
          axis.ticks = element_line(colour = 'black',size=0.2))+
    geom_segment(x = -0.8, y = -0.2, xend = -0.8, yend = 0.2, colour = "black",size=0.5)+
    geom_segment(x = 0.4, y = 0.6, xend = 0.8, yend = 0.6, colour = "firebrick3",size=0.5)+
    geom_segment(x = -0.8, y = 0.2, xend = 0.4, yend = 0.6, colour = "blue",size=0.5)+
    annotate("text",x=-0.9,y=0.1,label=expression(Dc[italic(i)]), colour = "black",size=3)+
    annotate("text",x=0.6,y=0.7,label=expression(Dt[italic(j)]), colour = "firebrick3",size=3)+
    annotate("text",x=-0.15,y=0.5,label=expression(Db[italic(k)]), colour = "blue",angle=20,size=3)+
    annotate("text",x=0,y=0.95,label=expression(paste("Structure: ", "Control"," ≠ ","Treatment")),size=3)+
    annotate("text",x=0,y=0.8,label=expression(paste("Beta diversity: ", "Control"," = ","Treatment")),size=3)
  comm
  
  betadata<-mydata2
  betadata[,3]<-mydata2[,3]*2
  betadata[1:2,2]<-betadata[1:2,2]-0.1
  betadata[4:5,2]<-betadata[4:5,2]+0.1
  
  mydata<-rbind(mydata1,betadata)
  beta<-ggplot(data = mydata, aes(x=axis1, y=axis2, shape=treat, fill=treat,size=treat)) +
    geom_point(stroke = 0.3,alpha=0.8) +
    labs(x = "Axis1", y = "Axis2",colour = 'black')+
    scale_x_continuous(limits = c(-1,1),breaks = c(-1,-0.5,0,0.5,1))+
    scale_y_continuous(limits = c(-1,1),breaks = c(-1,-0.5,0,0.5,1))+
    scale_fill_manual(values = c("Control"="grey","Treatment"="firebrick3"))+
    scale_shape_manual(values = c("Control"=21,"Treatment"=24))+
    scale_size_manual(values = c("Control"=4,"Treatment"=3))+
    geom_hline(yintercept=0,linetype="dashed",color="grey")+
    geom_vline(xintercept=0,linetype="dashed",color="grey")+
    theme_bw() +
    theme(panel.background = element_rect(fill = "white", colour = "black", size = 0.2),
          panel.grid.minor = element_line(colour = "white", size = 0.5), 
          panel.grid.major = element_line(colour = "white", size = 0.2),
          legend.position = "non",
          axis.title=element_text(size=10),
          axis.text.y = element_text(colour = 'black', size = 8),
          axis.text.x = element_text(colour = 'black', size = 8),
          axis.line = element_line(colour = 'black',size=0.2),
          axis.ticks = element_line(colour = 'black',size=0.2))+
    geom_segment(x = -0.8, y = -0.2, xend = -0.8, yend = 0.2, colour = "black",size=0.5)+
    geom_segment(x = -0.9, y = 0.4, xend = -0.3, yend = 0.4, colour = "firebrick3",size=0.5)+
    geom_segment(x = -0.8, y = 0.2, xend = -0.9, yend = 0.4, colour = "blue",size=0.5)+
    annotate("text",x=-0.7,y=0.1,label=expression(Dc[italic(i)]), colour = "black",size=3)+
    annotate("text",x=-0.5,y=0.48,label=expression(Dt[italic(j)]), colour = "firebrick3",size=3)+
    annotate("text",x=-0.95,y=0.23,label=expression(Db[italic(k)]), colour = "blue",angle=30,size=3)+
    annotate("text",x=0,y=0.95,label=expression(paste("Structure: ", "Control"," = ","Treatment")),size=3)+
    annotate("text",x=0,y=0.8,label=expression(paste("Beta diversity: ", "Control"," < ","Treatment")),size=3)
  beta
  
  
  commbetadata<-mydata2
  commbetadata[,2]<-mydata2[,2]+1.2
  commbetadata[,3]<-mydata2[,3]*2
  commbetadata[1:2,2]<-commbetadata[1:2,2]-0.1
  commbetadata[4:5,2]<-commbetadata[4:5,2]+0.1
  
  mydata<-rbind(mydata1,commbetadata)
  commbeta<-ggplot(data = mydata, aes(x=axis1, y=axis2, shape=treat, fill=treat,size=treat)) +
    geom_point(stroke = 0.3,alpha=0.8) +
    labs(x = "Axis1", y = "Axis2",colour = 'black')+
    scale_x_continuous(limits = c(-1,1),breaks = c(-1,-0.5,0,0.5,1))+
    scale_y_continuous(limits = c(-1,1),breaks = c(-1,-0.5,0,0.5,1))+
    scale_fill_manual(values = c("Control"="grey","Treatment"="firebrick3"))+
    scale_shape_manual(values = c("Control"=21,"Treatment"=24))+
    scale_size_manual(values = c("Control"=4,"Treatment"=3))+
    geom_hline(yintercept=0,linetype="dashed",color="grey")+
    geom_vline(xintercept=0,linetype="dashed",color="grey")+
    theme_bw() +
    theme(panel.background = element_rect(fill = "white", colour = "black", size = 0.2),
          panel.grid.minor = element_line(colour = "white", size = 0.5), 
          panel.grid.major = element_line(colour = "white", size = 0.2),
          legend.position = "non",
          axis.title=element_text(size=10),
          axis.text.y = element_text(colour = 'black', size = 8),
          axis.text.x = element_text(colour = 'black', size = 8),
          axis.line = element_line(colour = 'black',size=0.2),
          axis.ticks = element_line(colour = 'black',size=0.2))+
    geom_segment(x = -0.8, y = -0.2, xend = -0.8, yend = 0.2, colour = "black",size=0.5)+
    geom_segment(x = 0.3, y = 0.4, xend = 0.9, yend = 0.4, colour = "firebrick3",size=0.5)+
    geom_segment(x = -0.8, y = 0.2, xend = 0.3, yend = 0.4, colour = "blue",size=0.5)+
    annotate("text",x=-0.9,y=0.1,label=expression(Dc[italic(i)]), colour = "black",size=3)+
    annotate("text",x=0.6,y=0.52,label=expression(Dt[italic(j)]), colour = "firebrick3",size=3)+
    annotate("text",x=-0.2,y=0.4,label=expression(Db[italic(k)]), colour = "blue",angle=15,size=3)+
    annotate("text",x=0,y=0.95,label=expression(paste("Structure: ", "Control"," ≠ ","Treatment")),size=3)+
    annotate("text",x=0,y=0.8,label=expression(paste("Beta diversity: ", "Control"," < ","Treatment")),size=3)
  commbeta
  
  p<-ggarrange(nochange, comm, beta, commbeta, ncol = 2, nrow = 2,
               labels = c("a","b", "c", "d"), font.label=list(size=12),hjust = -0.2, vjust = 1)
  p
  
}
dev.off()

##### calculation
{
  library(psych)
  library(vegan)
  names(structure)
  study<-data.frame(unique(structure[,1])) 
  i <- 1
  gcdata1$Structure<-NA
  gcdata1$Structure_var<-NA
  gcdata1$BetaDiversity<-NA
  gcdata1$BetaDiversity_var<-NA
  gcdata1$Method<-NA
  for(i in 1:nrow(study)){
    transdata<-subset(structure, Observation==study[i,])
    distance<-vegdist(transdata[,3:4], method="euclidean")
    distance1<-data.frame(t(combn(rownames(transdata),2)), as.numeric(distance))  #https://stackoverflow.com/questions/5813156/convert-and-save-distance-matrix-to-a-specific-format
    colnames(distance1)[3]<-"distan"
    distance.ano <- anosim(distance, transdata$GC)
    distance1[,4] <- data.frame(distance.ano$class.vec)
    colnames(distance1)[4]<-"GC"
    res<-describeBy(distance1$distan, group=distance1$GC,mat=TRUE)
    C<-subset(res,group1 == "C",select = c(n,mean,sd))
    T<-subset(res,group1 == "T",select = c(n,mean,sd))
    Between<-subset(res,group1 == "Between",select = c(n,mean,sd))
    distance1[distance1=="C"]<-"T"
    res<-describeBy(distance1$distan, group=distance1$GC,mat=TRUE)
    Within<-subset(res,group1 == "T",select = c(n,mean,sd))
    gcdata1[study[i,],"Structure"]<-log(Between$mean/Within$mean)
    gcdata1[study[i,],"Structure_var"]<-Between$sd^2/(Between$n*Between$mean^2)+Within$sd^2/(Within$n*Within$mean^2)
    gcdata1[study[i,],"BetaDiversity"]<-log(T$mean/C$mean)
    gcdata1[study[i,],"BetaDiversity_var"]<-T$sd^2/(T$n*T$mean^2)+C$sd^2/(C$n*C$mean^2)
    gcdata1[study[i,],"Method"]<-transdata[1,"Method"]
        print(study[i,1])
  }
  
}
write.csv(gcdata1, file = "gcdata1.csv", row.names = F, na="")


##### Compare differences in the community structure and beta diversity among different ordination methods
##### differences in richness among different index
gcdata1<-read.csv("gcdata1.csv",header=TRUE,na.strings = "")
{
para<-unique(gcdata1$GC)
for (i in 1:length(para)) {
  mydata<-gcdata1[which(gcdata1$GC==para[i]),c("Method","Structure","Structure_var")]
  mydata<-na.omit(mydata)
  colnames(mydata)<-c("Method","yi","vi")
  
  print(paste("Run",para[i],sep = " "))
  
  nostudy<-aggregate(yi ~ Method, data=mydata, function(yi) { length(yi)-sum(is.na(yi)) })  # Calculate the number of case study
  colnames(nostudy)<-c("Method","n")
  mydata<-merge(x = mydata, y = nostudy, by = "Method", all.x = TRUE)
  
  mydata<-mydata[which(mydata$n>4),c("Method","yi","vi")]
  mydata$Method<-factor(mydata$Method)
  
  if (nrow(mydata)>9) {
  metares1<-rma(yi, vi, mods=~Method-1, data=mydata)
  metares2<-rma(yi, vi, mods=~Method, data=mydata)

  tranres<-data.frame(metares1[c("beta","se","zval","pval","ci.lb","ci.ub","tau2","QM","QMp")])
  tranres[,c("tau2","QM","QMp")]<-data.frame(metares2[c("tau2","QM","QMp")])

  nostudy<-aggregate(yi ~ Method, data=mydata, function(yi) { length(yi)-sum(is.na(yi)) })  # Calculate the number of case study
  nostudy[,3]<-para[i]
  colnames(nostudy)<-c("Method", "n", "GC")
  tranres1<-cbind(nostudy,tranres)
  
  if (i==1) Method_Structure<-tranres1
  else Method_Structure<-rbind(Method_Structure,tranres1)
  }
}

for (i in 1:length(para)) {
  mydata<-gcdata1[which(gcdata1$GC==para[i]),c("Method","BetaDiversity","BetaDiversity_var")]
  mydata<-na.omit(mydata)
  colnames(mydata)<-c("Method","yi","vi")
  
  print(paste("Run",para[i],sep = " "))
  
  nostudy<-aggregate(yi ~ Method, data=mydata, function(yi) { length(yi)-sum(is.na(yi)) })  # Calculate the number of case study
  colnames(nostudy)<-c("Method","n")
  mydata<-merge(x = mydata, y = nostudy, by = "Method", all.x = TRUE)
  
  mydata<-mydata[which(mydata$n>4),c("Method","yi","vi")]
  mydata$Method<-factor(mydata$Method)
  
  if (nrow(mydata)>9) {
    metares1<-rma(yi, vi, mods=~Method-1, data=mydata)
    metares2<-rma(yi, vi, mods=~Method, data=mydata)
    
    tranres<-data.frame(metares1[c("beta","se","zval","pval","ci.lb","ci.ub","tau2","QM","QMp")])
    tranres[,c("tau2","QM","QMp")]<-data.frame(metares2[c("tau2","QM","QMp")])
    
    nostudy<-aggregate(yi ~ Method, data=mydata, function(yi) { length(yi)-sum(is.na(yi)) })  # Calculate the number of case study
    nostudy[,3]<-para[i]
    colnames(nostudy)<-c("Method", "n", "GC")
    tranres1<-cbind(nostudy,tranres)
    
    if (i==1) Method_BetaDiversity<-tranres1
    else Method_BetaDiversity<-rbind(Method_BetaDiversity,tranres1)
  }
}

indexdata<-cbind(melt(gcdata1[,c("GC", "OTU","Chao","ACE")],id=c("GC"),variable.name="index",value.name="yi"),
                 melt(gcdata1[,c("GC", "OTU_var","Chao_var","ACE_var")],id=c("GC"),variable.name="index",value.name="vi")[,"vi"])
names(indexdata)<-c("GC","Method","yi","vi")
for (i in 1:length(para)) {
  mydata<-indexdata[which(indexdata$GC==para[i]),c("Method","yi","vi")]
  mydata<-na.omit(mydata)
  colnames(mydata)<-c("Method","yi","vi")
  
  print(paste("Run",para[i],sep = " "))
  
  nostudy<-aggregate(yi ~ Method, data=mydata, function(yi) { length(yi)-sum(is.na(yi)) })  # Calculate the number of case study
  colnames(nostudy)<-c("Method","n")
  mydata<-merge(x = mydata, y = nostudy, by = "Method", all.x = TRUE)
  
  mydata<-mydata[which(mydata$n>4),c("Method","yi","vi")]
  mydata$Method<-factor(mydata$Method)
  
  if (length(unique(mydata$Method))>1) {
    metares1<-rma(yi, vi, mods=~Method-1, data=mydata)
    metares2<-rma(yi, vi, mods=~Method, data=mydata)
    
    tranres<-data.frame(metares1[c("beta","se","zval","pval","ci.lb","ci.ub","tau2","QM","QMp")])
    tranres[,c("tau2","QM","QMp")]<-data.frame(metares2[c("tau2","QM","QMp")])
    
    nostudy<-aggregate(yi ~ Method, data=mydata, function(yi) { length(yi)-sum(is.na(yi)) })  # Calculate the number of case study
    nostudy[,3]<-para[i]
    colnames(nostudy)<-c("Method", "n", "GC")
    tranres1<-cbind(nostudy,tranres)
    
    if (i==1) Method_Richness<-tranres1
    else Method_Richness<-rbind(Method_Richness,tranres1)
  }
}
}
methodcom<-rbind(Method_Richness,Method_BetaDiversity,Method_Structure)
write.csv(methodcom, file = "methodcom.csv", row.names = F, na="")

tiff(filename = "Supplementary Fig. 12_method.tiff", units = "cm", width = 18, height = 16000, res = 1000, compression = "lzw")
{
mydata<-Method_Richness
p1<-ggplot(data = mydata,aes(x=GC,y=beta,fill=Method, shape=Method)) +
  #geom_rect(aes(xmin=7.5, xmax=10.6, ymin=-Inf,ymax=Inf), fill="grey90",colour="grey90", alpha=0.2)+
  geom_hline(yintercept=0,linetype = "dashed",size=0.2)+
  geom_errorbar(position=position_dodge(0.7),aes(ymin = ci.lb, ymax = ci.ub), width=0.2,size=0.3)+
  geom_point(position=position_dodge(0.7), size=2, stroke = 0.3) + 
  scale_shape_manual(values=c("OTU"=21,"Chao"=22,"ACE"=24))+
  geom_text(aes(x = GC, y = ci.ub+0.01, label = n),
            position = position_dodge(width = 0.7),vjust = 0.4, hjust=0.4, size = 1.5, check_overlap = FALSE)+
  #geom_text(aes(x = GC, y = 0.22, label = mark),vjust = 0.4, hjust=0.4, size = 4, check_overlap = FALSE)+
  scale_x_discrete(limits=rev(c("N_P_K","N_P","N_PPT+","LUC","N","P","PPT+","PPT-","eCO2","W")),
                   labels = rev(c(expression(N%*%P%*%K),expression(N%*%P),expression(N%*%PPT+phantom()),"LUC","N","P","PPT+","PPT-",expression(eCO[2]),"W")))+
  scale_y_continuous(limits=c(-0.23,0.24), breaks = c(-0.2,-0.1,0,0.1,0.2))+
  labs(x = "Global change factors", y = "RR of richness",colour = 'black')+
  theme_bw()+
  theme(legend.title = element_blank(),
        legend.direction = "horizontal",
        legend.position=c(0.45,0.1),
        legend.key = element_rect(fill = "white",size = 1.5),
        legend.key.width = unit(0.4,"lines"),
        legend.key.height = unit(0.5,"lines"),
        legend.background = element_blank(),
        legend.text=element_text(size=8),
        panel.grid.major = element_blank(),
        panel.grid.minor = element_blank(),
        axis.title=element_text(size=9),
        axis.title.x=element_blank(),
        axis.text.y = element_text(colour = 'black', size = 8),
        axis.text.x = element_text(colour = 'black', size = 8))+
  annotate("text",x="W",y=0.23,label=expression(paste(italic(Q[M])," = 0.75")),size=1.5)+
  annotate("text",x="eCO2",y=0.23,label=expression(paste(italic(Q[M])," = 0.05")),size=1.5)+
  annotate("text",x="N",y=0.23,label=expression(paste(italic(Q[M])," = 1.04")),size=1.5)+
  annotate("text",x="LUC",y=0.23,label=expression(paste(italic(Q[M])," = 1.54")),size=1.5)+
  annotate("text",x="PPT-",y=0.23,label=expression(paste(italic(Q[M])," = 0.14")),size=1.5)+
  annotate("text",x="PPT+",y=0.23,label=expression(paste(italic(Q[M])," = 0.09")),size=1.5)+
  annotate("text",x="P",y=0.23,label=expression(paste(italic(Q[M])," = 15.49")),size=1.5)+
  annotate("text",x="N_P",y=0.23,label=expression(paste(italic(Q[M])," = 4.51")),size=1.5)+
  annotate("text",x="N_PPT+",y=0.23,label=expression(paste(italic(Q[M])," = 0.74")),size=1.5)+
  annotate("text",x="N_P_K",y=0.23,label=expression(paste(italic(Q[M])," = 0.59")),size=1.5)+
  
  annotate("text",x="W",y=0.21,label=expression(paste(italic(P)," = 0.686")),size=1.5)+
  annotate("text",x="eCO2",y=0.21,label=expression(paste(italic(P)," = 0.975")),size=1.5)+
  annotate("text",x="N",y=0.21,label=expression(paste(italic(P)," = 0.595")),size=1.5)+
  annotate("text",x="LUC",y=0.21,label=expression(paste(italic(P)," = 0.464")),size=1.5)+
  annotate("text",x="PPT-",y=0.21,label=expression(paste(italic(P)," = 0.712")),size=1.5)+
  annotate("text",x="PPT+",y=0.21,label=expression(paste(italic(P)," = 0.957")),size=1.5)+
  annotate("text",x="P",y=0.21,label=expression(paste(italic(P)," < 0.001")),size=1.5)+
  annotate("text",x="N_P",y=0.21,label=expression(paste(italic(P)," = 0.105")),size=1.5)+
  annotate("text",x="N_PPT+",y=0.21,label=expression(paste(italic(P)," = 0.390")),size=1.5)+
  annotate("text",x="N_P_K",y=0.21,label=expression(paste(italic(P)," = 0.746")),size=1.5)
p1 
unique(mydata$GC)
round(unique(mydata$QM),2)
round(unique(mydata$QMp),3)

mydata<-Method_BetaDiversity
p2<-ggplot(data = mydata,aes(x=GC,y=beta,fill=Method, shape=Method)) +
  #geom_rect(aes(xmin=7.5, xmax=10.6, ymin=-Inf,ymax=Inf), fill="grey90",colour="grey90", alpha=0.2)+
  geom_hline(yintercept=0,linetype = "dashed",size=0.2)+
  geom_errorbar(position=position_dodge(0.9),aes(ymin = ci.lb, ymax = ci.ub), width=0.2,size=0.3)+
  geom_point(position=position_dodge(0.9), size=2, stroke = 0.3) + 
  scale_shape_manual(values=c("CCA"=21,"NMDS"=22,"PCoA"=23,"RDA"=24,"PCA"=25))+
  geom_text(aes(x = GC, y = ci.ub+0.05, label = n),
            position = position_dodge(width = 0.9),vjust = 0.4, hjust=0.4, size = 1.5, check_overlap = FALSE)+
  #geom_text(aes(x = GC, y = 1.1, label = mark),vjust = 0.4, hjust=0.4, size = 4, check_overlap = FALSE)+
  scale_x_discrete(limits=rev(c("N_P_K","N_P","N_PPT+","LUC","N","P","PPT+","PPT-","eCO2","W")),
                   labels = rev(c(expression(N%*%P%*%K),expression(N%*%P),expression(N%*%PPT+phantom()),"LUC","N","P","PPT+","PPT-",expression(eCO[2]),"W")))+
  scale_y_continuous(limits=c(-1.16,1.3), breaks = c(-1,-0.5,0,0.5,1))+
  labs(x = "Global change factors ", y = "RR of beta diversity",colour = 'black')+
  theme_bw()+
  theme(legend.title = element_blank(),
        legend.direction = "horizontal",
        legend.position=c(0.45,0.1),
        legend.key = element_rect(fill = "white",size = 1.5),
        legend.key.width = unit(0.4,"lines"),
        legend.key.height = unit(0.5,"lines"),
        legend.background = element_blank(),
        legend.text=element_text(size=8),
        panel.grid.major = element_blank(),
        panel.grid.minor = element_blank(),
        axis.title=element_text(size=9),
        axis.title.x=element_blank(),
        axis.text.y = element_text(colour = 'black', size = 8),
        axis.text.x = element_text(colour = 'black', size = 8))+
  annotate("text",x = "W",y = 1.2,label = expression(paste(italic(Q[M])," = 3.95")),size = 1.5)+
  annotate("text",x = "eCO2",y = 1.2,label = expression(paste(italic(Q[M])," = 0.17")),size = 1.5)+
  annotate("text",x = "N",y = 1.2,label = expression(paste(italic(Q[M])," = 2.91")),size = 1.5)+
  annotate("text",x = "LUC",y = 1.2,label = expression(paste(italic(Q[M])," = 11.14")),size = 1.5)+
  annotate("text",x = "PPT-",y = 1.2,label = expression(paste(italic(Q[M])," = 2.17")),size = 1.5)+
  annotate("text",x = "PPT+",y = 1.2,label = expression(paste(italic(Q[M])," = 0.13")),size = 1.5)+
  annotate("text",x = "P",y = 1.2,label = expression(paste(italic(Q[M])," = 0.87")),size = 1.5)+
  annotate("text",x = "N_P",y = 1.2,label = expression(paste(italic(Q[M])," = 0.94")),size = 1.5)+
  #annotate("text",x = "N_PPT+",y = 1.2,label = expression(paste(italic(Q[M])," = 0.94")),size = 1.5)+
  annotate("text",x = "N_P_K",y = 1.2,label = expression(paste(italic(Q[M])," = 16.14")),size = 1.5)+
  
  annotate("text",x = "W",y = 1.1,label = expression(paste(italic(P)," = 0.267")),size = 1.5)+
  annotate("text",x = "eCO2",y = 1.1,label = expression(paste(italic(P)," = 0.676")),size = 1.5)+
  annotate("text",x = "N",y = 1.1,label = expression(paste(italic(P)," = 0.573")),size = 1.5)+
  annotate("text",x = "LUC",y = 1.1,label = expression(paste(italic(P)," = 0.025")),size = 1.5)+
  annotate("text",x = "PPT-",y = 1.1,label = expression(paste(italic(P)," = 0.337")),size = 1.5)+
  annotate("text",x = "PPT+",y = 1.1,label = expression(paste(italic(P)," = 0.717")),size = 1.5)+
  annotate("text",x = "P",y = 1.1,label = expression(paste(italic(P)," = 0.648")),size = 1.5)+
  annotate("text",x = "N_P",y = 1.1,label = expression(paste(italic(P)," = 0.624")),size = 1.5)+
  #annotate("text",x = "N_PPT+",y = 1.1,label = expression(paste(italic(P)," = 0.624")),size = 1.5)+
  annotate("text",x = "N_P_K",y = 1.1,label = expression(paste(italic(P)," = 0.001")),size = 1.5)
p2 
unique(mydata$GC)
round(unique(mydata$QM),2)
round(unique(mydata$QMp),3)

mydata<-Method_Structure
p3<-ggplot(data = mydata,aes(x=GC,y=beta,fill=Method, shape=Method)) +
  #geom_rect(aes(xmin=7.5, xmax=10.6, ymin=-Inf,ymax=Inf), fill="grey90",colour="grey90", alpha=0.2)+
  geom_hline(yintercept=0,linetype = "dashed",size=0.2)+
  geom_errorbar(position=position_dodge(0.9),aes(ymin = ci.lb, ymax = ci.ub), width=0.2,size=0.3)+
  geom_point(position=position_dodge(0.9), size=2, stroke = 0.3) + 
  scale_shape_manual(values=c("CCA"=21,"NMDS"=22,"PCoA"=23,"RDA"=24,"PCA"=25))+
  geom_text(aes(x = GC, y = ci.ub+0.1, label = n),
            position = position_dodge(width = 0.9),vjust = 0.4, hjust=0.4, size = 1.5, check_overlap = FALSE)+
  #geom_text(aes(x = GC, y = 2.65, label = mark),vjust = 0.4, hjust=0.4, size = 4, check_overlap = FALSE)+
  scale_x_discrete(limits=rev(c("N_P_K","N_P","N_PPT+","LUC","N","P","PPT+","PPT-","eCO2","W")),
                   labels = rev(c(expression(N%*%P%*%K),expression(N%*%P),expression(N%*%PPT+phantom()),"LUC","N","P","PPT+","PPT-",expression(eCO[2]),"W")))+
  scale_y_continuous(limits=c(-0.5,3), breaks = c(-0.5,0,0.5,1,1.5,2,2.5,3))+
  labs(x = "Global change factors ", y = "RR of community structure",colour = 'black')+
  theme_bw()+
  theme(legend.title = element_blank(),
        legend.direction = "horizontal",
        legend.position=c(0.45,0.1),
        legend.key = element_rect(fill = "white",size = 1.5),
        legend.key.width = unit(0.4,"lines"),
        legend.key.height = unit(0.5,"lines"),
        legend.background = element_blank(),
        legend.text=element_text(size=8),
        panel.grid.major = element_blank(),
        panel.grid.minor = element_blank(),
        axis.title=element_text(size=9),
        #axis.title.x=element_blank(),
        axis.text.y = element_text(colour = 'black', size = 8),
        axis.text.x = element_text(colour = 'black', size = 8))+
  annotate("text",x = "W",y = 2.85,label = expression(paste(italic(Q[M])," = 1.85")),size = 1.5)+
  annotate("text",x = "eCO2",y = 2.85,label = expression(paste(italic(Q[M])," = 5.87")),size = 1.5)+
  annotate("text",x = "N",y = 2.85,label = expression(paste(italic(Q[M])," = 16.73")),size = 1.5)+
  annotate("text",x = "LUC",y = 2.85,label = expression(paste(italic(Q[M])," = 31.93")),size = 1.5)+
  annotate("text",x = "PPT-",y = 2.85,label = expression(paste(italic(Q[M])," = 24.33")),size = 1.5)+
  annotate("text",x = "PPT+",y = 2.85,label = expression(paste(italic(Q[M])," = 1.67")),size = 1.5)+
  annotate("text",x = "P",y = 2.85,label = expression(paste(italic(Q[M])," = 5.34")),size = 1.5)+
  annotate("text",x = "N_P",y = 2.85,label = expression(paste(italic(Q[M])," = 1.44")),size = 1.5)+
  #annotate("text",x = "N_PPT+",y = 2.85,label = expression(paste(italic(Q[M])," = 1.44")),size = 1.5)+
  annotate("text",x = "N_P_K",y = 2.85,label = expression(paste(italic(Q[M])," = 15.28")),size = 1.5)+
  
  annotate("text",x = "W",y = 2.7,label = expression(paste(italic(P)," = 0.604")),size = 1.5)+
  annotate("text",x = "eCO2",y = 2.7,label = expression(paste(italic(P)," = 0.015")),size = 1.5)+
  annotate("text",x = "N",y = 2.7,label = expression(paste(italic(P)," = 0.002")),size = 1.5)+
  annotate("text",x = "LUC",y = 2.7,label = expression(paste(italic(P),"<0.001")),size = 1.5)+
  annotate("text",x = "PPT-",y = 2.7,label = expression(paste(italic(P),"<0.001")),size = 1.5)+
  annotate("text",x = "PPT+",y = 2.7,label = expression(paste(italic(P)," = 0.197")),size = 1.5)+
  annotate("text",x = "P",y = 2.7,label = expression(paste(italic(P)," = 0.069")),size = 1.5)+
  annotate("text",x = "N_P",y = 2.7,label = expression(paste(italic(P)," = 0.487")),size = 1.5)+
  #annotate("text",x = "N_PPT+",y = 2.7,label = expression(paste(italic(P)," = 0.487")),size = 1.5)+
  annotate("text",x = "N_P_K",y = 2.7,label = expression(paste(italic(P)," = 0.002")),size = 1.5)
p3 
unique(mydata$GC)
round(unique(mydata$QM),2)
round(unique(mydata$QMp),3)

p<-ggarrange(p1, p2, p3, heights = c(5, 5, 5.5), ncol = 1, nrow = 3, labels = c("a", "b", "c"), font.label=list(size=12),hjust = 0, vjust = 1)
p
}
dev.off()

gcdata2<-gcdata1[,c("Observation","GC","Biomes","MicrobialGroup1","MicrobialGroup","MAT","MAP",
                    "Magnitude1","Magnitude2","Magnitude3","LUC","Duration",
                    "RR_pH","pH","pH_var","Csoil","Csoil_var","Nsoil","Nsoil_var","CNsoil","CNsoil_var",
                    "MicrobialBiomass","MicrobialBiomass_var","Richness","Richness_var","Shannon","Shannon_var",
                    "BetaDiversity","BetaDiversity_var","Structure","Structure_var","Respiration","Respiration_var",
                    "Nmin","Nmin_var","Nfixation","Nfixation_var","Nitrification","Nitrification_var",
                    "Denitrification","Denitrification_var","Oenzyme","Oenzyme_var","Cenzyme","Cenzyme_var",
                    "Nenzyme","Nenzyme_var","Penzyme","Penzyme_var","EcoFun","EcoFun_var")]
write.csv(gcdata2, file = "gcdata2.csv", row.names = F, na="")


########## calculation of response ratio
##### overall global response ratios
gcdata2<-read.csv("gcdata2.csv",header=TRUE,na.strings = "")
para<-c("pH","Csoil","Nsoil","CNsoil","MicrobialBiomass","Richness","Shannon","BetaDiversity","Structure","Respiration",
        "Nmin","Oenzyme","Cenzyme","Nenzyme","Penzyme","EcoFun")
for (i in 1:length(para)) {
  mydata<-gcdata2[,c("GC",para[i],paste(para[i],"_var",sep = ""))]
  mydata<-na.omit(mydata)
  colnames(mydata)<-c("GC","yi","vi")
  
  print(paste("Run",para[i],sep = " "))
  
  nostudy<-aggregate(yi ~ GC, data=mydata, function(yi) { length(yi)-sum(is.na(yi)) })  # Calculate the number of case study
  colnames(nostudy)<-c("GC","n")
  mydata<-merge(x = mydata, y = nostudy, by = "GC", all.x = TRUE)
  
  mydata<-mydata[which(mydata$n>4),c("GC","yi","vi")]
  mydata$GC<-factor(mydata$GC)
  
  metares1<-rma(yi, vi, mods=~GC-1, data=mydata)
  metares2<-rma(yi, vi, mods=~GC, data=mydata)
  metares3<-rma(yi, vi, data=mydata)
  
  tranres<-data.frame(metares1[c("beta","se","zval","pval","ci.lb","ci.ub","tau2","QM","QMp")])
  tranres[,c("tau2","QM","QMp")]<-data.frame(metares2[c("tau2","QM","QMp")])
  tranres[nrow(tranres)+1,1:7]<-data.frame(metares3[c("beta","se","zval","pval","ci.lb","ci.ub","tau2")])
  rownames(tranres)[nrow(tranres)]<-paste(para[i],"_all",sep = "")
  
  nostudy<-aggregate(yi ~ GC, data=mydata, function(yi) { length(yi)-sum(is.na(yi)) })  # Calculate the number of case study
  nostudy[,3]<-para[i]
  colnames(nostudy)<-c("GC", "n", "vari")
  totalstudy<-data.frame(paste(para[i],"_all",sep = ""),nrow(mydata),"")
  colnames(totalstudy)<-c("GC", "n", "vari")
  no<-rbind(nostudy,totalstudy)
  no<-no[,c("vari", "GC", "n")]
  tranres1<-cbind(no,tranres)
  
  if (i==1) metaresult<-tranres1
  else metaresult<-rbind(metaresult,tranres1)
} # for loop
write.csv(metaresult, file = "metaresult.csv", row.names = F, na="")


##### microbialRR: plot microbial RR among different Global change factors 
metaresult<-read.csv("metaresult.csv",header=TRUE,na.strings = "")
#setEPS()
#postscript("Fig. 1.eps", width=6, height=4)
tiff(filename = "Fig. 1_microbial RR.tiff", units = "cm", width = 18, height = 9, res = 1000, compression = "lzw")
{
  # alpha diversity
  data1<-subset(metaresult, vari=="Richness")
  data2<-subset(metaresult, vari=="Shannon")
  mydata<-rbind(data1,data2)
  alpha<-expression(alpha)
  p1<-ggplot(data = mydata,aes(x=GC,y=beta,fill=GC, shape=vari)) +
    #geom_rect(aes(xmin=-Inf, xmax=4.4, ymin=-Inf,ymax=Inf), fill="grey90",colour="grey90", alpha=0.2)+
    geom_hline(yintercept=0,linetype = "dashed",size=0.2)+
    geom_errorbar(position=position_dodge(-0.8),aes(ymin = ci.lb, ymax = ci.ub), width=0.4,size=0.3)+
    geom_point(position=position_dodge(-0.8), size=3, stroke = 0.3) + 
    scale_shape_manual(values=c("Richness"=21,"Shannon"=22))+
    geom_text(aes(x = GC, y = ci.ub+0.015, label = n),
              position = position_dodge(width = -0.8),vjust = 0.4, hjust=0.4, size = 2, check_overlap = FALSE)+
    scale_x_discrete(limits=c("N_P_K","N_P","N_PPT+","W_eCO2","LUC","N","P","PPT+","PPT-","eCO2","W"),
                     labels = c(expression(N%*%P%*%K),expression(N%*%P),expression(N%*%PPT+phantom()),
                                expression(W%*%eCO[2]),"LUC","N","P","PPT+","PPT-",expression(eCO[2]),"W"))+
    scale_y_continuous(limits=c(-0.17,0.17),breaks = c(-0.16,-0.08,0,0.08,0.16))+
    #scale_y_continuous(trans = 'asinh',breaks=c(-0.2,-0.1,0,0.1,0.2))+
    labs(x = "Global change factors ", y = "RR of alpha diversity",colour = 'black')+
    theme(legend.title = element_blank(),
          legend.position=c(0.2,0.94),
          #legend.direction = "horizontal",
          legend.key = element_rect(fill = "white",size = 2),
          legend.key.width = unit(0.5,"lines"),
          legend.key.height= unit(0.8,"lines"),
          legend.background = element_blank(),
          legend.text=element_text(size=6),
          panel.background = element_rect(fill = 'white', colour = 'white'),
          axis.title=element_text(size=9),
          #axis.title.x = element_blank(),
          #axis.text.x = element_blank(),
          axis.text.y = element_text(colour = 'black', size = 8),
          axis.text.x = element_text(colour = 'black', size = 8),
          axis.line = element_line(colour = 'black',size=0.4),
          axis.line.y = element_blank(),
          axis.ticks = element_line(colour = 'black',size=0.4),
          axis.ticks.y = element_blank())+
    geom_segment(x = 11.6, y = -Inf, xend = 11.6, yend = Inf, colour = "black",size=0.4)+
    guides(fill = FALSE)+
    coord_flip()
  p1 
  
  
  # beta diversity
  mydata<-subset(metaresult, vari=="BetaDiversity")
  p2<-ggplot(data = mydata,aes(x=GC,y=beta,fill=GC)) + 
    #geom_rect(aes(xmin=-Inf, xmax=4.4, ymin=-Inf,ymax=Inf), fill="grey90",colour="grey90", alpha=0.2)+
    geom_hline(yintercept=0,linetype = "dashed",size=0.2)+
    geom_errorbar(position=position_dodge(0),aes(ymin = ci.lb,ymax = ci.ub), width=0.3,size=0.3)+
    geom_point(shape=21, size=3, stroke = 0.3) + 
    geom_text(aes(x = GC, y = ci.ub+0.09, label = n),
              position = position_dodge(width = 0.0),vjust = 0.4, hjust=0.4, size = 2, check_overlap = FALSE)+
    scale_x_discrete(limits=c("N_P_K","N_P","N_PPT+","W_eCO2","LUC","N","P","PPT+","PPT-","eCO2","W"),
                     labels = c(expression(N%*%P%*%K),expression(N%*%P),expression(N%*%PPT+phantom()),
                                expression(W%*%eCO[2]),"LUC","N","P","PPT+","PPT-",expression(eCO[2]),"W"))+
    scale_y_continuous(limits=c(-0.6,1.1),breaks = c(-0.5,0,0.5,1))+
    labs(x = "Global change factors ", y = "RR of beta diversity",colour = 'black')+
    theme(legend.position="none",
          panel.background = element_rect(fill = 'white', colour = 'white'),
          axis.title=element_text(size=9),
          axis.title.y = element_blank(),
          axis.text.y = element_blank(),
          axis.text.x = element_text(colour = 'black', size = 8),
          axis.line = element_line(colour = 'black',size=0.4),
          axis.line.y = element_blank(),
          axis.ticks = element_line(colour = 'black',size=0.4),
          axis.ticks.y = element_blank())+
    geom_segment(x = 11.6, y = -Inf, xend = 11.6, yend = Inf, colour = "black",size=0.4)+
    coord_flip()
  p2 
  
  
  # Community structure
  mydata<-subset(metaresult, vari=="Structure")
  p3<-ggplot(data = mydata,aes(x=GC,y=beta,fill=GC)) + 
    #geom_rect(aes(xmin=-Inf, xmax=4.4, ymin=-Inf,ymax=Inf), fill="grey90",colour="grey90", alpha=0.2)+
    geom_hline(yintercept=0,linetype = "dashed",size=0.2)+
    geom_errorbar(position=position_dodge(0),aes(ymin = ci.lb,ymax = ci.ub), width=0.3,size=0.3)+
    geom_point(shape=21, size=3, stroke = 0.3) + 
    geom_text(aes(x = GC, y = ci.ub+0.1, label = n),
              position = position_dodge(width = 0.0),vjust = 0.4, hjust=0.4, size = 2, check_overlap = FALSE)+
    scale_x_discrete(limits=c("N_P_K","N_P","N_PPT+","W_eCO2","LUC","N","P","PPT+","PPT-","eCO2","W"),
                     labels = c(expression(N%*%P%*%K),expression(N%*%P),expression(N%*%PPT+phantom()),
                                expression(W%*%eCO[2]),"LUC","N","P","PPT+","PPT-",expression(eCO[2]),"W"))+
    ylim(-0.5,2)+
    labs(x = "Global change factors ", y = "RR of community structure",colour = 'black')+
    theme(legend.position="none",
          panel.background = element_rect(fill = 'white', colour = 'white'),
          axis.title=element_text(size=9),
          axis.title.y = element_blank(),
          axis.text.y = element_blank(),
          axis.text.x = element_text(colour = 'black', size = 8),
          axis.line = element_line(colour = 'black',size=0.4),
          axis.line.y = element_blank(),
          axis.ticks = element_line(colour = 'black',size=0.4),
          axis.ticks.y = element_blank())+
    geom_segment(x = 11.6, y = -Inf, xend = 11.6, yend = Inf, colour = "black",size=0.4)+
    coord_flip()
  p3 
  p<-ggarrange(p1, p2, p3, widths = c(7, 5, 5), ncol = 3, nrow = 1, labels = c("a", "b", "c"), font.label=list(size=12),hjust = 0, vjust = 1)
  p
}
ggsave("Fig. 1.eps", width = 18, height = 9, units = "cm")
dev.off()

##### plot RR of diversity, biomass, and functionality and their correlations

#tiff(filename = "Fig. 5_diversity-biomass-fun RR and cor.tiff", width = 6250, height = 7000, res = 1000, compression = "lzw")
{
  mydata<-subset(metaresult, vari=="MicrobialBiomass")
  p1<-ggplot(data = mydata,aes(x=GC,y=beta,fill=GC)) + 
    #geom_rect(aes(xmin=0.4, xmax=4.5, ymin=-Inf,ymax=Inf), fill="grey90",colour="grey90", alpha=0.2)+
    geom_hline(yintercept=0,linetype = "dashed",size=0.2)+
    geom_errorbar(position=position_dodge(0),aes(ymin = ci.lb,ymax = ci.ub), width=0.4,size=0.3)+
    geom_point(shape=21, size=3, stroke = 0.5) + 
    geom_text(aes(x = GC, y = ci.ub+0.02, label = n),
              position = position_dodge(width = 0.0),vjust = 0.4, hjust=0, size = 2, check_overlap = FALSE)+
    scale_x_discrete(limits=c("N_P_K","N_P","N_PPT+","W_eCO2","LUC","N","P","PPT+","PPT-","eCO2","W"),
                     labels = c(expression(N%*%P%*%K),expression(N%*%P),expression(N%*%PPT+phantom()),expression(W%*%eCO[2]),"LUC","N","P","PPT+","PPT-",expression(eCO[2]),"W"))+
    scale_y_continuous(limits=c(-0.6,0.7),breaks = c(-0.5,-0.25,0,0.25,0.5))+
    labs(x = "Global change factors ", y = "RR of microbial biomass",colour = 'black')+
    theme(legend.position="none",
          panel.background = element_rect(fill = 'white', colour = 'white'),
          axis.title=element_text(size=10),
          #axis.title.y = element_blank(),
          axis.text.y = element_text(colour = 'black', size = 8),
          axis.text.x = element_text(colour = 'black', size = 8),
          axis.line = element_line(colour = 'black',size=0.4),
          axis.line.y = element_blank(),
          axis.ticks = element_line(colour = 'black',size=0.4),
          axis.ticks.y = element_blank())+
    geom_segment(x = 11.6, y = -0.9, xend = 11.6, yend = 2.5, colour = "black",size=0.8)+
    coord_flip()
  p1 
  
  mydata<-subset(metaresult, vari=="EcoFun")
  p2<-ggplot(data = mydata,aes(x=GC,y=beta, fill=GC)) + 
    #geom_rect(aes(xmin=0.4, xmax=4.5, ymin=-Inf,ymax=Inf), fill="grey90",colour="grey90", alpha=0.2)+
    geom_hline(yintercept=0,linetype = "dashed",size=0.2)+
    geom_errorbar(position=position_dodge(0),aes(ymin = ci.lb,ymax = ci.ub), width=0.4,size=0.3)+
    geom_point(shape=21, size=3, stroke = 0.5) + 
    geom_text(aes(x = GC, y = ci.ub+0.06, label = n),
              position = position_dodge(width = 0.0),vjust = 0.4, hjust=0, size = 2, check_overlap = FALSE)+
    scale_x_discrete(limits=c("N_P_K","N_P","N_PPT+","W_eCO2","LUC","N","P","PPT+","PPT-","eCO2","W"),
                     labels = c(expression(N%*%P%*%K),expression(N%*%P),expression(N%*%PPT+phantom()),expression(W%*%eCO[2]),"LUC","N","P","PPT+","PPT-",expression(eCO[2]),"W"))+
    scale_y_continuous(limits=c(-0.55,1.1),breaks = c(-0.5,0,0.5,1))+
    labs(x = "Global change factors ", y = "RR of functionality",colour = 'black')+
    theme(legend.position="none",
          panel.background = element_rect(fill = 'white', colour = 'white'),
          axis.title=element_text(size=10),
          axis.title.y = element_blank(),
          axis.text.x = element_text(colour = 'black', size = 8),
          axis.text.y = element_blank(),
          axis.line = element_line(colour = 'black',size=0.4),
          axis.line.y = element_blank(),
          axis.ticks = element_line(colour = 'black',size=0.4),
          axis.ticks.y = element_blank())+
    geom_segment(x = 11.6, y = -0.9, xend = 11.6, yend = 2.5, colour = "black",size=0.8)+
    coord_flip()
  p2
  psum1<-ggarrange(p1,p2,widths=c(6,5),ncol=2,nrow=1,labels=c("a","b"),font.label=list(size=12),hjust=0,vjust=1)
  psum1
  
  
  mydata<-subset(metaresult, vari=="Richness"|vari=="Shannon"|vari=="MicrobialBiomass"|vari=="EcoFun"|vari=="Structure",select = c("vari","GC","beta"))
  mydata<-dcast(mydata,GC~vari,value.var = "beta")
  
  mydata1<-melt(mydata[,c("GC","EcoFun","Richness","Shannon")],id=c("GC","EcoFun"),variable.name="group",value.name="diversity")
  summary(lm(EcoFun~diversity,data=subset(mydata1, group=="Richness"))) 
  summary(lm(EcoFun~diversity,data=subset(mydata1, group=="Shannon"))) 
  p3<-ggplot(data=mydata1, aes(x=diversity, y=EcoFun, label = GC, shape = group))+
    geom_point(aes(x=diversity, y=EcoFun, fill = GC),stroke = 0.3, size=3) +
    geom_smooth(aes(x=diversity, y=EcoFun, colour = group), method=lm, size=0.5,se=FALSE)+
    scale_shape_manual(values=c("Richness"=21,"Shannon"=22),
                       labels =c(expression(paste("Richness: ", italic(R)^2, " = 0.78, ", italic(P), " < 0.001",", ", italic(n), " = 11")),
                                 expression(paste("Shannon:  ", italic(R)^2, " = 0.73, ", italic(P), " < 0.001",", ", italic(n), " = 11"))))+
    scale_colour_manual(values=c("Richness"="firebrick3","Shannon"="royalblue3"))+
    scale_y_continuous(limits=c(-0.41,0.9),breaks = c(-0.4,0,0.4,0.8))+
    labs(x = "RR of alpha diversity", y = "RR of functionality",colour = 'black')+
    theme(legend.title = element_blank(),
          legend.position=c(0.5,0.98),
          legend.text=element_text(size=8),
          legend.key = element_rect(fill = NA),
          legend.key.height = unit(0.6,"lines"),
          legend.background = element_rect(fill = NA),
          panel.background = element_rect(fill = 'white', colour = 'white'),
          axis.title=element_text(size=10),
          axis.text.y = element_text(colour = 'black', size = 8),
          axis.text.x = element_text(colour = 'black', size = 8),
          axis.line = element_line(colour = 'black',size=0.4),
          axis.ticks = element_line(colour = 'black',size=0.4))+
    guides(colour = FALSE) + 
    guides(fill = FALSE) + 
    geom_text_repel(data=mydata1[1:22,], aes(label = 
                                               c("eCO[2]","LUC","N","N%*%P","N%*%P%*%K","N%*%PPT+phantom()", "P","PPT-phantom()","PPT+phantom()","W","W%*%eCO[2]",
                                                 "eCO[2]","LUC","N","N%*%P","N%*%P%*%K","N%*%PPT+phantom()", "P","PPT-phantom()","PPT+phantom()","W","W%*%eCO[2]")),
                    size = 2,colour="grey10", parse = TRUE,nudge_y=-0.002)
  #annotate("text",x=-0.06,y=0.041,label=mylabel, size=3,front="bold")
  p3
  
  mydata1<-melt(mydata[,c("GC","MicrobialBiomass","Richness","Shannon")],id=c("GC","MicrobialBiomass"),variable.name="group",value.name="diversity")
  summary(lm(MicrobialBiomass~diversity,data=subset(mydata1, group=="Richness"))) 
  summary(lm(MicrobialBiomass~diversity,data=subset(mydata1, group=="Shannon"))) 
  p4<-ggplot(data=mydata1, aes(x=diversity, y=MicrobialBiomass, label = GC, shape = group))+
    geom_point(aes(x=diversity, y=MicrobialBiomass, fill = GC),stroke = 0.3, size=3) +
    geom_smooth(aes(x=diversity, y=MicrobialBiomass, colour = group), method=lm, size=0.5,se=FALSE)+
    scale_shape_manual(values=c("Richness"=21,"Shannon"=22),
                       labels =c(expression(paste("Richness: ", italic(P), " = 0.158",", ", italic(n), " = 11")),
                                 expression(paste("Shannon:  ",italic(R)^2, " = 0.40, ", italic(P), " = 0.036",", ", italic(n), " = 11"))))+
    scale_colour_manual(values=c("Richness"="firebrick3","Shannon"="royalblue3"))+
    scale_y_continuous(limits=c(-0.35,0.6),breaks = c(-0.3,0,0.3,0.6))+
    labs(x = "RR of alpha diversity", y = "RR of microbial biomass",colour = 'black')+
    theme(legend.title = element_blank(),
          legend.position=c(0.5,0.95),
          legend.text=element_text(size=8,hjust = 0),
          legend.key = element_rect(fill = NA),
          legend.key.height = unit(0.6,"lines"),
          legend.background = element_rect(fill = NA),
          panel.background = element_rect(fill = 'white', colour = 'white'),
          axis.title=element_text(size=10),
          axis.text.y = element_text(colour = 'black', size = 8),
          axis.text.x = element_text(colour = 'black', size = 8),
          axis.line = element_line(colour = 'black',size=0.4),
          axis.ticks = element_line(colour = 'black',size=0.4))+
    guides(colour = FALSE) + 
    guides(fill = FALSE) + 
    geom_text_repel(data=mydata1[1:22,], aes(label = 
                                               c("eCO[2]","LUC","N","N%*%P","N%*%P%*%K","N%*%PPT+phantom()", "P","PPT-phantom()","PPT+phantom()","W","W%*%eCO[2]",
                                                 "eCO[2]","LUC","N","N%*%P","N%*%P%*%K","N%*%PPT+phantom()", "P","PPT-phantom()","PPT+phantom()","W","W%*%eCO[2]")),
                    size = 2,colour="grey10", parse = TRUE,nudge_y=-0.002)
  #annotate("text",x=-0.06,y=0.041,label=mylabel, size=3,front="bold")
  p4
  
  summary(lm(abs(EcoFun)~Structure,data=mydata)) 
  p5<-ggplot(data=mydata, aes(x=Structure, y=abs(EcoFun), label = GC))+
    geom_point(aes(x=Structure, y=abs(EcoFun), fill = GC), shape=21,stroke = 0.3, size=3) +
    geom_smooth(aes(x=Structure, y=abs(EcoFun)), method=lm, size=0.5, colour = "black",se=FALSE)+
    labs(x = "RR of community structure", y ="RR of abs(functionality)",colour = 'black')+
    scale_y_continuous(limits = c(-0.2,0.71),breaks = c(-0.2,0,0.2,0.4,0.6))+
    theme(legend.title = element_blank(),
          legend.position=c(0.4,0.2),
          legend.text=element_text(size=8),
          legend.key = element_rect(fill = NA),
          legend.background = element_rect(fill = NA),
          panel.background = element_rect(fill = 'white', colour = 'white'),
          axis.title=element_text(size=10),
          axis.text.y = element_text(colour = 'black', size = 8),
          axis.text.x = element_text(colour = 'black', size = 8),
          axis.line = element_line(colour = 'black',size=0.4),
          axis.ticks = element_line(colour = 'black',size=0.4))+
    guides(colour = FALSE) + 
    guides(fill = FALSE) + 
    geom_text_repel(data=mydata, aes(label =c("eCO[2]","LUC","N","N%*%P","N%*%P%*%K","N%*%PPT+phantom()", "P","PPT-phantom()","PPT+phantom()","W","W%*%eCO[2]")),
                    size = 2,colour="grey10", parse = TRUE,nudge_y=-0.002)+
    annotate("text",x=0.5,y=0.6,label=expression(paste(italic(R)^2, " = 0.53, ", italic(P), " = 0.011",", ", italic(n), " = 11")), size=2.7)
  p5
  
  summary(lm(EcoFun~MicrobialBiomass,data=mydata)) 
  p6<-ggplot(data=mydata, aes(x=MicrobialBiomass, y=EcoFun, label = GC))+
    geom_point(aes(x=MicrobialBiomass, y=EcoFun, fill = GC), shape=21,stroke = 0.3, size=3) +
    geom_smooth(aes(x=MicrobialBiomass, y=EcoFun), method=lm, size=0.5, colour = "black",se=FALSE)+
    labs(x = "RR of microbial biomass", y = "RR of functionality",colour = 'black')+
    scale_y_continuous(limits = c(-0.4,0.8),breaks = c(-0.8,-0.4,0,0.4,0.8))+
    theme(legend.title = element_blank(),
          legend.position=c(0.4,0.2),
          legend.text=element_text(size=8),
          legend.key = element_rect(fill = NA),
          legend.background = element_rect(fill = NA),
          panel.background = element_rect(fill = 'white', colour = 'white'),
          axis.title=element_text(size=10),
          axis.text.y = element_text(colour = 'black', size = 8),
          axis.text.x = element_text(colour = 'black', size = 8),
          axis.line = element_line(colour = 'black',size=0.4),
          axis.ticks = element_line(colour = 'black',size=0.4))+
    guides(colour = FALSE) + 
    guides(fill = FALSE) + 
    geom_text_repel(data=mydata, aes(label =c("eCO[2]","LUC","N","N%*%P","N%*%P%*%K","N%*%PPT+phantom()", "P","PPT-phantom()","PPT+phantom()","W","W%*%eCO[2]")),
                    size = 2,colour="grey10", parse = TRUE,nudge_y=-0.002)+
    annotate("text",x=-0.1,y=0.6,label=expression(paste(italic(R)^2, " = 0.53, ", italic(P), " = 0.011",", ", italic(n), " = 11")), size=2.7)
  p6
  
 
  psum2<-ggarrange(p3,p4,p5,p6, ncol = 2, nrow = 2, labels = c("c", "d", "e", "f"), font.label=list(size=12),hjust = 0, vjust = 1)
  psum2
}
p<-ggarrange(psum1, psum2, heights=c(5, 9), ncol = 1, nrow = 2)
p
ggsave("Fig. 5.eps", width = 18, height = 20, units = "cm")
dev.off()

#####  Figure 1_microbialRR: plot RR of soil pH, SOC, TN, and C:N among different Global change factors 
tiff(filename = "Supplementary Fig. 7_soil RR.tiff", units = "cm", width = 18, height = 19, res = 1000, compression = "lzw")
{
  # pH
  mydata<-subset(metaresult, vari=="pH")
  p1<-ggplot(data = mydata,aes(x=GC,y=beta,fill=GC)) +
    #geom_rect(aes(xmin=0.4, xmax=4.5, ymin=-Inf,ymax=Inf), fill="grey90",colour="grey90", alpha=0.2)+
    geom_hline(yintercept=0,linetype = "dashed",size=0.2)+
    geom_errorbar(aes(ymin = ci.lb, ymax = ci.ub), width=0.3,size=0.3)+
    geom_point(shape=21, size=3, stroke = 0.3) + 
    geom_text(aes(x = GC, y = ci.ub+0.005, label = n),vjust = 0.4, hjust=0, size = 2, check_overlap = FALSE)+
    scale_x_discrete(limits=c("N_P_K","N_P","N_PPT+","W_eCO2","LUC","N","P","PPT+","PPT-","eCO2","W"),
                     labels = c(expression(N%*%P%*%K),expression(N%*%P),expression(N%*%PPT+phantom()),expression(W%*%eCO[2]),"LUC","N","P","PPT+","PPT-",expression(eCO[2]),"W"))+
    #scale_y_continuous(limits=c(-0.19,0.19),label = c(-0.18,-0.09,0,0.09,0.18))+
    #scale_y_continuous(trans = 'asinh',breaks=c(-0.2,-0.1,0,0.1,0.2))+
    labs(x = "Global change factors ", y = "Change in soil pH",colour = 'black')+
    theme(legend.position="none",
          panel.background = element_rect(fill = 'white', colour = 'white'),
          axis.title=element_text(size=10),
          #axis.title.y = element_blank(),
          #axis.text.y = element_blank(),
          axis.text.y = element_text(colour = 'black', size = 8),
          axis.text.x = element_text(colour = 'black', size = 8),
          axis.line = element_line(colour = 'black',size=0.4),
          axis.line.y = element_blank(),
          axis.ticks = element_line(colour = 'black',size=0.4),
          axis.ticks.y = element_blank())+
    geom_segment(x = 11.6, y = -0.9, xend = 11.6, yend = 2.5, colour = "black",size=0.8)+
    guides(fill = FALSE)+
    coord_flip()
  p1 
  
  
  # soil C
  mydata<-subset(metaresult, vari=="Csoil")
  p2<-ggplot(data = mydata,aes(x=GC,y=beta,fill=GC)) + 
    #geom_rect(aes(xmin=0.4, xmax=4.5, ymin=-Inf,ymax=Inf), fill="grey90",colour="grey90", alpha=0.2)+
    geom_hline(yintercept=0,linetype = "dashed",size=0.2)+
    geom_errorbar(position=position_dodge(0),aes(ymin = ci.lb,ymax = ci.ub), width=0.3,size=0.3)+
    geom_point(shape=21, size=3, stroke = 0.3) + 
    geom_text(aes(x = GC, y = ci.ub+0.005, label = n),
              position = position_dodge(width = 0.0),vjust = 0.4, hjust=0, size = 2, check_overlap = FALSE)+
    scale_x_discrete(limits=c("N_P_K","N_P","N_PPT+","W_eCO2","LUC","N","P","PPT+","PPT-","eCO2","W"),
                     labels = c(expression(N%*%P%*%K),expression(N%*%P),expression(N%*%PPT+phantom()),expression(W%*%eCO[2]),"LUC","N","P","PPT+","PPT-",expression(eCO[2]),"W"))+
    #scale_y_continuous(limits=c(-0.6,1.1),label = c(-0.5,0,0.5,1))+
    labs(x = "Global change factors ", y = "RR of soil C",colour = 'black')+
    theme(legend.position="none",
          panel.background = element_rect(fill = 'white', colour = 'white'),
          axis.title=element_text(size=10),
          axis.title.y = element_blank(),
          axis.text.y = element_blank(),
          axis.text.x = element_text(colour = 'black', size = 8),
          axis.line = element_line(colour = 'black',size=0.4),
          axis.line.y = element_blank(),
          axis.ticks = element_line(colour = 'black',size=0.4),
          axis.ticks.y = element_blank())+
    geom_segment(x = 11.6, y = -0.9, xend = 11.6, yend = 2.5, colour = "black",size=0.8)+
    coord_flip()
  p2 
  
  # soil N
  mydata<-subset(metaresult, vari=="Nsoil")
  p3<-ggplot(data = mydata,aes(x=GC,y=beta,fill=GC)) + 
    #geom_rect(aes(xmin=0.4, xmax=4.5, ymin=-Inf,ymax=Inf), fill="grey90",colour="grey90", alpha=0.2)+
    geom_hline(yintercept=0,linetype = "dashed",size=0.2)+
    geom_errorbar(position=position_dodge(0),aes(ymin = ci.lb,ymax = ci.ub), width=0.3,size=0.3)+
    geom_point(shape=21, size=3, stroke = 0.3) + 
    geom_text(aes(x = GC, y = ci.ub+0.005, label = n),
              position = position_dodge(width = 0.0),vjust = 0.4, hjust=0, size = 2, check_overlap = FALSE)+
    scale_x_discrete(limits=c("N_P_K","N_P","N_PPT+","W_eCO2","LUC","N","P","PPT+","PPT-","eCO2","W"),
                     labels = c(expression(N%*%P%*%K),expression(N%*%P),expression(N%*%PPT+phantom()),expression(W%*%eCO[2]),"LUC","N","P","PPT+","PPT-",expression(eCO[2]),"W"))+
    #ylim(-0.5,2)+
    labs(x = "Global change factors ", y = "RR of soil N",colour = 'black')+
    theme(legend.position="none",
          panel.background = element_rect(fill = 'white', colour = 'white'),
          axis.title=element_text(size=10),
          axis.text.y = element_text(colour = 'black', size = 8),
          axis.text.x = element_text(colour = 'black', size = 8),
          #axis.title.y = element_blank(),
          #axis.text.y = element_blank(),
          axis.line = element_line(colour = 'black',size=0.4),
          axis.line.y = element_blank(),
          axis.ticks = element_line(colour = 'black',size=0.4),
          axis.ticks.y = element_blank())+
    geom_segment(x = 11.6, y = -0.9, xend = 11.6, yend = 2.5, colour = "black",size=0.8)+
    coord_flip()
  p3 
  
  # soil C:N
  mydata<-subset(metaresult, vari=="CNsoil")
  p4<-ggplot(data = mydata,aes(x=GC,y=beta,fill=GC)) + 
    #geom_rect(aes(xmin=0.4, xmax=4.5, ymin=-Inf,ymax=Inf), fill="grey90",colour="grey90", alpha=0.2)+
    geom_hline(yintercept=0,linetype = "dashed",size=0.2)+
    geom_errorbar(position=position_dodge(0),aes(ymin = ci.lb,ymax = ci.ub), width=0.3,size=0.3)+
    geom_point(shape=21, size=3, stroke = 0.3) + 
    geom_text(aes(x = GC, y = ci.ub+0.005, label = n),
              position = position_dodge(width = 0.0),vjust = 0.4, hjust=0, size = 2, check_overlap = FALSE)+
    scale_x_discrete(limits=c("N_P_K","N_P","N_PPT+","W_eCO2","LUC","N","P","PPT+","PPT-","eCO2","W"),
                     labels = c(expression(N%*%P%*%K),expression(N%*%P),expression(N%*%PPT+phantom()),expression(W%*%eCO[2]),"LUC","N","P","PPT+","PPT-",expression(eCO[2]),"W"))+
    #scale_y_continuous(limits=c(-0.6,1.1),label = c(-0.5,0,0.5,1))+
    labs(x = "Global change factors ", y = "RR of soil C:N",colour = 'black')+
    theme(legend.position="none",
          panel.background = element_rect(fill = 'white', colour = 'white'),
          axis.title=element_text(size=10),
          axis.title.y = element_blank(),
          axis.text.y = element_blank(),
          axis.text.x = element_text(colour = 'black', size = 8),
          axis.line = element_line(colour = 'black',size=0.4),
          axis.line.y = element_blank(),
          axis.ticks = element_line(colour = 'black',size=0.4),
          axis.ticks.y = element_blank())+
    geom_segment(x = 11.6, y = -0.9, xend = 11.6, yend = 2.5, colour = "black",size=0.8)+
    coord_flip()
  p4 
  
  psum1<-ggarrange(p1, p2, p3, p4, widths = c(7, 5.25), heights = c(8, 8), ncol = 2, nrow = 2, labels = c("a", "b", "c", "d"), font.label=list(size=12),hjust = -0.2, vjust = 1)
  psum1
  
  cor <- rcorr(as.matrix(gcdata2[,c("pH","Csoil","Nsoil","CNsoil")]))
  cor$r
  cor$P
  cor$n
  mydata<-data.frame(x=c(1:5),y=c(1:5))
  p5<-ggplot(data=mydata,aes(x, y))+
    theme(panel.background = element_blank(),
          panel.grid.major = element_blank(),
          panel.grid.minor = element_blank(),
          axis.title=element_blank(),
          axis.text = element_blank(),
          axis.ticks = element_blank())+
    xlim(1,5)+
    ylim(1,5)+
    geom_segment(x=0, y=5, xend=6, yend=5, size=0.5)+
    geom_segment(x=0, y=4, xend=6, yend=4, size=0.3)+
    geom_segment(x=0, y=1, xend=6, yend=1, size=0.5)+
    annotate("text",x=1.5, y=4.5,label=expression(paste(italic(r)," values")),size=3)+
    annotate("text",x=1.5, y=3.5,label="Change in soil pH",size=3)+
    annotate("text",x=1.5, y=2.5,label="RR of soil C",size=3)+
    annotate("text",x=1.5, y=1.5,label="RR of soil N",size=3)+
    annotate("text",x=2.5, y=4.5,label="RR of soil C",size=3)+
    annotate("text",x=3.5, y=4.5,label="RR of soil N",size=3)+
    annotate("text",x=4.5, y=4.5,label="RR of soil C:N",size=3)+
    annotate("text",x=2.5, y=3.5,label=expression(paste("-0.37***( ", italic(n), " = 910)")),size=3)+
    annotate("text",x=3.5, y=3.5,label=expression(paste("-0.20***( ", italic(n), " = 831)")),size=3)+
    annotate("text",x=4.5, y=3.5,label=expression(paste("-0.18***( ", italic(n), " = 843)")),size=3)+
    annotate("text",x=3.5, y=2.5,label=expression(paste("0.72***( ", italic(n), " = 911)")),size=3)+
    annotate("text",x=4.5, y=2.5,label=expression(paste("0.42***( ", italic(n), " = 911)")),size=3)+
    annotate("text",x=4.5, y=1.5,label=expression(paste("-0.33***( ", italic(n), " = 911)")),size=3)
  p5 
  
  p<-ggarrange(psum1, p5, heights = c(8, 2), ncol = 1, nrow = 2, labels = c("", "e"), font.label=list(size=12),hjust = -0.2, vjust = 1)
  p
}
dev.off()

##### paired alpha and beta diversity
{
  mydata<-gcdata2[,c("GC","Richness","Richness_var","BetaDiversity","BetaDiversity_var")]
  mydata<-na.omit(mydata)
  metares1<-rma(yi=Richness, vi=Richness_var, mods=~GC-1, data=mydata)
  tranres1<-data.frame(metares1[c("beta","se","zval","pval","ci.lb","ci.ub")])
  nostudy<-aggregate(BetaDiversity ~ GC, data=mydata, function(BetaDiversity) { length(BetaDiversity)-sum(is.na(BetaDiversity)) })  # Calculate the number of case study
  names(nostudy)<-c("GC","n")
  nostudy$vari<-"Richness"
  tranres1<-cbind(nostudy,tranres1)
  
  metares2<-rma(yi=BetaDiversity, vi=BetaDiversity_var, mods=~GC-1, data=mydata)
  nostudy<-aggregate(BetaDiversity ~ GC, data=mydata, function(BetaDiversity) { length(BetaDiversity)-sum(is.na(BetaDiversity)) })  # Calculate the number of case study
  names(nostudy)<-c("GC","n")
  nostudy$vari<-"Beta diversity"
  tranres2<-data.frame(metares2[c("beta","se","zval","pval","ci.lb","ci.ub")])
  tranres2<-cbind(nostudy,tranres2)
  tranres<-rbind(tranres1,tranres2)
  tranres$group<-"Richness_beta"
  
  mydata<-gcdata2[,c("GC","Shannon","Shannon_var","BetaDiversity","BetaDiversity_var")]
  mydata<-na.omit(mydata)
  mydata<-mydata[-which(mydata$GC=="W_eCO2"),] # samole sizes lower than 5
  mydata$GC<-factor(mydata$GC)
  metares1<-rma(yi=Shannon, vi=Shannon_var, mods=~GC-1, data=mydata)
  tranres1<-data.frame(metares1[c("beta","se","zval","pval","ci.lb","ci.ub")])
  nostudy<-aggregate(BetaDiversity ~ GC, data=mydata, function(BetaDiversity) { length(BetaDiversity)-sum(is.na(BetaDiversity)) })  # Calculate the number of case study
  names(nostudy)<-c("GC","n")
  nostudy$vari<-"Shannon"
  tranres1<-cbind(nostudy,tranres1)
  
  metares2<-rma(yi=BetaDiversity, vi=BetaDiversity_var, mods=~GC-1, data=mydata)
  nostudy<-aggregate(BetaDiversity ~ GC, data=mydata, function(BetaDiversity) { length(BetaDiversity)-sum(is.na(BetaDiversity)) })  # Calculate the number of case study
  names(nostudy)<-c("GC","n")
  nostudy$vari<-"Beta diversity"
  tranres2<-data.frame(metares2[c("beta","se","zval","pval","ci.lb","ci.ub")])
  tranres2<-cbind(nostudy,tranres2)
  tranres1<-rbind(tranres1,tranres2)
  tranres1$group<-"Shannon_beta"
  
  paireddiversity<-rbind(tranres,tranres1)
  #paireddiversity<-rbind(paireddiversity,paireddiversity[nrow(paireddiversity),])
  #paireddiversity[nrow(paireddiversity),]<-c("W_eCO2",NA,"Beta diversity",NA,NA,NA,NA,NA,NA,"Shannon_beta")
}
write.csv(paireddiversity, file = "paireddiversity.csv", row.names = F, na="")

##### plot paired RR of alpha and beta diversity
tiff(filename = "Supplementary Fig. 3_paired diversity.tiff", units = "cm", width = 15, height = 16, res = 1000, compression = "lzw")
{
  mydata<-paireddiversity[which(paireddiversity$group=="Richness_beta"),]
  p1<-ggplot(data = mydata,aes(x=GC,y=beta,fill=vari, shape=vari)) +
    #geom_rect(aes(xmin=0.4, xmax=4.5, ymin=-Inf,ymax=Inf), fill="grey90",colour="grey90", alpha=0.2)+
    geom_hline(yintercept=0,linetype = "dashed",size=0.2)+
    geom_errorbar(position=position_dodge(-0.8),aes(ymin = ci.lb, ymax = ci.ub), width=0.4,size=0.3)+
    geom_point(position=position_dodge(-0.8), size=3.5, stroke = 0.3) + 
    scale_shape_manual(values=c("Richness"=21,"Beta diversity"=22))+
    geom_text(aes(x = GC, y = -0.6, label = n),
              position = position_dodge(width = 0),vjust = 0.4, hjust=0, size = 2, check_overlap = FALSE)+
    scale_x_discrete(limits=c("N_P_K","N_P","N_PPT+","W_eCO2","LUC","N","P","PPT+","PPT-","eCO2","W"),
                     labels = c(expression(N%*%P%*%K),expression(N%*%P),expression(N%*%PPT+phantom()),expression(W%*%eCO[2]),"LUC","N","P","PPT+","PPT-",expression(eCO[2]),"W"))+
    #scale_y_continuous(limits=c(-0.19,0.19),label = c(-0.18,-0.09,0,0.09,0.18))+
    #scale_y_continuous(trans = 'asinh',breaks=c(-0.2,-0.1,0,0.1,0.2))+
    labs(x = "Global change factors ", y = "RR of diversity",colour = 'black')+
    theme(legend.title = element_blank(),
          legend.position=c(0.7,0.5),
          legend.key = element_rect(fill = "white",size = 3),
          legend.background = element_blank(),
          legend.text=element_text(size=8),
          panel.background = element_rect(fill = 'white', colour = 'white'),
          axis.title=element_text(size=10),
          #axis.title.y = element_blank(),
          #axis.text.y = element_blank(),
          axis.text.y = element_text(colour = 'black', size = 8),
          axis.text.x = element_text(colour = 'black', size = 8),
          axis.line = element_line(colour = 'black',size=0.4),
          axis.line.y = element_blank(),
          axis.ticks = element_line(colour = 'black',size=0.4),
          axis.ticks.y = element_blank())+
    geom_segment(x = 11.6, y = -1, xend = 11.6, yend = 2, colour = "black",size=0.8)+
    #guides(fill = FALSE)+
    coord_flip()
  p1 
  
  mydata<-paireddiversity[which(paireddiversity$group=="Shannon_beta"),]
  p2<-ggplot(data = mydata,aes(x=GC,y=beta,fill=vari, shape=vari)) +
    #geom_rect(aes(xmin=0.4, xmax=4.5, ymin=-Inf,ymax=Inf), fill="grey90",colour="grey90", alpha=0.2)+
    geom_hline(yintercept=0,linetype = "dashed",size=0.2)+
    geom_errorbar(position=position_dodge(-0.8),aes(ymin = ci.lb, ymax = ci.ub), width=0.4,size=0.3)+
    geom_point(position=position_dodge(-0.8), size=3.5, stroke = 0.3) + 
    scale_shape_manual(values=c("Shannon"=21,"Beta diversity"=22))+
    geom_text(aes(x = GC, y = -0.6, label = n),
              position = position_dodge(width = 0),vjust = 0.4, hjust=0, size = 2, check_overlap = FALSE)+
    scale_x_discrete(limits=c("N_P_K","N_P","N_PPT+","LUC","N","P","PPT+","PPT-","eCO2","W"),
                     labels = c(expression(N%*%P%*%K),expression(N%*%P),expression(N%*%PPT+phantom()),
                                "LUC","N","P","PPT+","PPT-",expression(eCO[2]),"W"))+
    #scale_y_continuous(limits=c(-0.19,0.19),label = c(-0.18,-0.09,0,0.09,0.18))+
    #scale_y_continuous(trans = 'asinh',breaks=c(-0.2,-0.1,0,0.1,0.2))+
    labs(x = "Global change factors ", y = "RR of diversity",colour = 'black')+
    theme(legend.title = element_blank(),
          legend.position=c(0.8,0.7),
          legend.key = element_rect(fill = "white",size = 3),
          legend.background = element_blank(),
          legend.text=element_text(size=8),
          panel.background = element_rect(fill = 'white', colour = 'white'),
          axis.title=element_text(size=10),
          #axis.title.y = element_blank(),
          #axis.text.y = element_blank(),
          axis.text.y = element_text(colour = 'black', size = 8),
          axis.text.x = element_text(colour = 'black', size = 8),
          axis.line = element_line(colour = 'black',size=0.4),
          axis.line.y = element_blank(),
          axis.ticks = element_line(colour = 'black',size=0.4),
          axis.ticks.y = element_blank())+
    geom_segment(x = 10.6, y = -1, xend = 10.6, yend = 2, colour = "black",size=0.8)+
    #guides(fill = FALSE)+
    coord_flip()
  p2
  p<-ggarrange(p1, p2, heights= c(6, 5.5), ncol = 1, nrow = 2, labels = c("a", "b"), font.label=list(size=12),hjust = 0, vjust = 1)
  p
}
dev.off()

##### RR of alpha diversity amoong differentland use types
{
  mydata<-gcdata2[which(gcdata2$GC=="LUC"),c("LUC","Richness","Richness_var")]
  mydata<-na.omit(mydata)
  mydata$Magnitude1<-factor(mydata$LUC)
  metares1<-rma(yi=Richness, vi=Richness_var, mods=~LUC-1, data=mydata)
  tranres1<-data.frame(metares1[c("beta","se","zval","pval","ci.lb","ci.ub")])
  nostudy<-aggregate(Richness ~ LUC, data=mydata, function(Richness) { length(Richness)-sum(is.na(Richness)) })  # Calculate the number of case study
  names(nostudy)<-c("LUC","n")
  nostudy$vari<-"Richness"
  tranres1<-cbind(nostudy,tranres1)
  
  mydata<-gcdata2[which(gcdata2$GC=="LUC"),c("LUC","Shannon","Shannon_var")]
  mydata<-na.omit(mydata)
  mydata$Magnitude1<-factor(mydata$LUC)
  metares2<-rma(yi=Shannon, vi=Shannon_var, mods=~LUC-1, data=mydata)
  nostudy<-aggregate(Shannon ~ LUC, data=mydata, function(Shannon) { length(Shannon)-sum(is.na(Shannon)) })  # Calculate the number of case study
  names(nostudy)<-c("LUC","n")
  nostudy$vari<-"Shannon"
  tranres2<-data.frame(metares2[c("beta","se","zval","pval","ci.lb","ci.ub")])
  tranres2<-cbind(nostudy,tranres2)
  landuseRR<-rbind(tranres1,tranres2)
}
write.csv(landuseRR, file = "landuseRR.csv", row.names = F, na="")

##### plot RR of alpha diversity amoong differentland use types
tiff(filename = "Supplementary Fig. 2_land use RR.tiff", units = "cm", width = 10, height = 6, res = 1000, compression = "lzw")
{
  p1<-ggplot(data = landuseRR,aes(x=LUC,y=beta,fill=LUC, shape=vari)) + 
    geom_hline(yintercept=0,linetype = "dashed",size=0.2)+
    geom_errorbar(position=position_dodge(-0.8),aes(ymin = ci.lb, ymax = ci.ub), width=0.3,size=0.2)+
    geom_point(position=position_dodge(-0.8), size=2.5, stroke = 0.3) + 
    scale_shape_manual(values=c("Richness"=21,"Shannon"=22))+
    geom_text(aes(x = LUC, y = ci.ub+0.005, label = n),
              position = position_dodge(width = -0.9),vjust = 0.4, hjust=0, size = 2, check_overlap = FALSE)+
    scale_y_continuous(limits=c(-0.1,0.2), breaks = c(-0.1,0,0.1,0.2))+
    scale_x_discrete(limits=c("NEtoSec","NEtoPlant","NEtoPas","NEtoAgr"))+
    labs(x = "Land use change types", y = "RR of alpha diversity",colour = 'black')+
    theme(legend.title = element_blank(),
          legend.position=c(0.8,0.2),
          legend.key = element_rect(fill = "white",size = 3),
          legend.background = element_blank(),
          legend.text=element_text(size=8),
          panel.background = element_rect(fill = 'white', colour = 'white'),
          axis.title=element_text(size=10),
          #axis.title.y = element_blank(),
          #axis.text.y = element_blank(),
          axis.text.y = element_text(colour = 'black', size = 8),
          axis.text.x = element_text(colour = 'black', size = 8),
          axis.line = element_line(colour = 'black',size=0.4),
          axis.line.y = element_blank(),
          axis.ticks = element_line(colour = 'black',size=0.4),
          axis.ticks.y = element_blank())+
    geom_segment(x = 4.6, y = -0.3, xend = 4.6, yend = 0.5, colour = "black",size=0.8)+
    guides(fill = FALSE)+
    coord_flip()
  p1
}
dev.off()

##### response ratio amoong different biomes and microbial group within each global change
para<-c("Richness","Shannon","BetaDiversity","Structure")
gcpara<-unique(gcdata2$GC)
gcpara<-c("W","eCO2","PPT-","PPT+","P","N","LUC","W_eCO2","N_PPT+","N_P","N_P_K")
for (i in 1:length(para)) {
  mydata<-gcdata2[,c("GC","Biomes", "MicrobialGroup",para[i],paste(para[i],"_var",sep = ""))]
  mydata<-na.omit(mydata)
  colnames(mydata)<-c("GC","Biomes","MicrobialGroup","yi","vi")
  for (j in 1:length(gcpara)) {
    print(paste("Run",para[i], gcpara[j], sep = " "))
    
    mydata2<-mydata[which(mydata$GC==gcpara[j]),]
    nostudy1<-aggregate(yi ~ MicrobialGroup,data=mydata2,function(yi) { length(yi)-sum(is.na(yi)) })  # Calculate the number of case study
    for (k in 1:nrow(nostudy1)) {
      mydata2[which(mydata2$MicrobialGroup==nostudy1$MicrobialGroup[k]),"n"]<-nostudy1$yi[k]
    }
    mydata2<-mydata2[which(mydata2$n>4),]
    
    if (length(unique(mydata2$MicrobialGroup))>1) {
      mydata2$MicrobialGroup<-factor(mydata2$MicrobialGroup)
      nostudy1<-aggregate(yi ~ MicrobialGroup,data=mydata2,function(yi) { length(yi)-sum(is.na(yi)) })  # Calculate the number of case study
      nostudy1[,3]<-para[i]
      nostudy1[,4]<-"MicrobialGroup"
      colnames(nostudy1)<-c("Group", "n", "vari","Factor")
      nostudy1$GC<-gcpara[j]
      nostudy1<-nostudy1[,c("vari","GC","Factor","Group", "n")]
      
      metares1<-rma(yi, vi, mods=~MicrobialGroup-1,data=mydata2)
      tranres1<-data.frame(metares1[c("beta","se","zval","pval","ci.lb","ci.ub")])
      metares1<-rma(yi, vi, mods=~MicrobialGroup,data=mydata2)
      tranres1<-cbind(tranres1,data.frame(metares1[c("tau2","QM","QMp")]))
    } else {nostudy1<-NA
    tranres1<-NA}
    
    mydata2<-mydata[which(mydata$GC==gcpara[j]),]
    nostudy2<-aggregate(yi ~ Biomes,data=mydata2,function(yi) { length(yi)-sum(is.na(yi)) })  # Calculate the number of case study
    for (k in 1:nrow(nostudy2)) {
      mydata2[which(mydata2$Biomes==nostudy2$Biomes[k]),"n"]<-nostudy2$yi[k]
    }
    mydata2<-mydata2[which(mydata2$n>4),]
    
    if (length(unique(mydata2$Biomes))>1) {
      mydata2$Biomes<-factor(mydata2$Biomes)
      nostudy2<-aggregate(yi ~ Biomes,data=mydata2,function(yi) { length(yi)-sum(is.na(yi)) })  # Calculate the number of case study
      nostudy2[,3]<-para[i]
      nostudy2[,4]<-"Biomes"
      colnames(nostudy2)<-c("Group", "n", "vari","Factor")
      nostudy2$GC<-gcpara[j]
      nostudy2<-nostudy2[,c("vari","GC","Factor","Group", "n")]
      
      metares2<-rma(yi, vi, mods=~Biomes-1,data=mydata2)
      tranres2<-data.frame(metares2[c("beta","se","zval","pval","ci.lb","ci.ub")])
      metares2<-rma(yi, vi, mods=~Biomes,data=mydata2)
      tranres2<-cbind(tranres2,data.frame(metares2[c("tau2","QM","QMp")]))
    } else {nostudy2<-NA
    tranres2<-NA}
    
    nostudy <- rbind(nostudy1,nostudy2)
    tranres<-rbind(tranres1,tranres2)
    tranres<-cbind(nostudy,tranres)
    if (length(is.na(tranres))==4) {tranres<-NA}
    
    if (i==1 & j==1) {metaresult_group<-tranres}
    else {metaresult_group<-rbind(metaresult_group,tranres)}
  }
} # for loop
metaresult_group<-na.omit(metaresult_group)
write.csv(metaresult_group, file = "metaresult_group.csv", row.names = F, na="")

##### plot response ratio amoong different microbial group within each global change
metaresult_group<-read.csv("metaresult_group.csv",header=TRUE,na.strings = "")
tiff(filename = "Fig. 2_alpha group RR.tiff", units = "cm", width = 18, height = 18, res = 1000, compression = "lzw")
{
  mydata<-subset(metaresult_group[which(metaresult_group$Factor=="MicrobialGroup"),], vari=="Richness")
  p1<-ggplot(data = mydata,aes(x=GC,y=beta,fill=Group, shape=Group)) +
    #geom_rect(aes(xmin=7.5, xmax=10.8, ymin=-Inf,ymax=Inf), fill="grey90",colour="grey90", alpha=0.2)+
    geom_hline(yintercept=0,linetype = "dashed",size=0.2)+
    geom_errorbar(position=position_dodge(0.7),aes(ymin = ci.lb, ymax = ci.ub), width=0.3,size=0.3)+
    geom_point(position=position_dodge(0.7), size=3, stroke = 0.3) + 
    scale_shape_manual(values=c("Bacteria"=21,"Fungi"=22,"Specialized"=24))+
    geom_text(aes(x = GC, y = ci.ub+0.01, label = n),
              position = position_dodge(width = 0.7),vjust = 0, hjust=1, size = 1.5, check_overlap = FALSE)+
    #geom_text(aes(x = GC, y = 0.1899, label = mark),vjust = 0.4, hjust=0.4, size = 4, check_overlap = FALSE)+
    scale_x_discrete(limits=rev(c("N_P_K","N_P","N_PPT+","LUC","N","P","PPT+","PPT-","eCO2","W")),
                     labels = rev(c(expression(N%*%P%*%K),expression(N%*%P),expression(N%*%PPT+phantom()),"LUC","N","P","PPT+","PPT-",expression(eCO[2]),"W")))+
    scale_y_continuous(limits=c(-0.3,0.22), breaks = c(-0.3,-0.2,-0.1,0,0.1,0.2))+
    labs(x = "Global change factors ", y = "RR of richness",colour = 'black')+
    theme_bw()+
    theme(legend.title = element_blank(),
          legend.direction = "horizontal",
          legend.position=c(0.3,0.1),
          legend.key = element_rect(fill = "white",size = 1.5),
          legend.key.width = unit(0.4,"lines"),
          legend.key.height = unit(0.5,"lines"),
          legend.background = element_blank(),
          legend.text=element_text(size=8),
          panel.grid.major = element_blank(),
          panel.grid.minor = element_blank(),
          axis.title=element_text(size=9),
          axis.title.x=element_blank(),
          axis.text.y = element_text(colour = 'black', size = 8),
          axis.text.x = element_text(colour = 'black', size = 8))+
    annotate("text",x = "W",y = 0.21,label = expression(paste(italic(Q[M])," = 0.80")),size = 1.5)+
    annotate("text",x = "eCO2",y = 0.21,label = expression(paste(italic(Q[M])," = 0.85")),size = 1.5)+
    annotate("text",x = "PPT-",y = 0.21,label = expression(paste(italic(Q[M])," = 4.24")),size = 1.5)+
    annotate("text",x = "PPT+",y = 0.21,label = expression(paste(italic(Q[M])," = 2.24")),size = 1.5)+
    annotate("text",x = "P",y = 0.21,label = expression(paste(italic(Q[M])," = 10.74")),size = 1.5)+
    annotate("text",x = "N",y = 0.21,label = expression(paste(italic(Q[M])," = 2.25")),size = 1.5)+
    annotate("text",x = "LUC",y = 0.21,label = expression(paste(italic(Q[M])," = 10.59")),size = 1.5)+
    annotate("text",x = "N_PPT+",y = 0.21,label = expression(paste(italic(Q[M])," = 3.01")),size = 1.5)+
    annotate("text",x = "N_P",y = 0.21,label = expression(paste(italic(Q[M])," = 0.005")),size = 1.5)+
    annotate("text",x = "N_P_K",y = 0.21,label = expression(paste(italic(Q[M])," = 6.19")),size = 1.5)+
    
    annotate("text",x = "W",y = 0.18,label = expression(paste(italic(P)," = 0.671")),size = 1.5)+
    annotate("text",x = "eCO2",y = 0.18,label = expression(paste(italic(P)," = 0.357")),size = 1.5)+
    annotate("text",x = "PPT-",y = 0.18,label = expression(paste(italic(P)," = 0.040")),size = 1.5)+
    annotate("text",x = "PPT+",y = 0.18,label = expression(paste(italic(P)," = 0.134")),size = 1.5)+
    annotate("text",x = "P",y = 0.18,label = expression(paste(italic(P)," = 0.005")),size = 1.5)+
    annotate("text",x = "N",y = 0.18,label = expression(paste(italic(P)," = 0.325")),size = 1.5)+
    annotate("text",x = "LUC",y = 0.18,label = expression(paste(italic(P)," = 0.005")),size = 1.5)+
    annotate("text",x = "N_PPT+",y = 0.18,label = expression(paste(italic(P)," = 0.083")),size = 1.5)+
    annotate("text",x = "N_P",y = 0.18,label = expression(paste(italic(P)," = 0.998")),size = 1.5)+
    annotate("text",x = "N_P_K",y = 0.18,label = expression(paste(italic(P)," = 0.045")),size = 1.5)
  p1 
  unique(mydata$GC)
  round(unique(mydata$QM),2)
  round(unique(mydata$QMp),3)
  
  mydata<-subset(metaresult_group[which(metaresult_group$Factor=="MicrobialGroup"),], vari=="Shannon")
  p2<-ggplot(data = mydata,aes(x=GC,y=beta,fill=Group, shape=Group)) +
    #geom_rect(aes(xmin=7.5, xmax=10.8, ymin=-Inf,ymax=Inf), fill="grey90",colour="grey90", alpha=0.2)+
    geom_hline(yintercept=0,linetype = "dashed",size=0.2)+
    geom_errorbar(position=position_dodge(0.7),aes(ymin = ci.lb, ymax = ci.ub), width=0.3,size=0.3)+
    geom_point(position=position_dodge(0.7), size=3, stroke = 0.3) + 
    scale_shape_manual(values=c("Bacteria"=21,"Fungi"=22,"Specialized"=24))+
    geom_text(aes(x = GC, y = ci.ub+0.005, label = n),
              position = position_dodge(width = 0.7),vjust = 0, hjust=0.4, size = 1.5, check_overlap = FALSE)+
    #geom_text(aes(x = GC, y = 0.1, label = mark),vjust = 0.4, hjust=0.4, size = 4, check_overlap = FALSE)+
    scale_x_discrete(limits=rev(c("N_P_K","N_P","N_PPT+","LUC","N","P","PPT+","PPT-","eCO2","W")),
                     labels = rev(c(expression(N%*%P%*%K),expression(N%*%P),expression(N%*%PPT+phantom()),"LUC","N","P","PPT+","PPT-",expression(eCO[2]),"W")))+
    scale_y_continuous(limits=c(-0.2,0.15), breaks = c(-0.2,-0.1,0,0.1))+
    labs(x = "Global change factors ", y = "RR of Shannon index",colour = 'black')+
    theme_bw()+
    theme(legend.title = element_blank(),
          legend.direction = "horizontal",
          legend.position=c(0.3,0.1),
          legend.key = element_rect(fill = "white",size = 1.5),
          legend.key.width = unit(0.4,"lines"),
          legend.key.height = unit(0.5,"lines"),
          legend.background = element_blank(),
          legend.text=element_text(size=8),
          panel.grid.major = element_blank(),
          panel.grid.minor = element_blank(),
          axis.title=element_text(size=9),
          axis.title.x=element_blank(),
          axis.text.y = element_text(colour = 'black', size = 8),
          axis.text.x = element_text(colour = 'black', size = 8))+
    annotate("text",x = "W",y = 0.14,label = expression(paste(italic(Q[M])," = 19.46")),size = 1.5)+
    #annotate("text",x = "eCO2",y = 0.19,label = expression(paste(italic(Q[M])," = 0.38")),size = 1.5)+
    annotate("text",x = "PPT-",y = 0.14,label = expression(paste(italic(Q[M])," = 0.38")),size = 1.5)+
    annotate("text",x = "PPT+",y = 0.14,label = expression(paste(italic(Q[M])," = 3.68")),size = 1.5)+
    annotate("text",x = "P",y = 0.14,label = expression(paste(italic(Q[M])," = 25.44")),size = 1.5)+
    annotate("text",x = "N",y = 0.14,label = expression(paste(italic(Q[M])," = 7.64")),size = 1.5)+
    annotate("text",x = "LUC",y = 0.14,label = expression(paste(italic(Q[M])," = 1.62")),size = 1.5)+
    annotate("text",x = "N_PPT+",y = 0.14,label = expression(paste(italic(Q[M])," = 8.16")),size = 1.5)+
    annotate("text",x = "N_P",y = 0.14,label = expression(paste(italic(Q[M])," = 0.07")),size = 1.5)+
    annotate("text",x = "N_P_K",y = 0.14,label = expression(paste(italic(Q[M])," = 0.68")),size = 1.5)+
    
    annotate("text",x = "W",y = 0.12,label = expression(paste(italic(P)," < 0.001")),size = 1.5)+
    #annotate("text",x = "eCO2",y = 0.18,label = expression(paste(italic(P)," = 0.357")),size = 1.5)+
    annotate("text",x = "PPT-",y = 0.12,label = expression(paste(italic(P)," = 0.538")),size = 1.5)+
    annotate("text",x = "PPT+",y = 0.12,label = expression(paste(italic(P)," = 0.055")),size = 1.5)+
    annotate("text",x = "P",y = 0.12,label = expression(paste(italic(P)," < 0.001")),size = 1.5)+
    annotate("text",x = "N",y = 0.12,label = expression(paste(italic(P)," = 0.022")),size = 1.5)+
    annotate("text",x = "LUC",y = 0.12,label = expression(paste(italic(P)," = 0.444")),size = 1.5)+
    annotate("text",x = "N_PPT+",y = 0.12,label = expression(paste(italic(P)," = 0.004")),size = 1.5)+
    annotate("text",x = "N_P",y = 0.12,label = expression(paste(italic(P)," = 0.792")),size = 1.5)+
    annotate("text",x = "N_P_K",y = 0.12,label = expression(paste(italic(P)," = 0.711")),size = 1.5)
  p2 
  unique(mydata$GC)
  round(unique(mydata$QM),2)
  round(unique(mydata$QMp),3)
  
  mydata<-subset(metaresult_group[which(metaresult_group$Factor=="Biomes"),], vari=="Richness")
  p3<-ggplot(data = mydata,aes(x=GC,y=beta,fill=Group, shape=Group)) +
    #geom_rect(aes(xmin=7.5, xmax=10.8, ymin=-Inf,ymax=Inf), fill="grey90",colour="grey90", alpha=0.2)+
    geom_hline(yintercept=0,linetype = "dashed",size=0.2)+
    geom_errorbar(position=position_dodge(0.9),aes(ymin = ci.lb, ymax = ci.ub), width=0.2,size=0.3)+
    geom_point(position=position_dodge(0.9), size=2, stroke = 0.3) + 
    scale_shape_manual(values=c("Agriculture"=0,"Tem/Bor Forest"=21,"Mediterranean"=22,
                                "Tro/Sub Forest"=23,"Grassland"=24,"Tundra"=25,"Wetland"=16,"Desert"=1))+
    geom_text(aes(x = GC, y = ci.ub+0.01, label = n),
              position = position_dodge(width = 0.9),vjust = 0, hjust=0.4, size = 1.5, check_overlap = FALSE)+
    #geom_text(aes(x = GC, y = 0.28, label = mark),vjust = 0.4, hjust=0.4, size = 4, check_overlap = FALSE)+
    scale_x_discrete(limits=rev(c("N_P_K","N_P","N_PPT+","LUC","N","P","PPT+","PPT-","eCO2","W")),
                     labels = rev(c(expression(N%*%P%*%K),expression(N%*%P),expression(N%*%PPT+phantom()),"LUC","N","P","PPT+","PPT-",expression(eCO[2]),"W")))+
    scale_y_continuous(limits=c(-0.4,0.33), breaks = c(-0.4,-0.2,0,0.2))+
    labs(x = "Global change factors ", y = "RR of richness",colour = 'black')+
    theme_bw()+
    theme(legend.title = element_blank(),
          legend.direction = "horizontal",
          legend.position=c(0.3,0.1),
          legend.key = element_rect(fill = "white",size = 1),
          legend.key.width = unit(0.4,"lines"),
          legend.key.height = unit(0.5,"lines"),
          legend.background = element_blank(),
          legend.text=element_text(size=6),
          panel.grid.major = element_blank(),
          panel.grid.minor = element_blank(),
          axis.title=element_text(size=9),
          axis.title.x=element_blank(),
          axis.text.y = element_text(colour = 'black', size = 8),
          axis.text.x = element_text(colour = 'black', size = 8))+
    annotate("text",x = "W",y = 0.32,label = expression(paste(italic(Q[M])," = 4.02")),size = 1.5)+
    annotate("text",x = "eCO2",y = 0.32,label = expression(paste(italic(Q[M])," = 3.87")),size = 1.5)+
    annotate("text",x = "PPT-",y = 0.32,label = expression(paste(italic(Q[M])," = 0.75")),size = 1.5)+
    annotate("text",x = "PPT+",y = 0.32,label = expression(paste(italic(Q[M])," = 7.14")),size = 1.5)+
    annotate("text",x = "P",y = 0.32,label = expression(paste(italic(Q[M])," = 11.93")),size = 1.5)+
    annotate("text",x = "N",y = 0.32,label = expression(paste(italic(Q[M])," = 12.72")),size = 1.5)+
    annotate("text",x = "LUC",y = 0.32,label = expression(paste(italic(Q[M])," = 9.07")),size = 1.5)+
    annotate("text",x = "N_PPT+",y = 0.32,label = expression(paste(italic(Q[M])," = 7.95")),size = 1.5)+
    annotate("text",x = "N_P",y = 0.32,label = expression(paste(italic(Q[M])," = 12.61")),size = 1.5)+
    annotate("text",x = "N_P_K",y = 0.32,label = expression(paste(italic(Q[M])," = 0.30")),size = 1.5)+
    
    annotate("text",x = "W",y = 0.29,label = expression(paste(italic(P)," = 0.547")),size = 1.5)+
    annotate("text",x = "eCO2",y = 0.29,label = expression(paste(italic(P)," = 0.144")),size = 1.5)+
    annotate("text",x = "PPT-",y = 0.29,label = expression(paste(italic(P)," = 0.863")),size = 1.5)+
    annotate("text",x = "PPT+",y = 0.29,label = expression(paste(italic(P)," = 0.067")),size = 1.5)+
    annotate("text",x = "P",y = 0.29,label = expression(paste(italic(P)," = 0.003")),size = 1.5)+
    annotate("text",x = "N",y = 0.29,label = expression(paste(italic(P)," = 0.013")),size = 1.5)+
    annotate("text",x = "LUC",y = 0.29,label = expression(paste(italic(P)," = 0.059")),size = 1.5)+
    annotate("text",x = "N_PPT+",y = 0.29,label = expression(paste(italic(P)," = 0.019")),size = 1.5)+
    annotate("text",x = "N_P",y = 0.29,label = expression(paste(italic(P)," = 0.006")),size = 1.5)+
    annotate("text",x = "N_P_K",y = 0.29,label = expression(paste(italic(P)," = 0.585")),size = 1.5)
  p3 
  unique(mydata$GC)
  round(unique(mydata$QM),2)
  round(unique(mydata$QMp),3)
  
  mydata<-subset(metaresult_group[which(metaresult_group$Factor=="Biomes"),], vari=="Shannon")
  p4<-ggplot(data = mydata,aes(x=GC,y=beta,fill=Group, shape=Group)) +
    #geom_rect(aes(xmin=7.5, xmax=10.8, ymin=-Inf,ymax=Inf), fill="grey90",colour="grey90", alpha=0.2)+
    geom_hline(yintercept=0,linetype = "dashed",size=0.2)+
    geom_errorbar(position=position_dodge(0.9),aes(ymin = ci.lb, ymax = ci.ub), width=0.2,size=0.3)+
    geom_point(position=position_dodge(0.9), size=2, stroke = 0.3) + 
    scale_shape_manual(values=c("Agriculture"=0,"Tem/Bor Forest"=21,"Mediterranean"=22,
                                "Tro/Sub Forest"=23,"Grassland"=24,"Tundra"=25,"Wetland"=16,"Desert"=1))+
    geom_text(aes(x = GC, y = ci.ub+0.005, label = n),
              position = position_dodge(width = 0.9),vjust = 0, hjust=0.4, size = 1.5, check_overlap = FALSE)+
    #geom_text(aes(x = GC, y = 0.19, label = mark),vjust = 0.4, hjust=0.4, size = 4, check_overlap = FALSE)+
    scale_x_discrete(limits=rev(c("N_P_K","N_P","N_PPT+","LUC","N","P","PPT+","PPT-","eCO2","W")),
                     labels = rev(c(expression(N%*%P%*%K),expression(N%*%P),expression(N%*%PPT+phantom()),"LUC","N","P","PPT+","PPT-",expression(eCO[2]),"W")))+
    scale_y_continuous(limits=c(-0.22,0.24), breaks = c(-0.2,-0.1,0,0.1,0.2))+
    labs(x = "Global change factors ", y = "RR of Shannon index",colour = 'black')+
    theme_bw()+
    theme(legend.title = element_blank(),
          legend.direction = "horizontal",
          legend.position=c(0.3,0.1),
          legend.key = element_rect(fill = "white",size = 1),
          legend.key.width = unit(0.4,"lines"),
          legend.key.height = unit(0.5,"lines"),
          legend.background = element_blank(),
          legend.text=element_text(size=6),
          panel.grid.major = element_blank(),
          panel.grid.minor = element_blank(),
          axis.title=element_text(size=9),
          #axis.title.x=element_blank(),
          axis.text.y = element_text(colour = 'black', size = 8),
          axis.text.x = element_text(colour = 'black', size = 8))+
    annotate("text",x = "W",y = 0.23,label = expression(paste(italic(Q[M])," = 10.10")),size = 1.5)+
    annotate("text",x = "eCO2",y = 0.23,label = expression(paste(italic(Q[M])," = 7.11")),size = 1.5)+
    annotate("text",x = "PPT-",y = 0.23,label = expression(paste(italic(Q[M])," = 2.92")),size = 1.5)+
    annotate("text",x = "PPT+",y = 0.23,label = expression(paste(italic(Q[M])," = 5.07")),size = 1.5)+
    annotate("text",x = "P",y = 0.23,label = expression(paste(italic(Q[M])," = 0.04")),size = 1.5)+
    annotate("text",x = "N",y = 0.23,label = expression(paste(italic(Q[M])," = 21.31")),size = 1.5)+
    annotate("text",x = "LUC",y = 0.23,label = expression(paste(italic(Q[M])," = 4.76")),size = 1.5)+
    annotate("text",x = "N_PPT+",y = 0.23,label = expression(paste(italic(Q[M])," = 0.04")),size = 1.5)+
    annotate("text",x = "N_P",y = 0.23,label = expression(paste(italic(Q[M])," = 0.97")),size = 1.5)+
    #annotate("text",x = "N_P_K",y = 0.29,label = expression(paste(italic(Q[M])," = 0.30")),size = 1.5)+
    
    annotate("text",x = "W",y = 0.21,label = expression(paste(italic(P)," = 0.073")),size = 1.5)+
    annotate("text",x = "eCO2",y = 0.21,label = expression(paste(italic(P)," = 0.008")),size = 1.5)+
    annotate("text",x = "PPT-",y = 0.21,label = expression(paste(italic(P)," = 0.404")),size = 1.5)+
    annotate("text",x = "PPT+",y = 0.21,label = expression(paste(italic(P)," = 0.281")),size = 1.5)+
    annotate("text",x = "P",y = 0.21,label = expression(paste(italic(P)," = 0.839")),size = 1.5)+
    annotate("text",x = "N",y = 0.21,label = expression(paste(italic(P)," < 0.001")),size = 1.5)+
    annotate("text",x = "LUC",y = 0.21,label = expression(paste(italic(P)," = 0.190")),size = 1.5)+
    annotate("text",x = "N_PPT+",y = 0.21,label = expression(paste(italic(P)," = 0.834")),size = 1.5)+
    annotate("text",x = "N_P",y = 0.21,label = expression(paste(italic(P)," = 0.616")),size = 1.5)
    #annotate("text",x = "N_P_K",y = 0.27,label = expression(paste(italic(P)," = 0.585")),size = 1.5)
  p4 
  unique(mydata$GC)
  round(unique(mydata$QM),2)
  round(unique(mydata$QMp),3)
           
  p<-ggarrange(p1, p2, p3, p4, heights = c(4, 4, 4, 4.5), ncol = 1, nrow = 4, #common.legend = TRUE,legend = "bottom",
               labels = c("a", "b", "c", "d"), font.label=list(size=12),hjust = -0.2, vjust = 1)
  p
}
ggsave("Fig. 2.eps", width = 18, height = 18, units = "cm")
dev.off()

tiff(filename = "Supplementary Fig. 8_beta&comm group RR.tiff", units = "cm", width = 18, height = 18, res = 1000, compression = "lzw")
{
  mydata<-subset(metaresult_group[which(metaresult_group$Factor=="MicrobialGroup"),], vari=="BetaDiversity")
  p1<-ggplot(data = mydata,aes(x=GC,y=beta,fill=Group, shape=Group)) +
    #geom_rect(aes(xmin=7.5, xmax=9.8, ymin=-Inf,ymax=Inf), fill="grey90",colour="grey90", alpha=0.2)+
    geom_hline(yintercept=0,linetype = "dashed",size=0.2)+
    geom_errorbar(position=position_dodge(0.7),aes(ymin = ci.lb, ymax = ci.ub), width=0.3,size=0.3)+
    geom_point(position=position_dodge(0.7), size=3, stroke = 0.3) + 
    scale_shape_manual(values=c("Bacteria"=21,"Fungi"=22,"Specialized"=24))+
    geom_text(aes(x = GC, y = ci.ub+0.05, label = n),
              position = position_dodge(width = 0.7),vjust = 0, hjust=0.4, size = 1.5, check_overlap = FALSE)+
    #geom_text(aes(x = GC, y = 0.98, label = mark),vjust = 0.4, hjust=0.4, size = 4, check_overlap = FALSE)+
    scale_x_discrete(limits=rev(c("N_P_K","N_P","LUC","N","P","PPT+","PPT-","eCO2","W")),
                     labels = rev(c(expression(N%*%P%*%K),expression(N%*%P),"LUC","N","P","PPT+","PPT-",expression(eCO[2]),"W")))+
    scale_y_continuous(limits=c(-0.7,1.2), breaks = c(-0.5,0,0.5,1))+
    labs(x = "Global change factors ", y = "RR of \nbeta diversity",colour = 'black')+
    theme_bw()+
    theme(legend.title = element_blank(),
          legend.direction = "horizontal",
          legend.position=c(0.5,0.1),
          legend.key = element_rect(fill = "white",size = 1.5),
          legend.key.width = unit(0.4,"lines"),
          legend.key.height = unit(0.5,"lines"),
          legend.background = element_blank(),
          legend.text=element_text(size=8),
          panel.grid.major = element_blank(),
          panel.grid.minor = element_blank(),
          axis.title=element_text(size=9),
          axis.title.x=element_blank(),
          axis.text.y = element_text(colour = 'black', size = 8),
          axis.text.x = element_text(colour = 'black', size = 8))+
    annotate("text",x = "W",y = 1.15,label = expression(paste(italic(Q[M])," = 2.98")),size = 1.5)+
    #annotate("text",x = "eCO2",y = 1.15,label = expression(paste(italic(Q[M])," = 0.85")),size = 1.5)+
    annotate("text",x = "PPT-",y = 1.15,label = expression(paste(italic(Q[M])," = 6.67")),size = 1.5)+
    annotate("text",x = "PPT+",y = 1.15,label = expression(paste(italic(Q[M])," = 0.12")),size = 1.5)+
    annotate("text",x = "P",y = 1.15,label = expression(paste(italic(Q[M])," = 3.20")),size = 1.5)+
    annotate("text",x = "N",y = 1.15,label = expression(paste(italic(Q[M])," = 0.66")),size = 1.5)+
    annotate("text",x = "LUC",y = 1.15,label = expression(paste(italic(Q[M])," = 1.04")),size = 1.5)+
    #annotate("text",x = "N_PPT+",y = 1.15,label = expression(paste(italic(Q[M])," = 3.01")),size = 1.5)+
    annotate("text",x = "N_P",y = 1.15,label = expression(paste(italic(Q[M])," = 0.04")),size = 1.5)+
    annotate("text",x = "N_P_K",y = 1.15,label = expression(paste(italic(Q[M])," = 5.44")),size = 1.5)+
    
    annotate("text",x = "W",y = 1,label = expression(paste(italic(P)," = 0.226")),size = 1.5)+
    #annotate("text",x = "eCO2",y = 1,label = expression(paste(italic(P)," = 0.357")),size = 1.5)+
    annotate("text",x = "PPT-",y = 1,label = expression(paste(italic(P)," = 0.010")),size = 1.5)+
    annotate("text",x = "PPT+",y = 1,label = expression(paste(italic(P)," = 0.725")),size = 1.5)+
    annotate("text",x = "P",y = 1,label = expression(paste(italic(P)," = 0.201")),size = 1.5)+
    annotate("text",x = "N",y = 1,label = expression(paste(italic(P)," = 0.718")),size = 1.5)+
    annotate("text",x = "LUC",y = 1,label = expression(paste(italic(P)," = 0.594")),size = 1.5)+
    #annotate("text",x = "N_PPT+",y = 1,label = expression(paste(italic(P)," = 0.083")),size = 1.5)+
    annotate("text",x = "N_P",y = 1,label = expression(paste(italic(P)," = 0.980")),size = 1.5)+
    annotate("text",x = "N_P_K",y = 1,label = expression(paste(italic(P)," = 0.066")),size = 1.5)
  p1 
  unique(mydata$GC)
  round(unique(mydata$QM),2)
  round(unique(mydata$QMp),3)
  
  mydata<-subset(metaresult_group[which(metaresult_group$Factor=="MicrobialGroup"),], vari=="Structure")
  p2<-ggplot(data = mydata,aes(x=GC,y=beta,fill=Group, shape=Group)) +
    #geom_rect(aes(xmin=7.5, xmax=9.8, ymin=-Inf,ymax=Inf), fill="grey90",colour="grey90", alpha=0.2)+
    geom_hline(yintercept=0,linetype = "dashed",size=0.2)+
    geom_errorbar(position=position_dodge(0.7),aes(ymin = ci.lb, ymax = ci.ub), width=0.3,size=0.3)+
    geom_point(position=position_dodge(0.7), size=3, stroke = 0.3) + 
    scale_shape_manual(values=c("Bacteria"=21,"Fungi"=22,"Specialized"=24))+
    geom_text(aes(x = GC, y = ci.ub+0.05, label = n),
              position = position_dodge(width = 0.7),vjust = 0, hjust=0.4, size = 1.5, check_overlap = FALSE)+
    #geom_text(aes(x = GC, y = 1.6, label = mark),vjust = 0.4, hjust=0.4, size = 4, check_overlap = FALSE)+
    scale_x_discrete(limits=rev(c("N_P_K","N_P","LUC","N","P","PPT+","PPT-","eCO2","W")),
                     labels = rev(c(expression(N%*%P%*%K),expression(N%*%P),"LUC","N","P","PPT+","PPT-",expression(eCO[2]),"W")))+
    scale_y_continuous(limits=c(-0.5,1.9), breaks = c(-0.5,0,0.5,1,1.5))+
    labs(x = "Global change factors ", y = "RR of \ncommunity structure",colour = 'black')+
    theme_bw()+
    theme(legend.title = element_blank(),
          legend.direction = "horizontal",
          legend.position=c(0.5,0.1),
          legend.key = element_rect(fill = "white",size = 1.5),
          legend.key.width = unit(0.4,"lines"),
          legend.key.height = unit(0.5,"lines"),
          legend.background = element_blank(),
          legend.text=element_text(size=8),
          panel.grid.major = element_blank(),
          panel.grid.minor = element_blank(),
          axis.title=element_text(size=9),
          axis.title.x=element_blank(),
          axis.text.y = element_text(colour = 'black', size = 8),
          axis.text.x = element_text(colour = 'black', size = 8))+
    annotate("text",x = "W",y = 1.85,label = expression(paste(italic(Q[M])," = 3.65")),size = 1.5)+
    #annotate("text",x = "eCO2",y = 1.8,label = expression(paste(italic(Q[M])," = 0.85")),size = 1.5)+
    annotate("text",x = "PPT-",y = 1.85,label = expression(paste(italic(Q[M])," = 1.53")),size = 1.5)+
    annotate("text",x = "PPT+",y = 1.85,label = expression(paste(italic(Q[M])," = 0.80")),size = 1.5)+
    annotate("text",x = "P",y = 1.85,label = expression(paste(italic(Q[M])," = 0.29")),size = 1.5)+
    annotate("text",x = "N",y = 1.85,label = expression(paste(italic(Q[M])," = 8.13")),size = 1.5)+
    annotate("text",x = "LUC",y = 1.85,label = expression(paste(italic(Q[M])," = 3.61")),size = 1.5)+
    #annotate("text",x = "N_PPT+",y = 1.8,label = expression(paste(italic(Q[M])," = 3.01")),size = 1.5)+
    annotate("text",x = "N_P",y = 1.85,label = expression(paste(italic(Q[M])," = 4.30")),size = 1.5)+
    annotate("text",x = "N_P_K",y = 1.85,label = expression(paste(italic(Q[M])," = 4.54")),size = 1.5)+
    
    annotate("text",x = "W",y = 1.7,label = expression(paste(italic(P)," = 0.161")),size = 1.5)+
    #annotate("text",x = "eCO2",y = 1.6,label = expression(paste(italic(P)," = 0.357")),size = 1.5)+
    annotate("text",x = "PPT-",y = 1.7,label = expression(paste(italic(P)," = 0.217")),size = 1.5)+
    annotate("text",x = "PPT+",y = 1.7,label = expression(paste(italic(P)," = 0.372")),size = 1.5)+
    annotate("text",x = "P",y = 1.7,label = expression(paste(italic(P)," = 0.863")),size = 1.5)+
    annotate("text",x = "N",y = 1.7,label = expression(paste(italic(P)," = 0.017")),size = 1.5)+
    annotate("text",x = "LUC",y = 1.7,label = expression(paste(italic(P)," = 0.165")),size = 1.5)+
    #annotate("text",x = "N_PPT+",y = 1.7,label = expression(paste(italic(P)," = 0.083")),size = 1.5)+
    annotate("text",x = "N_P",y = 1.7,label = expression(paste(italic(P)," = 0.116")),size = 1.5)+
    annotate("text",x = "N_P_K",y = 1.7,label = expression(paste(italic(P)," = 0.103")),size = 1.5)
  p2 
  unique(mydata$GC)
  round(unique(mydata$QM),2)
  round(unique(mydata$QMp),3)
  
  mydata<-subset(metaresult_group[which(metaresult_group$Factor=="Biomes"),], vari=="BetaDiversity")
  p3<-ggplot(data = mydata,aes(x=GC,y=beta,fill=Group, shape=Group)) +
    #geom_rect(aes(xmin=7.5, xmax=9.8, ymin=-Inf,ymax=Inf), fill="grey90",colour="grey90", alpha=0.2)+
    geom_hline(yintercept=0,linetype = "dashed",size=0.2)+
    geom_errorbar(position=position_dodge(0.9),aes(ymin = ci.lb, ymax = ci.ub), width=0.2,size=0.3)+
    geom_point(position=position_dodge(0.9), size=2, stroke = 0.3) + 
    scale_shape_manual(values=c("Agriculture"=0,"Tem/Bor Forest"=21,"Mediterranean"=22,
                                "Tro/Sub Forest"=23,"Grassland"=24,"Tundra"=25,"Wetland"=16,"Desert"=1))+
    geom_text(aes(x = GC, y = ci.ub+0.05, label = n),
              position = position_dodge(width = 0.9),vjust = 0, hjust=0.4, size = 1.5, check_overlap = FALSE)+
    #geom_text(aes(x = GC, y = 0.94, label = mark),vjust = 0.4, hjust=0.4, size = 4, check_overlap = FALSE)+
    scale_x_discrete(limits=rev(c("N_P_K","N_P","LUC","N","P","PPT+","PPT-","eCO2","W")),
                     labels = rev(c(expression(N%*%P%*%K),expression(N%*%P),"LUC","N","P","PPT+","PPT-",expression(eCO[2]),"W")))+
    scale_y_continuous(limits=c(-1,1.3), breaks = c(-1,-0.5,0,0.5,1))+
    labs(x = "Global change factors ", y = "RR of \nbeta diversity",colour = 'black')+
    theme_bw()+
    theme(legend.title = element_blank(),
          legend.direction = "horizontal",
          legend.position=c(0.5,0.1),
          legend.key = element_rect(fill = "white",size = 1),
          legend.key.width = unit(0.4,"lines"),
          legend.key.height = unit(0.5,"lines"),
          legend.background = element_blank(),
          legend.text=element_text(size=6),
          panel.grid.major = element_blank(),
          panel.grid.minor = element_blank(),
          axis.title=element_text(size=9),
          axis.title.x=element_blank(),
          axis.text.y = element_text(colour = 'black', size = 8),
          axis.text.x = element_text(colour = 'black', size = 8))+
    annotate("text",x = "W",y = 1.25,label = expression(paste(italic(Q[M])," = 9.91")),size = 1.5)+
    annotate("text",x = "eCO2",y = 1.25,label = expression(paste(italic(Q[M])," = 17.42")),size = 1.5)+
    annotate("text",x = "PPT-",y = 1.25,label = expression(paste(italic(Q[M])," = 1.07")),size = 1.5)+
    annotate("text",x = "PPT+",y = 1.25,label = expression(paste(italic(Q[M])," = 1.75")),size = 1.5)+
    annotate("text",x = "P",y = 1.25,label = expression(paste(italic(Q[M])," = 0.60")),size = 1.5)+
    annotate("text",x = "N",y = 1.25,label = expression(paste(italic(Q[M])," = 5.62")),size = 1.5)+
    annotate("text",x = "LUC",y = 1.25,label = expression(paste(italic(Q[M])," = 5.18")),size = 1.5)+
    #annotate("text",x = "N_PPT+",y = 1.25,label = expression(paste(italic(Q[M])," = 3.01")),size = 1.5)+
    annotate("text",x = "N_P",y = 1.25,label = expression(paste(italic(Q[M])," = 1.79")),size = 1.5)+
    annotate("text",x = "N_P_K",y = 1.25,label = expression(paste(italic(Q[M])," = 0.73")),size = 1.5)+
    
    annotate("text",x = "W",y = 1.1,label = expression(paste(italic(P)," = 0.129")),size = 1.5)+
    annotate("text",x = "eCO2",y = 1.1,label = expression(paste(italic(P)," < 0.001")),size = 1.5)+
    annotate("text",x = "PPT-",y = 1.1,label = expression(paste(italic(P)," = 0.300")),size = 1.5)+
    annotate("text",x = "PPT+",y = 1.1,label = expression(paste(italic(P)," = 417")),size = 1.5)+
    annotate("text",x = "P",y = 1.1,label = expression(paste(italic(P)," = 0.743")),size = 1.5)+
    annotate("text",x = "N",y = 1.1,label = expression(paste(italic(P)," = 0.229")),size = 1.5)+
    annotate("text",x = "LUC",y = 1.1,label = expression(paste(italic(P)," = 0.159")),size = 1.5)+
    #annotate("text",x = "N_PPT+",y = 1.1,label = expression(paste(italic(P)," = 0.083")),size = 1.5)+
    annotate("text",x = "N_P",y = 1.1,label = expression(paste(italic(P)," = 0.409")),size = 1.5)+
    annotate("text",x = "N_P_K",y = 1.1,label = expression(paste(italic(P)," = 0.394")),size = 1.5)
  p3 
  unique(mydata$GC)
  round(unique(mydata$QM),2)
  round(unique(mydata$QMp),3)
  
  mydata<-subset(metaresult_group[which(metaresult_group$Factor=="Biomes"),], vari=="Structure")
  p4<-ggplot(data = mydata,aes(x=GC,y=beta,fill=Group, shape=Group)) +
    #geom_rect(aes(xmin=7.5, xmax=9.8, ymin=-Inf,ymax=Inf), fill="grey90",colour="grey90", alpha=0.2)+
    geom_hline(yintercept=0,linetype = "dashed",size=0.2)+
    geom_errorbar(position=position_dodge(0.9),aes(ymin = ci.lb, ymax = ci.ub), width=0.2,size=0.3)+
    geom_point(position=position_dodge(0.9), size=2, stroke = 0.3) + 
    scale_shape_manual(values=c("Agriculture"=0,"Tem/Bor Forest"=21,"Mediterranean"=22,
                                "Tro/Sub Forest"=23,"Grassland"=24,"Tundra"=25,"Wetland"=16,"Desert"=1))+
    geom_text(aes(x = GC, y = ci.ub+0.05, label = n),
              position = position_dodge(width = 0.9),vjust = 0, hjust=0.4, size = 1.5, check_overlap = FALSE)+
    #geom_text(aes(x = GC, y = 2.2, label = mark),vjust = 0.4, hjust=0.4, size = 4, check_overlap = FALSE)+
    scale_x_discrete(limits=rev(c("N_P_K","N_P","LUC","N","P","PPT+","PPT-","eCO2","W")),
                     labels = rev(c(expression(N%*%P%*%K),expression(N%*%P),"LUC","N","P","PPT+","PPT-",expression(eCO[2]),"W")))+
    scale_y_continuous(limits=c(-0.8,2.6), breaks = c(-0.5,0,0.5,1,1.5,2))+
    labs(x = "Global change factors ", y = "RR of \ncommunity structure",colour = 'black')+
    theme_bw()+
    theme(legend.title = element_blank(),
          legend.direction = "horizontal",
          legend.position=c(0.5,0.1),
          legend.key = element_rect(fill = "white",size = 1),
          legend.key.width = unit(0.4,"lines"),
          legend.key.height = unit(0.5,"lines"),
          legend.background = element_blank(),
          legend.text=element_text(size=6),
          panel.grid.major = element_blank(),
          panel.grid.minor = element_blank(),
          axis.title=element_text(size=9),
          #axis.title.x=element_blank(),
          axis.text.y = element_text(colour = 'black', size = 8),
          axis.text.x = element_text(colour = 'black', size = 8))+
    annotate("text",x = "W",y = 2.5,label = expression(paste(italic(Q[M])," = 21.40")),size = 1.5)+
    annotate("text",x = "eCO2",y = 2.5,label = expression(paste(italic(Q[M])," = 0.58")),size = 1.5)+
    annotate("text",x = "PPT-",y = 2.5,label = expression(paste(italic(Q[M])," = 4.24")),size = 1.5)+
    annotate("text",x = "PPT+",y = 2.5,label = expression(paste(italic(Q[M])," = 18.02")),size = 1.5)+
    annotate("text",x = "P",y = 2.5,label = expression(paste(italic(Q[M])," = 0.36")),size = 1.5)+
    annotate("text",x = "N",y = 2.5,label = expression(paste(italic(Q[M])," = 56.60")),size = 1.5)+
    annotate("text",x = "LUC",y = 2.5,label = expression(paste(italic(Q[M])," = 36.79")),size = 1.5)+
    #annotate("text",x = "N_PPT+",y = 2.5,label = expression(paste(italic(Q[M])," = 3.01")),size = 1.5)+
    annotate("text",x = "N_P",y = 2.5,label = expression(paste(italic(Q[M])," = 9.59")),size = 1.5)+
    annotate("text",x = "N_P_K",y = 2.5,label = expression(paste(italic(Q[M])," = 1.26")),size = 1.5)+
    
    annotate("text",x = "W",y = 2.3,label = expression(paste(italic(P)," = 0.002")),size = 1.5)+
    annotate("text",x = "eCO2",y = 2.3,label = expression(paste(italic(P)," = 0.448")),size = 1.5)+
    annotate("text",x = "PPT-",y = 2.3,label = expression(paste(italic(P)," = 0.040")),size = 1.5)+
    annotate("text",x = "PPT+",y = 2.3,label = expression(paste(italic(P),"<0.001")),size = 1.5)+
    annotate("text",x = "P",y = 2.3,label = expression(paste(italic(P)," = 0.834")),size = 1.5)+
    annotate("text",x = "N",y = 2.3,label = expression(paste(italic(P)," < 0.001")),size = 1.5)+
    annotate("text",x = "LUC",y = 2.3,label = expression(paste(italic(P)," < 0.001")),size = 1.5)+
    #annotate("text",x = "N_PPT+",y = 2.3,label = expression(paste(italic(P)," = 0.083")),size = 1.5)+
    annotate("text",x = "N_P",y = 2.3,label = expression(paste(italic(P)," = 0.008")),size = 1.5)+
    annotate("text",x = "N_P_K",y = 2.3,label = expression(paste(italic(P)," = 0.261")),size = 1.5)
  p4
  unique(mydata$GC)
  round(unique(mydata$QM),2)
  round(unique(mydata$QMp),3)
  
  p<-ggarrange(p1, p2, p3, p4, heights = c(4, 4, 4, 4.5), ncol = 1, nrow = 4, #common.legend = TRUE,legend = "bottom",
               labels = c("a", "b", "c", "d"), font.label=list(size=12),hjust = -0.2, vjust = 1)
  p
}
dev.off()


#####  plot correlation etween diversity and different functionality 
tiff(filename = "Supplementary Fig. 9 diversity-dirrerent fun.tiff", units = "cm", width = 18, height = 19, res = 1000, compression = "lzw")
{
  mydata<-subset(metaresult, vari=="Richness"|vari=="Shannon"|vari=="Respiration"|vari=="Nmin"|vari=="Oenzyme"|vari=="Cenzyme"
                 |vari=="Nenzyme"|vari=="Penzyme", select = c("vari","GC","beta"))
  mydata<-dcast(mydata,GC~vari,value.var = "beta")
  
  
  mydata1<-melt(mydata[,c("GC","Respiration","Richness","Shannon")],id=c("GC","Respiration"),variable.name="group",value.name="diversity")
  summary(lm(Respiration~diversity,data=subset(mydata1, group=="Richness"),na.action=na.omit)) 
  summary(lm(Respiration~diversity,data=subset(mydata1, group=="Shannon"),na.action=na.omit)) 
    p1<-ggplot(data=mydata1, aes(x=diversity, y=Respiration, label = GC, shape = group))+
    geom_point(aes(x=diversity, y=Respiration, fill = GC),stroke = 0.5, size=3, alpha = 0.5) +
    geom_smooth(aes(x=diversity, y=Respiration, colour = group), method=lm, size=0.5,se=FALSE)+
    scale_shape_manual(values=c("Richness"=21,"Shannon"=22),
                       labels =c(expression(paste("Richness: ", italic(P)," = 0.091",", ", italic(n), " = 10")),
                                 expression(paste("Shannon: ", italic(P)," = 0.316",", ", italic(n), " = 10"))))+
    scale_colour_manual(values=c("Richness"="firebrick3","Shannon"="royalblue3"))+
    scale_y_continuous(limits=c(-0.25,0.72),breaks = c(-0.2,0,0.2,0.4,0.6))+
    #scale_x_continuous(limits=c(-0.11,0.07),breaks = c(-0.09,-0.06,-0.03,0,0.03,0.06))+
    labs(x = "RR of diversity", y = "RR of \nrespiration",colour = 'black')+
    theme(legend.title = element_blank(),
          legend.position=c(0.4,0.75),
          legend.text=element_text(size=8,hjust = 0),
          legend.key = element_rect(fill = NA),
          legend.key.height = unit(0.6,"lines"),
          legend.background = element_rect(fill = NA),
          panel.background = element_rect(fill = 'white', colour = 'white'),
          axis.title=element_text(size=10),
          axis.text.y = element_text(colour = 'black', size = 8),
          axis.text.x = element_text(colour = 'black', size = 8),
          axis.line = element_line(colour = 'black',size=0.4),
          axis.ticks = element_line(colour = 'black',size=0.4))+
    guides(colour = FALSE) + 
    guides(fill = FALSE) + 
    geom_text_repel(data=mydata1[1:22,], aes(label = 
                                               c("eCO[2]","LUC","N","N%*%P","N%*%P%*%K","N%*%PPT+phantom()", "P","PPT-phantom()","PPT+phantom()","W","W%*%eCO[2]",
                                                 "eCO[2]","LUC","N","N%*%P","N%*%P%*%K","N%*%PPT+phantom()", "P","PPT-phantom()","PPT+phantom()","W","W%*%eCO[2]")),
                    size = 2,colour="grey10", parse = TRUE,nudge_y=-0.002)
  #annotate("text",x=-0.06,y=0.041,label=mylabel, size=3,front="bold")
  p1
  
  
  mydata1<-melt(mydata[,c("GC","Nmin","Richness","Shannon")],id=c("GC","Nmin"),variable.name="group",value.name="diversity")
  summary(lm(Nmin~diversity,data=subset(mydata1, group=="Richness"),na.action=na.omit)) 
  summary(lm(Nmin~diversity,data=subset(mydata1, group=="Shannon"),na.action=na.omit)) 
  p2<-ggplot(data=mydata1, aes(x=diversity, y=Nmin, label = GC, shape = group))+
    geom_point(aes(x=diversity, y=Nmin, fill = GC),stroke = 0.5, size=3, alpha = 0.5) +
    geom_smooth(aes(x=diversity, y=Nmin, colour = group), method=lm, size=0.5,se=FALSE)+
    scale_shape_manual(values=c("Richness"=21,"Shannon"=22),
                       labels =c(expression(paste("Richness: ", italic(R)^2, " = 0.64, ", italic(P), " = 0.031",", ", italic(n), " = 7")),
                                 expression(paste("Shannon: ", italic(R)^2, " = 0.78, ", italic(P), " = 0.009",", ", italic(n), " = 7"))))+
    #scale_colour_manual(values=c("Richness"="firebrick3","Shannon"="royalblue3"))+
    scale_y_continuous(limits=c(-0.9,3),breaks = c(-0.9,0,0.9,1.8,2.7))+
    labs(x = "RR of diversity", y = "RR of \nN mineralization",colour = 'black')+
    theme(legend.title = element_blank(),
          legend.position=c(0.5,0.83),
          legend.text=element_text(size=8,hjust = 0),
          legend.key = element_rect(fill = NA),
          legend.key.height = unit(0.6,"lines"),
          legend.background = element_rect(fill = NA),
          panel.background = element_rect(fill = 'white', colour = 'white'),
          axis.title=element_text(size=10),
          axis.text.y = element_text(colour = 'black', size = 8),
          axis.text.x = element_text(colour = 'black', size = 8),
          axis.line = element_line(colour = 'black',size=0.4),
          axis.ticks = element_line(colour = 'black',size=0.4))+
    guides(colour = FALSE) + 
    guides(fill = FALSE) + 
    geom_text_repel(data=mydata1[1:22,], aes(label = 
                                               c("eCO[2]","LUC","N","N%*%P","N%*%P%*%K","N%*%PPT+phantom()", "P","PPT-phantom()","PPT+phantom()","W","W%*%eCO[2]",
                                                 "eCO[2]","LUC","N","N%*%P","N%*%P%*%K","N%*%PPT+phantom()", "P","PPT-phantom()","PPT+phantom()","W","W%*%eCO[2]")),
                    size = 2,colour="grey10", parse = TRUE,nudge_y=-0.002)
  #annotate("text",x=-0.06,y=0.041,label=mylabel, size=3,front="bold")
  p2
  
  mydata1<-melt(mydata[,c("GC","Oenzyme","Richness","Shannon")],id=c("GC","Oenzyme"),variable.name="group",value.name="diversity")
  summary(lm(Oenzyme~diversity,data=subset(mydata1, group=="Richness"),na.action=na.omit)) 
  summary(lm(Oenzyme~diversity,data=subset(mydata1, group=="Shannon"),na.action=na.omit)) 
  
  p3<-ggplot(data=mydata1, aes(x=diversity, y=Oenzyme, label = GC, shape = group))+
    geom_point(aes(x=diversity, y=Oenzyme, fill = GC),stroke = 0.5, size=3, alpha = 0.5) +
    geom_smooth(aes(x=diversity, y=Oenzyme, colour = group), method=lm, size=0.5,se=FALSE)+
    scale_shape_manual(values=c("Richness"=21,"Shannon"=22),
                       labels =c(expression(paste("Richness: ", italic(R)^2, " = 0.70, ", italic(P), " = 0.039",", ", italic(n), " = 6")),
                                 expression(paste("Shannon: ", italic(P), " = 0.133",", ", italic(n), " = 6"))))+
    scale_colour_manual(values=c("Richness"="firebrick3","Shannon"="royalblue3"))+
    #scale_y_continuous(limits=c(-0.5,0.25),breaks = c(-0.4,-0.2,0,0.2))+
    labs(x = "RR of diversity", y = "RR of oxidative \nC-cycling enzymes",colour = 'black')+
    theme(legend.title = element_blank(),
          legend.position=c(0.5,0.19),
          legend.text=element_text(size=8,hjust = 0),
          legend.key = element_rect(fill = NA),
          legend.key.height = unit(0.6,"lines"),
          legend.background = element_rect(fill = NA),
          panel.background = element_rect(fill = 'white', colour = 'white'),
          axis.title=element_text(size=10),
          axis.text.y = element_text(colour = 'black', size = 8),
          axis.text.x = element_text(colour = 'black', size = 8),
          axis.line = element_line(colour = 'black',size=0.4),
          axis.ticks = element_line(colour = 'black',size=0.4))+
    guides(colour = FALSE) + 
    guides(fill = FALSE) + 
    geom_text_repel(data=mydata1[1:22,], aes(label = 
                                               c("eCO[2]","LUC","N","N%*%P","N%*%P%*%K","N%*%PPT+phantom()", "P","PPT-phantom()","PPT+phantom()","W","W%*%eCO[2]",
                                                 "eCO[2]","LUC","N","N%*%P","N%*%P%*%K","N%*%PPT+phantom()", "P","PPT-phantom()","PPT+phantom()","W","W%*%eCO[2]")),
                    size = 2,colour="grey10", parse = TRUE,nudge_y=-0.002)
  #annotate("text",x=-0.06,y=0.041,label=mylabel, size=3,front="bold")
  p3
  
  mydata1<-melt(mydata[,c("GC","Cenzyme","Richness","Shannon")],id=c("GC","Cenzyme"),variable.name="group",value.name="diversity")
  summary(lm(Cenzyme~diversity,data=subset(mydata1, group=="Richness"),na.action=na.omit)) 
  summary(lm(Cenzyme~diversity,data=subset(mydata1, group=="Shannon"),na.action=na.omit)) 
  p4<-ggplot(data=mydata1, aes(x=diversity, y=Cenzyme, label = GC, shape = group))+
    geom_point(aes(x=diversity, y=Cenzyme, fill = GC),stroke = 0.5, size=3, alpha = 0.5) +
    geom_smooth(aes(x=diversity, y=Cenzyme, colour = group), method=lm, size=0.5,se=FALSE)+
    scale_shape_manual(values=c("Richness"=21,"Shannon"=22),
                       labels =c(expression(paste("Richness: ", italic(R)^2, " = 0.73, ", italic(P), " = 0.002",", ", italic(n), " = 10")),
                                 expression(paste("Shannon: ", italic(R)^2, " = 0.55, ", italic(P), " = 0.014",", ", italic(n), " = 10"))))+
    scale_colour_manual(values=c("Richness"="firebrick3","Shannon"="royalblue3"))+
    #scale_x_continuous(limits=c(-0.06,0.06),breaks = c(-0.06,-0.03,0,0.03,0.06))+
    labs(x = "RR of diversity", y = "RR of hydrolytic \nC-cycling enzymes",colour = 'black')+
    theme(legend.title = element_blank(),
          legend.position=c(0.54,0.83),
          legend.text=element_text(size=8,hjust = 0),
          legend.key = element_rect(fill = NA),
          legend.key.height = unit(0.6,"lines"),
          legend.background = element_rect(fill = NA),
          panel.background = element_rect(fill = 'white', colour = 'white'),
          axis.title=element_text(size=10),
          axis.text.y = element_text(colour = 'black', size = 8),
          axis.text.x = element_text(colour = 'black', size = 8),
          axis.line = element_line(colour = 'black',size=0.4),
          axis.ticks = element_line(colour = 'black',size=0.4))+
    guides(colour = FALSE) + 
    guides(fill = FALSE) + 
    geom_text_repel(data=mydata1[1:22,], aes(label = 
                                               c("eCO[2]","LUC","N","N%*%P","N%*%P%*%K","N%*%PPT+phantom()", "P","PPT-phantom()","PPT+phantom()","W","W%*%eCO[2]",
                                                 "eCO[2]","LUC","N","N%*%P","N%*%P%*%K","N%*%PPT+phantom()", "P","PPT-phantom()","PPT+phantom()","W","W%*%eCO[2]")),
                    size = 2,colour="grey10", parse = TRUE,nudge_y=-0.002)
  #annotate("text",x=-0.06,y=0.041,label=mylabel, size=3,front="bold")
  p4
  
  mydata1<-melt(mydata[,c("GC","Nenzyme","Richness","Shannon")],id=c("GC","Nenzyme"),variable.name="group",value.name="diversity")
  summary(lm(Nenzyme~diversity,data=subset(mydata1, group=="Richness"),na.action=na.omit)) 
  summary(lm(Nenzyme~diversity,data=subset(mydata1, group=="Shannon"),na.action=na.omit)) 
  p5<-ggplot(data=mydata1, aes(x=diversity, y=Nenzyme, label = GC, shape = group))+
    geom_point(aes(x=diversity, y=Nenzyme, fill = GC),stroke = 0.5, size=3, alpha = 0.5) +
    geom_smooth(aes(x=diversity, y=Nenzyme, colour = group), method=lm, size=0.5,se=FALSE)+
    scale_shape_manual(values=c("Richness"=21,"Shannon"=22),
                       labels =c(expression(paste("Richness: ", italic(P), " = 0.077",", ", italic(n), " = 10")),
                                 expression(paste("Shannon: ", italic(P), " = 0.075",", ", italic(n), " = 10"))))+
    scale_colour_manual(values=c("Richness"="firebrick3","Shannon"="royalblue3"))+
    scale_y_continuous(limits=c(-0.21,0.7),breaks = c(-0.2,0,0.2,0.4,0.6))+
    labs(x = "RR of diversity", y = "RR of \nN-cycling enzymes",colour = 'black')+
    theme(legend.title = element_blank(),
          legend.position=c(0.6,0.78),
          legend.text=element_text(size=8,hjust = 0),
          legend.key = element_rect(fill = NA),
          legend.key.height = unit(0.6,"lines"),
          legend.background = element_rect(fill = NA),
          panel.background = element_rect(fill = 'white', colour = 'white'),
          axis.title=element_text(size=10),
          axis.text.y = element_text(colour = 'black', size = 8),
          axis.text.x = element_text(colour = 'black', size = 8),
          axis.line = element_line(colour = 'black',size=0.4),
          axis.ticks = element_line(colour = 'black',size=0.4))+
    guides(colour = FALSE) + 
    guides(fill = FALSE) + 
    geom_text_repel(data=mydata1[1:22,], aes(label = 
                                               c("eCO[2]","LUC","N","N%*%P","N%*%P%*%K","N%*%PPT+phantom()", "P","PPT-phantom()","PPT+phantom()","W","W%*%eCO[2]",
                                                 "eCO[2]","LUC","N","N%*%P","N%*%P%*%K","N%*%PPT+phantom()", "P","PPT-phantom()","PPT+phantom()","W","W%*%eCO[2]")),
                    size = 2,colour="grey10", parse = TRUE,nudge_y=-0.002)
  #annotate("text",x=-0.06,y=0.041,label=mylabel, size=3,front="bold")
  p5
  
  mydata1<-melt(mydata[,c("GC","Penzyme","Richness","Shannon")],id=c("GC","Penzyme"),variable.name="group",value.name="diversity")
  summary(lm(Penzyme~diversity,data=subset(mydata1, group=="Richness"),na.action=na.omit)) 
  summary(lm(Penzyme~diversity,data=subset(mydata1, group=="Shannon"),na.action=na.omit)) 
  
  p6<-ggplot(data=mydata1, aes(x=diversity, y=Penzyme, label = GC, shape = group))+
    geom_point(aes(x=diversity, y=Penzyme, fill = GC),stroke = 0.5, size=3, alpha = 0.5) +
    geom_smooth(aes(x=diversity, y=Penzyme, colour = group), method=lm, size=0.5,se=FALSE)+
    scale_shape_manual(values=c("Richness"=21,"Shannon"=22),
                       labels =c(expression(paste("Richness: ", italic(P), " = 0.851",", ", italic(n), " = 10")),
                                 expression(paste("Shannon: ", italic(P), " = 0.850",", ", italic(n), " = 10"))))+
    scale_colour_manual(values=c("Richness"="firebrick3","Shannon"="royalblue3"))+
    scale_y_continuous(limits=c(-0.21,0.43),breaks = c(-0.2,0,0.2,0.4))+
    labs(x = "RR of diversity", y = "RR of \nP-cycling enzymes",colour = 'black')+
    theme(legend.title = element_blank(),
          legend.position=c(0.38,0.85),
          legend.text=element_text(size=8,hjust = 0),
          legend.key = element_rect(fill = NA),
          legend.key.height = unit(0.6,"lines"),
          legend.background = element_rect(fill = NA),
          panel.background = element_rect(fill = 'white', colour = 'white'),
          axis.title=element_text(size=10),
          axis.text.y = element_text(colour = 'black', size = 8),
          axis.text.x = element_text(colour = 'black', size = 8),
          axis.line = element_line(colour = 'black',size=0.4),
          axis.ticks = element_line(colour = 'black',size=0.4))+
    guides(colour = FALSE) + 
    guides(fill = FALSE) + 
    geom_text_repel(data=mydata1[1:22,], aes(label = 
                                               c("eCO[2]","LUC","N","N%*%P","N%*%P%*%K","N%*%PPT+phantom()", "P","PPT-phantom()","PPT+phantom()","W","W%*%eCO[2]",
                                                 "eCO[2]","LUC","N","N%*%P","N%*%P%*%K","N%*%PPT+phantom()", "P","PPT-phantom()","PPT+phantom()","W","W%*%eCO[2]")),
                    size = 2,colour="grey10", parse = TRUE,nudge_y=-0.002)
  #annotate("text",x=-0.06,y=0.041,label=mylabel, size=3,front="bold")
  p6
}
p<-ggarrange(p1, p2, p3, p4, p5, p6,
             heights = c(5, 5, 5), widths = c(5, 5),ncol = 2, nrow = 3, labels = c("a","b","c","d","e","f"), font.label=list(size=12),hjust = 0, vjust = 1)
p
dev.off()


tiff(filename= "Supplementary Fig. 10 Specialized diversity-fun.tiff",units="cm",width=18,height=16,res=1000,compression="lzw")
{
  mydata<-gcdata2[which(gcdata2$MicrobialGroup1=="Nitrifiers"),c("Richness","Shannon","Nitrification")]
  #mydata<-na.omit(mydata)
  summary(lm(Nitrification~Richness,data=mydata,na.action=na.omit)) 
  summary(lm(Nitrification~Shannon,data=mydata,na.action=na.omit))
  mydata<-melt(mydata,id=c("Nitrification"),variable.name="group",value.name="diversity")
  
  p1<-ggplot(data=mydata, aes(x=diversity, y=Nitrification, shape = group))+
    geom_point(aes(x=diversity, y=Nitrification, fill=group),stroke = 0.3, size=3) +
    geom_smooth(aes(x=diversity, y=Nitrification, colour = group), method=lm, size=0.5,se=FALSE)+
    scale_shape_manual(values=c("Richness"=21,"Shannon"=22),
                       labels =c(expression(paste("Richness: ",italic(R)^2, " = 0.24, ", italic(P), " = 0.015",", ",italic(n), " = 24")),
                                 expression(paste("Shannon: ", italic(P), " = 0.377",", ",italic(n), " = 17"))))+
    scale_colour_manual(values=c("Richness"="firebrick3","Shannon"="royalblue3"))+
    scale_fill_manual(values=c("Richness"="firebrick3","Shannon"="royalblue3"))+
    #scale_x_continuous(limits=c(-0.06,0.06),breaks = c(-0.06,-0.03,0,0.03,0.06))+
    labs(x = "RR of diversity for nitrifier", y = "RR of nitrification activity",colour = 'black')+
    theme(legend.title = element_blank(),
          legend.position=c(0.48,0.3),
          legend.text=element_text(size=8,hjust = 0),
          legend.key = element_rect(fill = NA),
          legend.key.height = unit(0.6,"lines"),
          legend.background = element_rect(fill = NA),
          panel.background = element_rect(fill = 'white', colour = 'white'),
          axis.title=element_text(size=10),
          axis.text.y = element_text(colour = 'black', size = 8),
          axis.text.x = element_text(colour = 'black', size = 8),
          axis.line = element_line(colour = 'black',size=0.4),
          axis.ticks = element_line(colour = 'black',size=0.4))+
  guides(colour = FALSE)+
  guides(fill = FALSE)
  #annotate("text",x=-0.06,y=0.041,label=mylabel, size=3,front="bold")
  p1
  
  mydata<-gcdata2[which(gcdata2$MicrobialGroup1=="Denitrifier"),c("Richness","Shannon","Denitrification")]
  #mydata<-na.omit(mydata)
  summary(lm(Denitrification~Richness,data=mydata,na.action=na.omit)) 
  summary(lm(Denitrification~Shannon,data=mydata,na.action=na.omit))
  mydata<-melt(mydata,id=c("Denitrification"),variable.name="group",value.name="diversity")
  
  p2<-ggplot(data=mydata, aes(x=diversity, y=Nitrification, shape = group))+
    geom_point(aes(x=diversity, y=Denitrification, fill=group),stroke = 0.3, size=3) +
    geom_smooth(aes(x=diversity, y=Denitrification, colour = group), method=lm, size=0.5,se=FALSE)+
    scale_shape_manual(values=c("Richness"=21,"Shannon"=22),
                       labels =c(expression(paste("Richness: ", italic(R)^2, " = 0.52, ", italic(P), " < 0.001",", ",italic(n), " = 22")),
                                 expression(paste("Shannon: ", italic(R)^2, " = 0.66, ", italic(P), " < 0.001",", ",italic(n), " = 19"))))+
    scale_colour_manual(values=c("Richness"="firebrick3","Shannon"="royalblue3"))+
    scale_fill_manual(values=c("Richness"="firebrick3","Shannon"="royalblue3"))+
    scale_y_continuous(limits=c(-2,6),breaks = c(-2,0,2,4,6))+
    labs(x = "RR of diversity for denitrifier", y = "RR of denitrification activity",colour = 'black')+
    theme(legend.title = element_blank(),
          legend.position=c(0.5,0.94),
          legend.text=element_text(size=8,hjust = 0),
          legend.key = element_rect(fill = NA),
          legend.key.height = unit(0.6,"lines"),
          panel.background = element_rect(fill = 'white', colour = 'white'),
          axis.title=element_text(size=10),
          axis.text.y = element_text(colour = 'black', size = 8),
          axis.text.x = element_text(colour = 'black', size = 8),
          axis.line = element_line(colour = 'black',size=0.4),
          axis.ticks = element_line(colour = 'black',size=0.4))+
    guides(colour = FALSE)+ 
    guides(fill = FALSE)
  #annotate("text",x=-0.06,y=0.041,label=mylabel, size=3,front="bold")
  p2
  
  mydata<-gcdata2[which(gcdata2$MicrobialGroup1=="Diazotroph"),c("Richness","Shannon","Nfixation")]
  summary(lm(Nfixation~Richness,data=mydata,na.action=na.omit)) 
  summary(lm(Nfixation~Shannon,data=mydata,na.action=na.omit))
  mydata<-melt(mydata,id=c("Nfixation"),variable.name="group",value.name="diversity")
  
  p3<-ggplot(data=mydata, aes(x=diversity, y=Nfixation, shape = group))+
    geom_point(aes(x=diversity, y=Nfixation, fill=group),stroke = 0.3, size=3) +
    geom_smooth(aes(x=diversity, y=Nfixation, colour = group), method=lm, size=0.5,se=FALSE)+
    scale_shape_manual(values=c("Richness"=21,"Shannon"=22),
                       labels =c(expression(paste("Richness: ", italic(P), " = 0.159",", ",italic(n), " = 11")),
                                 expression(paste("Shannon: ", italic(P), " = 0.267",", ",italic(n), " = 3"))))+
    scale_colour_manual(values=c("Richness"="firebrick3","Shannon"="royalblue3"))+
    scale_fill_manual(values=c("Richness"="firebrick3","Shannon"="royalblue3"))+
    scale_y_continuous(limits=c(-1,3),breaks = c(-1,0,1,2,3))+
    labs(x = "RR of diversity for N fixer", y = "RR of nitrogenase activity",colour = 'black')+
    theme(legend.title = element_blank(),
          legend.position=c(0.4,0.93),
          legend.text=element_text(size=8,hjust = 0),
          legend.key = element_rect(fill = NA),
          legend.key.height = unit(0.6,"lines"),
          legend.background = element_rect(fill = NA),
          panel.background = element_rect(fill = 'white', colour = 'white'),
          axis.title=element_text(size=10),
          axis.text.y = element_text(colour = 'black', size = 8),
          axis.text.x = element_text(colour = 'black', size = 8),
          axis.line = element_line(colour = 'black',size=0.4),
          axis.ticks = element_line(colour = 'black',size=0.4))+
    guides(colour = FALSE)+ 
    guides(fill = FALSE)
  #annotate("text",x=-0.06,y=0.041,label=mylabel, size=3,front="bold")
  p3
  
  mydata<-gcdata2[which(gcdata2$MicrobialGroup1=="Phosphorus mineraliser"),c("Richness","Shannon","Penzyme")]
  #mydata<-na.omit(mydata)
  summary(lm(Penzyme~Richness,data=mydata,na.action=na.omit)) 
  summary(lm(Penzyme~Shannon,data=mydata,na.action=na.omit))
  mydata<-melt(mydata,id=c("Penzyme"),variable.name="group",value.name="diversity")
  
  p4<-ggplot(data=mydata, aes(x=diversity, y=Nitrification, shape = group))+
    geom_point(aes(x=diversity, y=Penzyme, fill=group),stroke = 0.3, size=3) +
    geom_smooth(aes(x=diversity, y=Penzyme, colour = group), method=lm, size=0.5,se=FALSE)+
    scale_shape_manual(values=c("Richness"=21,"Shannon"=22),
                       labels =c(expression(paste("Richness: ", italic(P), " = 0.176",", ",italic(n), " = 11")),
                                 expression(paste("Shannon: ", italic(P), " = 0.617",", ",italic(n), " = 14"))))+
    scale_colour_manual(values=c("Richness"="firebrick3","Shannon"="royalblue3"))+
    scale_fill_manual(values=c("Richness"="firebrick3","Shannon"="royalblue3"))+
    #scale_x_continuous(limits=c(-0.06,0.06),breaks = c(-0.06,-0.03,0,0.03,0.06))+
    labs(x = "RR of diversity for phosphorus mineralizer", y = "RR of phosphatase activity",colour = 'black')+
    theme(legend.title = element_blank(),
          legend.position=c(0.4,0.76),
          legend.text=element_text(size=8,hjust = 0),
          legend.key = element_rect(fill = NA),
          legend.key.height = unit(0.6,"lines"),
          legend.background = element_rect(fill = NA),
          panel.background = element_rect(fill = 'white', colour = 'white'),
          axis.title=element_text(size=10),
          axis.text.y = element_text(colour = 'black', size = 8),
          axis.text.x = element_text(colour = 'black', size = 8),
          axis.line = element_line(colour = 'black',size=0.4),
          axis.ticks = element_line(colour = 'black',size=0.4))+
    guides(colour = FALSE)+ 
    guides(fill = FALSE)
  #annotate("text",x=-0.06,y=0.041,label=mylabel, size=3,front="bold")
  p4
  
}
p<-ggarrange(p1, p2, p3, p4,
             ncol = 2, nrow = 2, labels = c("a","b","c","d"), font.label=list(size=12),hjust = 0, vjust = 1)
p
dev.off()


##########  model slect analysis http://www.metafor-project.org/doku.php/tips:model_selection_with_glmulti_and_mumin
##### model slect i<-1
#  all Global change factors 
para<-c("Richness","Shannon","BetaDiversity","Structure")
for (i in 1:4) {
  mydata<-gcdata2[,c("GC","Biomes","MicrobialGroup","MAT","MAP","pH","Csoil","Nsoil","CNsoil",para[i],paste(para[i],"_var",sep=""))]
  mydata<-na.omit(mydata)
  names(mydata)[ncol(mydata)-1]<-c("yi")
  names(mydata)[ncol(mydata)]<-c("vi")
  
  rma.glmulti <- function(formula, data, ...)
    rma(formula, vi, data=mydata, method="ML", ...)
  if (i<4) {
    res <- glmulti(yi ~ GC+Biomes+MicrobialGroup+MAT+MAP+pH+Csoil+Nsoil+CNsoil, data=mydata,
                   level=1, fitfunction=rma.glmulti, crit="aicc", confsetsize=512)
  } else {
    res <- glmulti(yi ~ GC+Biomes+MicrobialGroup+MAT+MAP+abs(pH)+abs(Csoil)+abs(Nsoil)+abs(CNsoil), data=mydata,
                   level=1, fitfunction=rma.glmulti, crit="aicc", confsetsize=512)
  }
  plot(res)  # AICC of different model
  plot(res, type="s")  # Importance of different predictors
  reswei <- weightable(res)
  transmodel <- reswei[reswei$aicc <= min(reswei$aicc) + 2,]  # best model (difference in aicc within 2)
  summary(res@objects[[1]])  # show the detail of specific model of order of 1
  
  eval(metafor:::.glmulti)  # Weighted averages of the model coefficients
  transres <- as.data.frame(coef(res))  # Weighted averages of the model coefficients
  transres$GC <- "All"
  transres$nobser <- nrow(mydata)
  transres$nfactor <- ncol(mydata)-2
  transres$vari <- para[i]
  transres$factor<-row.names(transres)
  
  transmodel$GC <- "All"
  transmodel$nobser <- nrow(mydata)
  transmodel$nfactor <- ncol(mydata)-2
  transmodel$vari <- para[i]
  
  if (i==1) {modelres<-transres
  bestmodel<-transmodel}
  else {modelres<-rbind(modelres,transres)
  bestmodel<-rbind(bestmodel,transmodel)}
}

# LUC
for (i in 1:4) {
  mydata<-subset(gcdata2, GC == "LUC")
  mydata<-mydata[,c("LUC","Biomes","MicrobialGroup","MAT","MAP","pH","Csoil","Nsoil","CNsoil",para[i],paste(para[i],"_var",sep=""))]
  mydata<-na.omit(mydata)
  names(mydata)[ncol(mydata)-1]<-c("yi")
  names(mydata)[ncol(mydata)]<-c("vi")
  
  rma.glmulti <- function(formula, data, ...)
    rma(formula, vi, data=mydata, method="ML", ...)
  if (i<4) {
    res <- glmulti(yi ~ LUC+Biomes+MicrobialGroup+MAT+MAP+pH+Csoil+Nsoil+CNsoil, data=mydata,
                   level=1, fitfunction=rma.glmulti, crit="aicc", confsetsize=512)
  } else {
    res <- glmulti(yi ~ LUC+Biomes+MicrobialGroup+MAT+MAP+abs(pH)+abs(Csoil)+abs(Nsoil)+abs(CNsoil), data=mydata,
                   level=1, fitfunction=rma.glmulti, crit="aicc", confsetsize=512)
  }
  plot(res)  # AICC of different model
  plot(res, type="s")  # Importance of different predictors
  reswei <- weightable(res)
  transmodel <- reswei[reswei$aicc <= min(reswei$aicc) + 2,]  # best model (difference in aicc within 2)
  summary(res@objects[[1]])  # show the detail of specific model of order of 1
  
  eval(metafor:::.glmulti)  # Weighted averages of the model coefficients
  transres <- as.data.frame(coef(res))  # Weighted averages of the model coefficients
  transres$GC <- "LUC"
  transres$nobser <- nrow(mydata)
  transres$nfactor <- ncol(mydata)-2
  transres$vari <- para[i]
  transres$factor<-row.names(transres)
  
  transmodel$GC <- "LUC"
  transmodel$nobser <- nrow(mydata)
  transmodel$nfactor <- ncol(mydata)-2
  transmodel$vari <- para[i]
  
  modelres<-rbind(modelres,transres)
  bestmodel<-rbind(bestmodel,transmodel)
}

# N
for (i in 1:4) {
  mydata<-subset(gcdata2, GC == "N")
  mydata$Magnitude1<-as.numeric(mydata$Magnitude1)
  mydata<-mydata[,c("Magnitude1","Duration","Biomes","MicrobialGroup","MAT","MAP","pH","Csoil","Nsoil","CNsoil",para[i],paste(para[i],"_var",sep=""))]
  mydata<-na.omit(mydata)
  names(mydata)[ncol(mydata)-1]<-c("yi")
  names(mydata)[ncol(mydata)]<-c("vi")
  
  rma.glmulti <- function(formula, data, ...)
    rma(formula, vi, data=mydata, method="ML", ...)
  if (i<4) {
    res <- glmulti(yi ~ Magnitude1+Duration+Biomes+MicrobialGroup+MAT+MAP+pH+Csoil+Nsoil+CNsoil, data=mydata,
                   level=1, fitfunction=rma.glmulti, crit="aicc", confsetsize=1024)
  } else {
    res <- glmulti(yi ~ Magnitude1+Duration+Biomes+MicrobialGroup+MAT+MAP+abs(pH)+abs(Csoil)+abs(Nsoil)+abs(CNsoil), data=mydata,
                   level=1, fitfunction=rma.glmulti, crit="aicc", confsetsize=1024)
  }
  plot(res)  # AICC of different model
  plot(res, type="s")  # Importance of different predictors
  reswei <- weightable(res)
  transmodel <- reswei[reswei$aicc <= min(reswei$aicc) + 2,]  # best model (difference in aicc within 2)
  summary(res@objects[[1]])  # show the detail of specific model of order of 1
  
  eval(metafor:::.glmulti)  # Weighted averages of the model coefficients
  transres <- as.data.frame(coef(res))  # Weighted averages of the model coefficients
  transres$GC <- "N"
  transres$nobser <- nrow(mydata)
  transres$nfactor <- ncol(mydata)-2
  transres$vari <- para[i]
  transres$factor<-row.names(transres)
  
  transmodel$GC <- "N"
  transmodel$nobser <- nrow(mydata)
  transmodel$nfactor <- ncol(mydata)-2
  transmodel$vari <- para[i]
  
  modelres<-rbind(modelres,transres)
  bestmodel<-rbind(bestmodel,transmodel)
}

# N_P_K
for (i in 1:4) {
  #i<-3
  mydata<-subset(gcdata2, GC == "N_P_K")
  mydata$Magnitude1<-as.numeric(mydata$Magnitude1)
  mydata<-mydata[,c("Magnitude1","Magnitude2","Magnitude3","Duration","Biomes","MicrobialGroup","MAT","MAP","pH","Csoil","Nsoil","CNsoil",para[i],paste(para[i],"_var",sep=""))]
  mydata<-na.omit(mydata)
  names(mydata)[ncol(mydata)-1]<-c("yi")
  names(mydata)[ncol(mydata)]<-c("vi")
  
  rma.glmulti <- function(formula, data, ...)
    rma(formula, vi, data=mydata, method="ML", ...)
  if (i<4) {
    res <- glmulti(yi ~ Magnitude1+Magnitude2+Magnitude3+Duration+Biomes+MicrobialGroup+MAT+MAP+pH+Csoil+Nsoil+CNsoil, data=mydata,
                   level=1, fitfunction=rma.glmulti, crit="aicc", confsetsize=1024)
  } else {
    res <- glmulti(yi ~ Magnitude1+Magnitude2+Magnitude3+Duration+Biomes+MicrobialGroup+MAT+MAP+abs(pH)+abs(Csoil)+abs(Nsoil)+abs(CNsoil), data=mydata,
                   level=1, fitfunction=rma.glmulti, crit="aicc", confsetsize=1024)
  }
  plot(res)  # AICC of different model
  plot(res, type="s")  # Importance of different predictors
  reswei <- weightable(res)
  transmodel <- reswei[reswei$aicc <= min(reswei$aicc) + 2,]  # best model (difference in aicc within 2)
  summary(res@objects[[1]])  # show the detail of specific model of order of 1
  
  eval(metafor:::.glmulti)  # Weighted averages of the model coefficients
  transres <- as.data.frame(coef(res))  # Weighted averages of the model coefficients
  transres$GC <- "N_P_K"
  transres$nobser <- nrow(mydata)
  transres$nfactor <- ncol(mydata)-2
  transres$vari <- para[i]
  transres$factor<-row.names(transres)
  
  transmodel$GC <- "N_P_K"
  transmodel$nobser <- nrow(mydata)
  transmodel$nfactor <- ncol(mydata)-2
  transmodel$vari <- para[i]
  
  modelres<-rbind(modelres,transres)
  bestmodel<-rbind(bestmodel,transmodel)
}

# PPT
for (i in 1:4) {
  #i<-1
  mydata<-subset(gcdata2, GC == "PPT-")
  mydata$Magnitude1<-mydata$Magnitude1*-1
  mydata<-rbind(mydata,subset(gcdata2, GC == "PPT+"))
  mydata$Magnitude1<-as.numeric(mydata$Magnitude1)
  mydata<-mydata[,c("Magnitude1","Duration","Biomes","MicrobialGroup","MAT","MAP","pH","Csoil","Nsoil","CNsoil",para[i],paste(para[i],"_var",sep=""))]
  mydata<-na.omit(mydata)
  names(mydata)[ncol(mydata)-1]<-c("yi")
  names(mydata)[ncol(mydata)]<-c("vi")
  
  rma.glmulti <- function(formula, data, ...)
    rma(formula, vi, data=mydata, method="ML", ...)
  if (i<4) {
    res <- glmulti(yi ~ Magnitude1+Duration+Biomes+MicrobialGroup+MAT+MAP+pH+Csoil+Nsoil+CNsoil, data=mydata,
                   level=1, fitfunction=rma.glmulti, crit="aicc", confsetsize=1024)
  } else {
    res <- glmulti(yi ~ Magnitude1+Duration+Biomes+MicrobialGroup+MAT+MAP+abs(pH)+abs(Csoil)+abs(Nsoil)+abs(CNsoil), data=mydata,
                   level=1, fitfunction=rma.glmulti, crit="aicc", confsetsize=1024)
  }
  plot(res)  # AICC of different model
  plot(res, type="s")  # Importance of different predictors
  reswei <- weightable(res)
  transmodel <- reswei[reswei$aicc <= min(reswei$aicc) + 2,]  # best model (difference in aicc within 2)
  summary(res@objects[[1]])  # show the detail of specific model of order of 1
  
  eval(metafor:::.glmulti)  # Weighted averages of the model coefficients
  transres <- as.data.frame(coef(res))  # Weighted averages of the model coefficients
  transres$GC <- "PPT"
  transres$nobser <- nrow(mydata)
  transres$nfactor <- ncol(mydata)-2
  transres$vari <- para[i]
  transres$factor<-row.names(transres)
  
  transmodel$GC <- "PPT"
  transmodel$nobser <- nrow(mydata)
  transmodel$nfactor <- ncol(mydata)-2
  transmodel$vari <- para[i]
  
  modelres<-rbind(modelres,transres)
  bestmodel<-rbind(bestmodel,transmodel)
}

# N_P
for (i in 1:4) {
  #i<-3
  mydata<-subset(gcdata2, GC == "N_P")
  mydata$Magnitude1<-as.numeric(mydata$Magnitude1)
  mydata<-mydata[,c("Magnitude1","Magnitude2","Duration","Biomes","MicrobialGroup","MAT","MAP","pH","Csoil","Nsoil","CNsoil",para[i],paste(para[i],"_var",sep=""))]
  mydata<-na.omit(mydata)
  names(mydata)[ncol(mydata)-1]<-c("yi")
  names(mydata)[ncol(mydata)]<-c("vi")
  
  rma.glmulti <- function(formula, data, ...)
    rma(formula, vi, data=mydata, method="ML", ...)
  if (i<4) {
    res <- glmulti(yi ~ Magnitude1+Magnitude2+Duration+Biomes+MicrobialGroup+MAT+MAP+pH+Csoil+Nsoil+CNsoil, data=mydata,
                   level=1, fitfunction=rma.glmulti, crit="aicc", confsetsize=1024)
  } else {
    res <- glmulti(yi ~ Magnitude1+Magnitude2+Duration+Biomes+MicrobialGroup+MAT+MAP+abs(pH)+abs(Csoil)+abs(Nsoil)+abs(CNsoil), data=mydata,
                   level=1, fitfunction=rma.glmulti, crit="aicc", confsetsize=1024)
  }
  plot(res)  # AICC of different model
  plot(res, type="s")  # Importance of different predictors
  reswei <- weightable(res)
  transmodel <- reswei[reswei$aicc <= min(reswei$aicc) + 2,]  # best model (difference in aicc within 2)
  summary(res@objects[[1]])  # show the detail of specific model of order of 1
  
  eval(metafor:::.glmulti)  # Weighted averages of the model coefficients
  transres <- as.data.frame(coef(res))  # Weighted averages of the model coefficients
  transres$GC <- "N_P"
  transres$nobser <- nrow(mydata)
  transres$nfactor <- ncol(mydata)-2
  transres$vari <- para[i]
  transres$factor<-row.names(transres)
  
  transmodel$GC <- "N_P"
  transmodel$nobser <- nrow(mydata)
  transmodel$nfactor <- ncol(mydata)-2
  transmodel$vari <- para[i]
  
  modelres<-rbind(modelres,transres)
  bestmodel<-rbind(bestmodel,transmodel)
}

# W
for (i in 1:4) {
  #i<-4
  mydata<-subset(gcdata2, GC == "W")
  mydata$Magnitude1<-as.numeric(mydata$Magnitude1)
  mydata<-mydata[,c("Magnitude1","Duration","Biomes","MicrobialGroup","MAT","MAP","pH","Csoil","Nsoil","CNsoil",para[i],paste(para[i],"_var",sep=""))]
  mydata<-na.omit(mydata)
  names(mydata)[ncol(mydata)-1]<-c("yi")
  names(mydata)[ncol(mydata)]<-c("vi")
  
  rma.glmulti <- function(formula, data, ...)
    rma(formula, vi, data=mydata, method="ML", ...)
  if (i<4) {
    res <- glmulti(yi ~ Magnitude1+Duration+Biomes+MicrobialGroup+MAT+MAP+pH+Csoil+Nsoil+CNsoil, data=mydata,
                   level=1, fitfunction=rma.glmulti, crit="aicc", confsetsize=1024)
  } else {
    res <- glmulti(yi ~ Magnitude1+Duration+Biomes+MicrobialGroup+MAT+MAP+abs(pH)+abs(Csoil)+abs(Nsoil)+abs(CNsoil), data=mydata,
                   level=1, fitfunction=rma.glmulti, crit="aicc", confsetsize=1024)
  }
  plot(res)  # AICC of different model
  plot(res, type="s")  # Importance of different predictors
  reswei <- weightable(res)
  transmodel <- reswei[reswei$aicc <= min(reswei$aicc) + 2,]  # best model (difference in aicc within 2)
  summary(res@objects[[1]])  # show the detail of specific model of order of 1
  
  eval(metafor:::.glmulti)  # Weighted averages of the model coefficients
  transres <- as.data.frame(coef(res))  # Weighted averages of the model coefficients
  transres$GC <- "W"
  transres$nobser <- nrow(mydata)
  transres$nfactor <- ncol(mydata)-2
  transres$vari <- para[i]
  transres$factor<-row.names(transres)
  
  transmodel$GC <- "W"
  transmodel$nobser <- nrow(mydata)
  transmodel$nfactor <- ncol(mydata)-2
  transmodel$vari <- para[i]
  
  modelres<-rbind(modelres,transres)
  bestmodel<-rbind(bestmodel,transmodel)
}

# P
for (i in 1:4) {
  #i<-4
  mydata<-subset(gcdata2, GC == "P")
  mydata$Biomes<-factor(mydata$Biomes)
  mydata$Magnitude1<-as.numeric(mydata$Magnitude1)
  mydata<-mydata[,c("Magnitude1","Duration","Biomes","MicrobialGroup","MAT","MAP","pH","Csoil","Nsoil","CNsoil",para[i],paste(para[i],"_var",sep=""))]
  mydata<-na.omit(mydata)
  names(mydata)[ncol(mydata)-1]<-c("yi")
  names(mydata)[ncol(mydata)]<-c("vi")
  
  rma.glmulti <- function(formula, data, ...)
    rma(formula, vi, data=mydata, method="ML", ...)
  if (i<4) {
    res <- glmulti(yi ~ Magnitude1+Duration+Biomes+MicrobialGroup+MAT+MAP+pH+Csoil+Nsoil+CNsoil, data=mydata,
                   level=1, fitfunction=rma.glmulti, crit="aicc", confsetsize=1024)
  } else {
    res <- glmulti(yi ~ Magnitude1+Duration+Biomes+MicrobialGroup+MAT+MAP+abs(pH)+abs(Csoil)+abs(Nsoil)+abs(CNsoil), data=mydata,
                   level=1, fitfunction=rma.glmulti, crit="aicc", confsetsize=1024)
  }
  plot(res)  # AICC of different model
  plot(res, type="s")  # Importance of different predictors
  reswei <- weightable(res)
  transmodel <- reswei[reswei$aicc <= min(reswei$aicc) + 2,]  # best model (difference in aicc within 2)
  summary(res@objects[[1]])  # show the detail of specific model of order of 1
  
  eval(metafor:::.glmulti)  # Weighted averages of the model coefficients
  transres <- as.data.frame(coef(res))  # Weighted averages of the model coefficients
  transres$GC <- "P"
  transres$nobser <- nrow(mydata)
  transres$nfactor <- ncol(mydata)-2
  transres$vari <- para[i]
  transres$factor<-row.names(transres)
  
  transmodel$GC <- "P"
  transmodel$nobser <- nrow(mydata)
  transmodel$nfactor <- ncol(mydata)-2
  transmodel$vari <- para[i]
  
  modelres<-rbind(modelres,transres)
  bestmodel<-rbind(bestmodel,transmodel)
}

# N_PPT+
for (i in 1:2) {
  #i<-2
  mydata<-subset(gcdata2, GC == "N_PPT+")
  mydata$Magnitude1<-as.numeric(mydata$Magnitude1)
  mydata<-mydata[,c("Magnitude1","Magnitude2","Duration","Biomes","MicrobialGroup","MAT","MAP","pH","Csoil","Nsoil","CNsoil",para[i],paste(para[i],"_var",sep=""))]
  mydata<-na.omit(mydata)
  names(mydata)[ncol(mydata)-1]<-c("yi")
  names(mydata)[ncol(mydata)]<-c("vi")
  
  rma.glmulti <- function(formula, data, ...)
    rma(formula, vi, data=mydata, method="ML", ...)
  if (i<4) {
    res <- glmulti(yi ~ Magnitude1+Magnitude2+Duration+Biomes+MicrobialGroup+MAT+MAP+pH+Csoil+Nsoil+CNsoil, data=mydata,
                   level=1, fitfunction=rma.glmulti, crit="aicc", confsetsize=1024)
  } else {
    res <- glmulti(yi ~ Magnitude1+Magnitude2+Duration+Biomes+MicrobialGroup+MAT+MAP+abs(pH)+abs(Csoil)+abs(Nsoil)+abs(CNsoil), data=mydata,
                   level=1, fitfunction=rma.glmulti, crit="aicc", confsetsize=1024)
  }
  plot(res)  # AICC of different model
  plot(res, type="s")  # Importance of different predictors
  reswei <- weightable(res)
  transmodel <- reswei[reswei$aicc <= min(reswei$aicc) + 2,]  # best model (difference in aicc within 2)
  summary(res@objects[[1]])  # show the detail of specific model of order of 1
  
  eval(metafor:::.glmulti)  # Weighted averages of the model coefficients
  transres <- as.data.frame(coef(res))  # Weighted averages of the model coefficients
  transres$GC <- "N_PPT+"
  transres$nobser <- nrow(mydata)
  transres$nfactor <- ncol(mydata)-2
  transres$vari <- para[i]
  transres$factor<-row.names(transres)
  
  transmodel$GC <- "N_PPT+"
  transmodel$nobser <- nrow(mydata)
  transmodel$nfactor <- ncol(mydata)-2
  transmodel$vari <- para[i]
  
  modelres<-rbind(modelres,transres)
  bestmodel<-rbind(bestmodel,transmodel)
}

write.csv(bestmodel, file = "bestmodel.csv", row.names = F, na="")
write.csv(modelres, file = "modelres.csv", row.names = F, na="")

#####  calculate the model-averaged importance of the predictors
#modelres<-read.csv("modelres.csv",header=TRUE,na.strings = "")
modelres<-read.csv("modelres.csv",header=TRUE,na.strings = "")
{
  mydata<-modelres[which(modelres$vari=="Richness"),]
  text<-mydata$factor
  text<-gsub(pattern = "(Biomes).*", replacement = "Biomes", text) 
  text<-gsub(pattern = "(MicrobialGroup).*", replacement = "MicrobialGroups", text) 
  text<-gsub(pattern = "(Magnitude1).*", replacement = "Magnitude1", text)
  text<-gsub(pattern = "(LUC).*", replacement = "Magnitude1", text) 
  text<-gsub(pattern = "(GC).*", replacement = "GC", text) 
  mydata$factor1<-text
  
  mydata$factor2<-1
  for (i in 2:nrow(mydata)) {
    if (mydata$factor1[i]==mydata$factor1[i-1]) mydata$factor2[i]<-NA
  }
  mydata<-na.omit(mydata)
  text<-mydata$factor1
  text<-gsub(pattern = "(Magnitude).*", replacement = "Regimes", text) 
  text<-gsub(pattern = "Duration", replacement = "Regimes", text)
  text<-gsub(pattern = "GC", replacement = "Regimes", text) 
  mydata$factor2<-text
  names(mydata)
  res<-mydata[,c("GC","vari","factor2","Importance")]
  #res<-describeBy(mydata$Importance, group=mydata$factor2,mat=TRUE)
  #res<-res[,c("group1","mean","se")]
  #res$vari<-"Richness"
  
  
  mydata<-modelres[which(modelres$vari=="Shannon"),]
  text<-mydata$factor
  text<-gsub(pattern = "(Biomes).*", replacement = "Biomes", text) 
  text<-gsub(pattern = "(MicrobialGroup).*", replacement = "MicrobialGroups", text) 
  text<-gsub(pattern = "(Magnitude1).*", replacement = "Magnitude1", text)
  text<-gsub(pattern = "(LUC).*", replacement = "Magnitude1", text) 
  text<-gsub(pattern = "(GC).*", replacement = "GC", text) 
  mydata$factor1<-text
  
  mydata$factor2<-1
  for (i in 2:nrow(mydata)) {
    if (mydata$factor1[i]==mydata$factor1[i-1]) mydata$factor2[i]<-NA
  }
  mydata<-na.omit(mydata)
  text<-mydata$factor1
  text<-gsub(pattern = "(Magnitude).*", replacement = "Regimes", text) 
  text<-gsub(pattern = "Duration", replacement = "Regimes", text)
  text<-gsub(pattern = "GC", replacement = "Regimes", text) 
  mydata$factor2<-text
  importance<-mydata[,c("GC","vari","factor2","Importance")]
  #importance<-describeBy(mydata$Importance, group=mydata$factor2,mat=TRUE)
  #importance<-importance[,c("group1","mean","se")]
  #importance$vari<-"Shannon"
  importance<-rbind(res,importance)
  importance<-importance[-which(importance$factor2=="intrcpt"),]
  names(importance)<-c("GC","vari","factor","Importance")
}
write.csv(importance, file = "importance.csv", row.names = F, na="")


#####  plot overall Model-averaged importance of the predictors
tiff(filename = "Fig. 3_importance.tiff", units = "cm", width=10, height=16, res = 1000, compression = "lzw")
nostudy<-aggregate(Importance ~ factor, data=importance, function(Importance) { length(Importance)-sum(is.na(Importance)) })
{
  p1<-ggplot(data=importance, aes(x=factor, y=Importance))+
    geom_jitter(aes(x=factor, y=Importance, shape=vari),width=0.3, colour="black", size=1.5,fill="grey90")+
    geom_boxplot(fill=NA,colour="red",size=0.4,outlier.shape=NA)+
    scale_shape_manual(values=c("Richness"=21,"Shannon"=22))+
    geom_hline(yintercept=0.8,linetype = "dashed",size=0.3)+
    geom_text(aes(x=factor, y=-0.05, label=Importance),data=nostudy, size=2)+
    #scale_colour_manual(values=c("Richness"="firebrick3","Shannon"="royalblue3"))+    geom_hline(yintercept=0.8,linetype = "dashed",size=0.2, colour="red")+
    scale_x_discrete(limits=c("Nsoil","Csoil","CNsoil","MAP","MAT","Biomes","Regimes","MicrobialGroups", "pH"),
                     labels=c("RR of soil N","RR of soil C","RR of soil C:N","MAP","MAT","Biomes","Regimes","Microbial groups", "Change in pH") )+
    #scale_fill_manual(values=c("Richness"="firebrick3","Shannon"="royalblue3"))+
    scale_y_continuous(position = "right", breaks = c(0,0.2,0.4,0.6,0.8,1))+
    labs(x = "", y = "Model-averaged importance of the predictors",colour = 'black')+
    theme(legend.title = element_blank(),
          legend.key.width = unit(0.5,"lines"),
          legend.key.height = unit(0,"lines"),
          legend.text=element_text(size=8),
          legend.position=c(0.9, 0.2),
          #legend.position="bottom",
          legend.key = element_rect(fill = NA),
          legend.background = element_rect(fill = NA),
          panel.background = element_rect(fill = 'white', colour = 'white'),
          axis.title=element_text(size=10),
          axis.text.y = element_text(colour = 'black', size = 8),
          axis.text.x = element_text(colour = 'black', size = 8),
          axis.line = element_line(colour = 'black',size=0.4),
          axis.ticks = element_line(colour = 'black',size=0.4))+
    coord_flip()#+guides(colour = FALSE)
  p1
  
  names(metaresult)
  mydata1<-metaresult[which(metaresult$vari=="pH"),c("GC","beta")]
  names(mydata1)<-c("GC","pH")
  mydata1<-rbind(mydata1,mydata1)
  
  mydata2<-metaresult[which(metaresult$vari=="Richness"),c("GC","vari","beta")]
  mydata2<-rbind(mydata2,metaresult[which(metaresult$vari=="Shannon"),c("GC","vari","beta")])
  mydata2<-mydata2[-which(mydata2$GC=="W_eCO2"),]
  mydata2<-mydata2[,c("vari","beta")]
  names(mydata2)<-c("vari","diversity")
  mydata<-cbind(mydata1,mydata2)
  
  summary(lm(diversity~pH,data=mydata[1:10,])) 
  summary(lm(diversity~pH,data=mydata[11:20,])) 
  
  p2<-ggplot(data=mydata, aes(x=pH, y=diversity, label = GC, shape = vari))+
    geom_point(aes(x=pH, y=diversity, fill = GC),stroke = 0.3, size=3) +
    geom_smooth(aes(x=pH, y=diversity, colour = vari), method=lm, size=0.5,se=FALSE)+
    scale_shape_manual(values=c("Richness"=21,"Shannon"=22),
                       labels =c(expression(paste("Richness: ", italic(R)^2, "=0.83, ", italic(P), "<0.001",", ", italic(n), "=10")),
                                 expression(paste("Shannon:  ", italic(R)^2, "=0.81, ", italic(P), "<0.001",", ", italic(n), "=10"))))+
    scale_colour_manual(values=c("Richness"="firebrick3","Shannon"="royalblue3"))+
    #linetype = c("solid", "dashed")
    labs(x = "Change in pH", y = "RR of alpha diversity",colour = 'black')+
    theme(legend.title = element_blank(),
          legend.position=c(0.38,0.92),
          legend.text=element_text(size=8),
          legend.key = element_rect(fill = NA),
          legend.background = element_rect(fill = NA),
          panel.background = element_rect(fill = 'white', colour = 'white'),
          axis.title=element_text(size=10),
          axis.text.y = element_text(colour = 'black', size = 8),
          axis.text.x = element_text(colour = 'black', size = 8),
          axis.line = element_line(colour = 'black',size=0.4),
          axis.ticks = element_line(colour = 'black',size=0.4))+
    guides(colour = FALSE) + 
    guides(fill = FALSE) + 
    geom_text_repel(data=mydata[1:20,], 
                    aes(label = c("eCO[2]","LUC","N","N%*%P","N%*%P%*%K","N%*%PPT+phantom()", "P","PPT-phantom()","PPT+phantom()","W",
                                  "eCO[2]","LUC","N","N%*%P","N%*%P%*%K","N%*%PPT+phantom()", "P","PPT-phantom()","PPT+phantom()","W")),
                    size = 2.5, colour="grey10", parse = TRUE,nudge_y=-0.002)
  #annotate("text",x=-0.06,y=0.041,label=mylabel, size=3,front="bold")
  p2
  
  p<-ggarrange(p1, p2, heights = c(7.5, 7), ncol = 1, nrow = 2, labels = c("a", "b"), font.label=list(size=12),hjust = -0.2, vjust = 1)
  p
}
ggsave("Fig. 3.eps", width = 12, height = 17, units = "cm")
dev.off()


##### plot importance of different GC
# reorganize the data
modelres<-read.csv("modelres.csv",header=TRUE,na.strings = "")
{mydata<-modelres
  text<-mydata$factor
  text<-gsub(pattern = "(Biomes).*", replacement = "Biomes", text) 
  text<-gsub(pattern = "(MicrobialGroup).*", replacement = "Microbes", text) 
  text<-gsub(pattern = "(GC).*", replacement = "GC", text)
  text<-gsub(pattern = "(LUC).*", replacement = "LUC", text) 
  text<-gsub(pattern = "pH", replacement = "Changes in pH", text)
  text<-gsub(pattern = "Csoil", replacement = "RR of soil C", text)
  text<-gsub(pattern = "(CNsoil)", replacement = "RR of soil C:N", text) 
  text<-gsub(pattern = "(Nsoil)", replacement = "RR of soil N", text) 
  mydata$factor1<-text
  mydata1<-subset(mydata,GC=="N")
  mydata1[which(mydata1$factor1=="Magnitude1"),"factor1"]<-"N addition rate"
  mydata[which(mydata$GC=="N"),]<-mydata1
  
  mydata1<-subset(mydata,GC=="N_P")
  mydata1[which(mydata1$factor1=="Magnitude1"),"factor1"]<-"N addition rate"
  mydata1[which(mydata1$factor1=="Magnitude2"),"factor1"]<-"P addition rate"
  mydata[which(mydata$GC=="N_P"),]<-mydata1
  
  mydata1<-subset(mydata,GC=="N_P_K")
  mydata1[which(mydata1$factor1=="Magnitude1"),"factor1"]<-"N addition rate"
  mydata1[which(mydata1$factor1=="Magnitude2"),"factor1"]<-"P addition rate"
  mydata1[which(mydata1$factor1=="Magnitude3"),"factor1"]<-"K addition rate"
  mydata[which(mydata$GC=="N_P_K"),]<-mydata1
  
  mydata1<-subset(mydata,GC=="PPT")
  mydata1[which(mydata1$factor1=="Magnitude1"),"factor1"]<-"PPT"
  mydata[which(mydata$GC=="PPT"),]<-mydata1
  
  mydata1<-subset(mydata,GC=="W")
  mydata1[which(mydata1$factor1=="Magnitude1"),"factor1"]<-"Temperature"
  mydata[which(mydata$GC=="W"),]<-mydata1
  
  mydata1<-subset(mydata,GC=="eCO2")
  mydata1[which(mydata1$factor1=="Magnitude1"),"factor1"]<-"CO2"
  mydata[which(mydata$GC=="eCO2"),]<-mydata1
  
  mydata1<-subset(mydata,GC=="P")
  mydata1[which(mydata1$factor1=="Magnitude1"),"factor1"]<-"P addition rate"
  mydata[which(mydata$GC=="P"),]<-mydata1
  
  mydata1<-subset(mydata,GC=="N_PPT+")
  mydata1[which(mydata1$factor1=="Magnitude1"),"factor1"]<-"N addition rate"
  mydata1[which(mydata1$factor1=="Magnitude2"),"factor1"]<-"PPT"
  mydata[which(mydata$GC=="N_PPT+"),]<-mydata1
  
  mydata$factor2<-1
  for (i in 2:nrow(mydata)) {
    if (mydata$factor1[i]==mydata$factor1[i-1]) mydata$factor2[i]<-NA
  }
  mydata<-na.omit(mydata)}
  mydata<-mydata[-which(mydata$factor=="intrcpt"),]
write.csv(mydata, file = "FigS4_importance.csv", row.names = F, na="")


tiff(filename = "Supplementary Fig. 4_model importance.tiff", units = "cm", width = 18, height = 22, res = 1000, compression = "lzw")
{
richdata<-subset(mydata, vari=="Richness")
p1<-ggplot(data=richdata, aes(x=factor1, y=Importance)) + 
  geom_bar(stat="identity")+
  #geom_vline(xintercept=13.5,linetype = "dashed",size=0.2, colour="red")+
  geom_hline(yintercept=0,size=0.5, colour="black")+
  geom_hline(yintercept=0.8,linetype = "dashed",size=0.5, colour="red")+
  scale_y_continuous(limits = c(0,1),breaks = c(0,0.2,0.4,0.6,0.8,1))+
  labs(x = element_blank(), y = "Model importance for RR of richness",colour = 'black')+
  theme(plot.title = element_text(size=8),
        legend.position="non",
        panel.background = element_rect(fill = 'white', colour = 'white'),
        axis.title=element_text(size=6),
        axis.text.y = element_text(colour = 'black', size = 6),
        axis.text.x = element_text(colour = 'black', size = 5, angle = 60, hjust=1),
        axis.line = element_line(colour = 'black',size=0.2),
        axis.ticks = element_line(colour = 'black',size=0.2))
p1<-p1+facet_wrap(~GC,scales="free_x",nrow=1)+
  theme(strip.text = element_text(size = 6))
p1


Shandata<-subset(mydata, vari=="Shannon")
p2<-ggplot(data=Shandata, aes(x=factor1, y=Importance)) + 
  geom_bar(stat="identity")+
  #geom_vline(xintercept=13.5,linetype = "dashed",size=0.2, colour="red")+
  geom_hline(yintercept=0,size=0.5, colour="black")+
  geom_hline(yintercept=0.8,linetype = "dashed",size=0.5, colour="red")+
  scale_y_continuous(limits = c(0,1),breaks = c(0,0.2,0.4,0.6,0.8,1))+
  labs(x = element_blank(), y = "Model importance for RR of Shannon index",colour = 'black')+
  theme(plot.title = element_text(size=8),
        legend.position="non",
        panel.background = element_rect(fill = 'white', colour = 'white'),
        axis.title=element_text(size=6),
        axis.text.y = element_text(colour = 'black', size = 6),
        axis.text.x = element_text(colour = 'black', size = 5, angle = 60, hjust=1),
        axis.line = element_line(colour = 'black',size=0.2),
        axis.ticks = element_line(colour = 'black',size=0.2))
p2<-p2+facet_wrap(~GC,scales="free_x",nrow=1)+
  theme(strip.text = element_text(size = 6))
p2

Betadata<-subset(mydata, vari=="BetaDiversity")
p3<-ggplot(data=Betadata, aes(x=factor1, y=Importance)) + 
  geom_bar(stat="identity")+
  #geom_vline(xintercept=13.5,linetype = "dashed",size=0.2, colour="red")+
  geom_hline(yintercept=0,size=0.5, colour="black")+
  geom_hline(yintercept=0.8,linetype = "dashed",size=0.5, colour="red")+
  scale_y_continuous(limits = c(0,1),breaks = c(0,0.2,0.4,0.6,0.8,1))+
  labs(x = element_blank(), y = "Model importance for RR of beta diversity",colour = 'black')+
  theme(plot.title = element_text(size=8),
        legend.position="non",
        panel.background = element_rect(fill = 'white', colour = 'white'),
        axis.title=element_text(size=6),
        axis.text.y = element_text(colour = 'black', size = 6),
        axis.text.x = element_text(colour = 'black', size = 5, angle = 60, hjust=1),
        axis.line = element_line(colour = 'black',size=0.2),
        axis.ticks = element_line(colour = 'black',size=0.2))
p3<-p3+facet_wrap(~GC,scales="free_x",nrow=1)+
  theme(strip.text = element_text(size = 6))
p3

Comdata<-subset(mydata, vari=="Structure")
p4<-ggplot(data=Comdata, aes(x=factor1, y=Importance)) + 
  geom_bar(stat="identity")+
  #geom_vline(xintercept=13.5,linetype = "dashed",size=0.2, colour="red")+
  geom_hline(yintercept=0,size=0.5, colour="black")+
  geom_hline(yintercept=0.8,linetype = "dashed",size=0.5, colour="red")+
  scale_y_continuous(limits = c(0,1),breaks = c(0,0.2,0.4,0.6,0.8,1))+
  labs(x = element_blank(), y = "Model importance for RR of community structure",colour = 'black')+
  theme(plot.title = element_text(size=8),
        legend.position="non",
        panel.background = element_rect(fill = 'white', colour = 'white'),
        axis.title=element_text(size=6),
        axis.text.y = element_text(colour = 'black', size = 6),
        axis.text.x = element_text(colour = 'black', size = 5, angle = 60, hjust=1),
        axis.line = element_line(colour = 'black',size=0.2),
        axis.ticks = element_line(colour = 'black',size=0.2))
p4<-p4+facet_wrap(~GC,scales="free_x",nrow=1)+
  theme(strip.text = element_text(size = 6))
p4

}
p<-ggarrange(p1, p2, p3, p4, ncol = 1, nrow = 4)
p
dev.off()

##### plot model coefficients of different GC
# reorganize the data
{mydata<-modelres
  mydata<-mydata[-which(mydata$factor=="intrcpt"),]
  text<-mydata$factor
  text<-gsub(pattern = "Biomes", replacement = "Biomes:", text) 
  text<-gsub(pattern = "MicrobialGroup*", replacement = "Microbes:", text)
  text<-gsub(pattern = "GC", replacement = "GC:", text)
  text<-gsub(pattern = "(LUC)", replacement = "LUC:", text)
  text<-gsub(pattern = "(GC:LUC:)", replacement = "GC:LUC", text)
  text<-gsub(pattern = "pH", replacement = "Changes in pH", text)
  text<-gsub(pattern = "Csoil", replacement = "RR of soil C", text)
  text<-gsub(pattern = "(CNsoil)", replacement = "RR of soil C:N", text) 
  text<-gsub(pattern = "(Nsoil)", replacement = "RR of soil N", text) 
  mydata$factor1<-text

  mydata1<-subset(mydata,GC=="N")
  mydata1[which(mydata1$factor1=="Magnitude1"),"factor1"]<-"N addition rate"
  mydata[which(mydata$GC=="N"),]<-mydata1
  
  mydata1<-subset(mydata,GC=="N_P")
  mydata1[which(mydata1$factor1=="Magnitude1"),"factor1"]<-"N addition rate"
  mydata1[which(mydata1$factor1=="Magnitude2"),"factor1"]<-"P addition rate"
  mydata[which(mydata$GC=="N_P"),]<-mydata1
  
  mydata1<-subset(mydata,GC=="N_P_K")
  mydata1[which(mydata1$factor1=="Magnitude1"),"factor1"]<-"N addition rate"
  mydata1[which(mydata1$factor1=="Magnitude2"),"factor1"]<-"P addition rate"
  mydata1[which(mydata1$factor1=="Magnitude3"),"factor1"]<-"K addition rate"
  mydata[which(mydata$GC=="N_P_K"),]<-mydata1
  
  mydata1<-subset(mydata,GC=="PPT")
  mydata1[which(mydata1$factor1=="Magnitude1"),"factor1"]<-"PPT"
  mydata[which(mydata$GC=="PPT"),]<-mydata1
  
  mydata1<-subset(mydata,GC=="W")
  mydata1[which(mydata1$factor1=="Magnitude1"),"factor1"]<-"Temperature"
  mydata[which(mydata$GC=="W"),]<-mydata1
  
  mydata1<-subset(mydata,GC=="eCO2")
  mydata1[which(mydata1$factor1=="Magnitude1"),"factor1"]<-"CO2"
  mydata[which(mydata$GC=="eCO2"),]<-mydata1
  
  mydata1<-subset(mydata,GC=="P")
  mydata1[which(mydata1$factor1=="Magnitude1"),"factor1"]<-"P addition rate"
  mydata[which(mydata$GC=="P"),]<-mydata1
  
  mydata1<-subset(mydata,GC=="N_PPT+")
  mydata1[which(mydata1$factor1=="Magnitude1"),"factor1"]<-"N addition rate"
  mydata1[which(mydata1$factor1=="Magnitude2"),"factor1"]<-"PPT"
  mydata[which(mydata$GC=="N_PPT+"),]<-mydata1
}
# transfer the data for better visualization
mydata$beta<-NA
for (i in 1:nrow(mydata)) {
  if (mydata$Estimate[i]>0) {mydata$beta[i]<-mydata$Estimate[i]^(1/4)}
  else {mydata$beta[i]<--abs(mydata$Estimate[i])^(1/4)}
}
write.csv(mydata, file = "FigS5&6_coefficient.csv", row.names = F, na="")

tiff(filename = "Supplementary Fig. 5_alpha coefficients .tiff", units = "cm", width = 18, height = 21, res = 1000, compression = "lzw")
{
  figdata<-subset(mydata, vari=="Richness")
  p1<-ggplot(data=figdata, aes(x=factor1, y=beta)) + 
    geom_bar(stat="identity")+
    geom_bar(data=subset(figdata,Importance>0.8), stat="identity",fill="red")+
    #geom_vline(xintercept=13.5,linetype = "dashed",size=0.2, colour="red")+
    geom_hline(yintercept=0,size=0.5, colour="black")+
    labs(x = element_blank(), y = "Model coefficients for RR of richness",colour = 'black')+
    theme(legend.position="non",
          panel.background = element_rect(fill = 'white', colour = 'white'),
          axis.title=element_text(size=9),
          axis.text.y = element_text(colour = 'black', size = 6),
          axis.text.x = element_text(colour = 'black', size = 4, angle = 60, hjust=1),
          axis.line = element_line(colour = 'black',size=0.2),
          axis.ticks = element_line(colour = 'black',size=0.2))
  p1<-p1+facet_wrap(~GC,scales="free_x",nrow=2)+
    theme(strip.text = element_text(size = 6))
  p1
  
  figdata<-subset(mydata, vari=="Shannon")
  p2<-ggplot(data=figdata, aes(x=factor1, y=beta)) + 
    geom_bar(stat="identity")+
    geom_bar(data=subset(figdata,Importance>0.8), stat="identity",fill="red")+
    geom_hline(yintercept=0,size=0.5, colour="black")+
    labs(x = element_blank(), y = "Model coefficients for RR of Shannon index",colour = 'black')+
    theme(legend.position="non",
          panel.background = element_rect(fill = 'white', colour = 'white'),
          axis.title=element_text(size=9),
          axis.text.y = element_text(colour = 'black', size = 6),
          axis.text.x = element_text(colour = 'black', size = 4, angle = 60, hjust=1),
          axis.line = element_line(colour = 'black',size=0.2),
          axis.ticks = element_line(colour = 'black',size=0.2))
  p2<-p2+facet_wrap(~GC,scales="free_x",nrow=2)+
    theme(strip.text = element_text(size = 6))
  p2

}
p<-ggarrange(p1, p2, ncol = 1, nrow = 2)
p
dev.off()
  
tiff(filename = "Supplementary Fig. 6_beta coefficients .tiff", units = "cm", width =18, height = 21, res = 1000, compression = "lzw")
{
  figdata<-subset(mydata, vari=="BetaDiversity")
  p3<-ggplot(data=figdata, aes(x=factor1, y=beta)) + 
    geom_bar(stat="identity")+
    geom_bar(data=subset(figdata,Importance>0.8), stat="identity",fill="red")+
    geom_hline(yintercept=0,size=0.5, colour="black")+
    labs(x = element_blank(), y = "Model coefficients for RR of beta diversity",colour = 'black')+
    theme(legend.position="non",
          panel.background = element_rect(fill = 'white', colour = 'white'),
          axis.title=element_text(size=9),
          axis.text.y = element_text(colour = 'black', size = 6),
          axis.text.x = element_text(colour = 'black', size = 4, angle = 60, hjust=1),
          axis.line = element_line(colour = 'black',size=0.2),
          axis.ticks = element_line(colour = 'black',size=0.2))
  p3<-p3+facet_wrap(~GC,scales="free_x",nrow=2)+
    theme(strip.text = element_text(size = 6))
  p3
  
  figdata<-subset(mydata, vari=="Structure")
  p4<-ggplot(data=figdata, aes(x=factor1, y=beta)) + 
    geom_bar(stat="identity")+
    geom_bar(data=subset(figdata,Importance>0.8), stat="identity",fill="red")+
    #geom_vline(xintercept=13.5,linetype = "dashed",size=0.2, colour="red")+
    geom_hline(yintercept=0,size=0.5, colour="black")+
    labs(x = element_blank(), y = "Model coefficients for RR of community structure",colour = 'black')+
    theme(legend.position="non",
          panel.background = element_rect(fill = 'white', colour = 'white'),
          axis.title=element_text(size=9),
          axis.text.y = element_text(colour = 'black', size = 6),
          axis.text.x = element_text(colour = 'black', size = 4, angle = 60, hjust=1),
          axis.line = element_line(colour = 'black',size=0.2),
          axis.ticks = element_line(colour = 'black',size=0.2))
  p4<-p4+facet_wrap(~GC,scales="free_x",nrow=2)+
    theme(strip.text = element_text(size = 6))
  p4
  
}
p<-ggarrange(p3, p4, ncol = 1, nrow = 2)
p
dev.off()

##### plot pH-diversity relationship within different microbial and biomes group

tiff(filename = "Fig. 4_pH-diversity microbial and biomes group.tiff", units = "cm", width = 18, height = 15, res = 1000, compression = "lzw")
{
  mydata<-gcdata2[,c("GC","Biomes","MicrobialGroup","pH","Richness","Shannon")]
  mydata$Biomes<-as.character(mydata$Biomes)
  mydata[which(mydata$Biomes=="Desert"),"Biomes"]<-"Others"
  mydata[which(mydata$Biomes=="Mediterranean"),"Biomes"]<-"Others"
  mydata[which(mydata$Biomes=="Tundra"),"Biomes"]<-"Others"
  mydata[which(mydata$Biomes=="Wetland"),"Biomes"]<-"Others"

  
  summary(lm(Richness~pH,data=subset(mydata,MicrobialGroup=="Bacteria"),na.action=na.omit)) 
  summary(lm(Richness~pH,data=subset(mydata,MicrobialGroup=="Fungi"),na.action=na.omit)) 
  summary(lm(Richness~pH,data=subset(mydata,MicrobialGroup=="Specialized"),na.action=na.omit)) 
  
  p1<-ggplot(data=mydata, aes(x=pH, y=Richness))+
    geom_point(aes(x=pH, y=Richness, fill = MicrobialGroup),stroke = 0.3, size=2, shape = 21, colour = "black") +
    geom_smooth(aes(x=pH, y=Richness, colour = MicrobialGroup), method=lm, size=0.8,linetype=1, se = FALSE)+
    scale_fill_manual(values=c("Bacteria"="firebrick3","Fungi"="royalblue3","Specialized"="springgreen4"),
                      labels =c(expression(paste("Bacteria: ", italic(R)^2, " = 0.15, ", italic(P), " < 0.001, ",italic(n)," = 551")),
                                expression(paste("Fungi:  ", italic(R)^2, " = 0.11, ", italic(P), " < 0.001, ",italic(n)," = 205")),
                                expression(paste("Specialized:  ",italic(R)^2, " = 0.35, ", italic(P), " < 0.001, ",italic(n)," = 136"))))+
    scale_colour_manual(values=c("Bacteria"="firebrick3","Fungi"="royalblue3","Specialized"="springgreen4"))+
    scale_y_continuous(limits = c(-1.5,1.5),breaks = c(-1.5,-1,-0.5,0,0.5,1,1.5))+
    labs(x = "Change in pH", y = "RR of richness",colour = 'black')+
    theme(legend.title = element_blank(),
          legend.position=c(0.4,0.9),
          legend.text=element_text(size=6,hjust = 0),
          legend.key = element_rect(fill = NA,size = 2),
          legend.key.width = unit(0.4,"lines"),
          legend.key.height = unit(0.7,"lines"),
          legend.background = element_rect(fill = NA),
          panel.background = element_rect(fill = 'white', colour = 'white'),
          axis.title=element_text(size=10),
          axis.text.y = element_text(colour = 'black', size = 8),
          axis.text.x = element_text(colour = 'black', size = 8),
          axis.line = element_line(colour = 'black',size=0.4),
          axis.ticks = element_line(colour = 'black',size=0.4))+
    guides(colour = FALSE)
  p1
  
  summary(lm(Shannon~pH,data=subset(mydata,MicrobialGroup=="Bacteria"),na.action=na.omit)) 
  summary(lm(Shannon~pH,data=subset(mydata,MicrobialGroup=="Fungi"),na.action=na.omit)) 
  summary(lm(Shannon~pH,data=subset(mydata,MicrobialGroup=="Specialized"),na.action=na.omit)) 
  
  p2<-ggplot(data=mydata, aes(x=pH, y=Shannon))+
    geom_point(aes(x=pH, y=Shannon, fill = MicrobialGroup),stroke = 0.3, size=2, shape = 21, colour = "black") +
    geom_smooth(aes(x=pH, y=Shannon, colour = MicrobialGroup), method=lm, size=0.8,linetype=1, se = FALSE)+
    scale_fill_manual(values=c("Bacteria"="firebrick3","Fungi"="royalblue3","Specialized"="springgreen4"),
                      labels =c(expression(paste("Bacteria: ", italic(R)^2, " = 0.20, ", italic(P), " < 0.001, ",italic(n)," = 414")),
                                expression(paste("Fungi:  ", italic(R)^2, " = 0.23, ", italic(P), " < 0.001, ",italic(n)," = 145")),
                                expression(paste("Specialized:  ", italic(R)^2, " = 0.26, ", italic(P), " < 0.001, ",italic(n)," = 119"))))+
    scale_colour_manual(values=c("Bacteria"="firebrick3","Fungi"="royalblue3","Specialized"="springgreen4"))+
    scale_y_continuous(limits = c(-1,0.5))+
    labs(x = "Change in pH", y = "RR of Shannon",colour = 'black')+
    theme(legend.title = element_blank(),
          legend.position=c(0.6,0.15),
          legend.text=element_text(size=6,hjust = 0),
          legend.key = element_rect(fill = NA,size = 2),
          legend.key.width = unit(0.4,"lines"),
          legend.key.height = unit(0.7,"lines"),
          legend.background = element_rect(fill = NA),
          panel.background = element_rect(fill = 'white', colour = 'white'),
          axis.title=element_text(size=10),
          axis.text.y = element_text(colour = 'black', size = 8),
          axis.text.x = element_text(colour = 'black', size = 8),
          axis.line = element_line(colour = 'black',size=0.4),
          axis.ticks = element_line(colour = 'black',size=0.4))+
    guides(colour = FALSE)
  p2
  
  summary(lm(Richness~pH,data=subset(mydata,Biomes=="Agriculture"),na.action=na.omit)) 
  summary(lm(Richness~pH,data=subset(mydata,Biomes=="Tem/Bor Forest"),na.action=na.omit))
  summary(lm(Richness~pH,data=subset(mydata,Biomes=="Tro/Sub Forest"),na.action=na.omit))
  summary(lm(Richness~pH,data=subset(mydata,Biomes=="Grassland"),na.action=na.omit))
  summary(lm(Richness~pH,data=subset(mydata,Biomes=="Others"),na.action=na.omit)) 
  
  p3<-ggplot(data=mydata, aes(x=pH, y=Richness))+
    geom_point(aes(x=pH, y=Richness, fill = Biomes),stroke = 0.3, size=2, shape = 21, colour = "black") +
    geom_smooth(aes(x=pH, y=Richness, colour = Biomes), method=lm, size=0.8,linetype=1, se = FALSE)+
    scale_fill_manual(values=c("Agriculture"="firebrick3","Tem/Bor Forest"="royalblue3","Tro/Sub Forest"="springgreen4",
                               "Grassland"="cyan","Others"="orange"),
                      labels =c("Agriculture"=expression(paste("Agriculture: ", italic(R)^2, " = 0.19, ", italic(P), " < 0.001, ",italic(n)," = 222")),
                                "Tem/Bor Forest"=expression(paste("Tem/Bor Forest: ", italic(R)^2, " = 0.20, ", italic(P), " < 0.001, ",italic(n)," = 167")),
                                "Tro/Sub Forest"=expression(paste("Tro/Sub Forest: ", italic(R)^2, " = 0.33, ", italic(P), " < 0.001, ",italic(n)," = 179")),
                                "Grassland"=expression(paste("Grassland: ", italic(R)^2, "=0.09, ", italic(P), " < 0.001, ",italic(n)," = 269")),
                                "Others"=expression(paste("Others: ", italic(P), " = 0.084, ",italic(n)," = 55"))))+
    scale_y_continuous(limits = c(-1.5,1.5),breaks = c(-1.5,-1,-0.5,0,0.5,1,1.5))+
    labs(x = "Change in pH", y = "RR of richness",colour = 'black')+
    theme(legend.title = element_blank(),
          legend.position=c(0.4,0.9),
          legend.text=element_text(size=6,hjust = 0),
          legend.key = element_rect(fill = NA,size = 2),
          legend.key.width = unit(0.4,"lines"),
          legend.key.height = unit(0.7,"lines"),
          legend.background = element_rect(fill = NA),
          panel.background = element_rect(fill = 'white', colour = 'white'),
          axis.title=element_text(size=10),
          axis.text.y = element_text(colour = 'black', size = 8),
          axis.text.x = element_text(colour = 'black', size = 8),
          axis.line = element_line(colour = 'black',size=0.4),
          axis.ticks = element_line(colour = 'black',size=0.4))+
    guides(colour = FALSE)
  p3
  
  summary(lm(Shannon~pH,data=subset(mydata,Biomes=="Agriculture"),na.action=na.omit)) 
  summary(lm(Shannon~pH,data=subset(mydata,Biomes=="Tem/Bor Forest"),na.action=na.omit))
  summary(lm(Shannon~pH,data=subset(mydata,Biomes=="Tro/Sub Forest"),na.action=na.omit))
  summary(lm(Shannon~pH,data=subset(mydata,Biomes=="Grassland"),na.action=na.omit))
  summary(lm(Shannon~pH,data=subset(mydata,Biomes=="Others"),na.action=na.omit)) 

  p4<-ggplot(data=mydata, aes(x=pH, y=Shannon))+
    geom_point(aes(x=pH, y=Shannon, fill = Biomes),stroke = 0.3, size=2, shape = 21, colour = "black") +
    geom_smooth(aes(x=pH, y=Shannon, colour = Biomes), method=lm, size=0.8,linetype=1, se = FALSE)+
    scale_fill_manual(values=c("Agriculture"="firebrick3","Tem/Bor Forest"="royalblue3","Tro/Sub Forest"="springgreen4",
                               "Grassland"="cyan","Others"="orange"),
                      labels =c("Agriculture"=expression(paste("Agriculture: ", italic(P)^2, " = 0.21, ", italic(P), " < 0.001, ",italic(n)," = 198")),
                                "Tem/Bor Forest" = expression(paste("Tem/Bor Forest: ", italic(R)^2, " = 0.18, ", italic(P), " < 0.001, ",italic(n)," = 125")),
                                "Tro/Sub Forest" = expression(paste("Tro/Sub Forest: ", italic(R)^2, " = 0.20, ", italic(P), " < 0.001, ",italic(n)," = 139")),
                                "Grassland" = expression(paste("Grassland: ", italic(R)^2, " = 0.08, ", italic(P), " < 0.001, ",italic(n)," = 166")),
                                "Others" = expression(paste("Others: ", italic(R)^2, " = 0.15, ", italic(P), " = 0.006, ",italic(n)," = 50"))))+
    scale_y_continuous(limits = c(-1,0.5))+
    labs(x = "Change in pH", y = "RR of Shannon",colour = 'black')+
    theme(legend.title = element_blank(),
          legend.position=c(0.6,0.18),
          legend.text=element_text(size=6,hjust = 0),
          legend.key = element_rect(fill = NA,size = 2),
          legend.key.width = unit(0.4,"lines"),
          legend.key.height = unit(0.7,"lines"),
          legend.background = element_rect(fill = NA),
          panel.background = element_rect(fill = 'white', colour = 'white'),
          axis.title=element_text(size=10),
          axis.text.y = element_text(colour = 'black', size = 8),
          axis.text.x = element_text(colour = 'black', size = 8),
          axis.line = element_line(colour = 'black',size=0.4),
          axis.ticks = element_line(colour = 'black',size=0.4))+
    guides(colour = FALSE)
  p4
  p<-ggarrange(p1,p2,p3,p4, 
               widths = c(4,4), heights = c(4,4), ncol = 2, nrow = 2,  
               labels = c("a", "b", "c", "d"), font.label=list(size=10),hjust = -0.2, vjust = 1)
  p
}
ggsave("Fig. 4.eps", width = 18, height = 15, units = "cm")
dev.off()


##### summary of the study number for different index among biomes and microbial group
mydata<-gcdata2[,c("GC","Biomes","MicrobialGroup","Observation")]
names(mydata)<-c("GC","Biomes","Microbes","yi")
nostudy<-aggregate(yi ~ GC+Biomes+Microbes, data=mydata, function(yi) { length(yi)-sum(is.na(yi)) })
nostudy<-nostudy[order(nostudy$GC,nostudy$Biomes),]
colnames(nostudy)<-c("GC","Biomes","Microbes","Total")
para<-c("pH","Csoil","Nsoil","CNsoil","MicrobialBiomass","Richness","Shannon","BetaDiversity","Structure","Respiration",
        "Nmin","Oenzyme","Cenzyme","Nenzyme","Penzyme","EcoFun")
#metaresult<-data.frame(GC=NA, n=NA, beta=NA, se=NA, zval=NA, pval=NA, ci.lb=NA, ci.ub=NA, tau2=NA, QM=NA, QMp=NA)
for (i in 1:length(para)) {
  mydata<-gcdata2[,c("GC","Biomes","MicrobialGroup",para[i])]
  names(mydata)<-c("GC","Biomes","Microbes","yi")
  mydata<-na.omit(mydata)
  
  nostudy1<-aggregate(yi ~ GC+Biomes+Microbes, data=mydata, function(yi) { length(yi)-sum(is.na(yi)) })
  nostudy1<-nostudy1[order(nostudy1$GC,nostudy1$Biomes),]
  
  colnames(nostudy1)<-c("GC","Biomes","Microbes",para[i])
  
  nostudy<-merge(x = nostudy, y = nostudy1, by = c("GC","Biomes","Microbes"), all.x = TRUE)
} # for loop
write.csv(nostudy, file = "nostudy.csv", row.names = F, na="")


##### calculate the correlation between MAP/MAT and diversity for global change factor
#of study number
{
  gcpara<-c("W","eCO2","PPT-","PPT+","P","N","LUC","W_eCO2","N_PPT+","N_P","N_P_K")
  for (i in 1:length(gcpara)) {
    mydata<-gcdata2[which(gcdata2$GC==gcpara[i]),c("MAT","MAP","Richness","Shannon")]
    cor <- rcorr(as.matrix(mydata))
    transres<-data.frame(cor$r)[,c("Richness","Shannon")]
    transres<-cbind(transres,data.frame(cor$P)[,c("Richness","Shannon")],data.frame(cor$n)[,c("Richness","Shannon")])
    transres<-transres[-((nrow(transres)-1):nrow(transres)),]
    names(transres)<-c("Richness","Shannon","RichnessP","ShannonP","RichnessN","ShannonN")
    transres$factor<-row.names(transres)
    transres$GC<-gcpara[i]
    if (i==1) {corres<-transres}
    else {corres<-rbind(corres,transres)}
  }
  corres$Richness<-round(corres$Richness,2)
  corres$Shannon<-round(corres$Shannon,2)
  
  corres$RichnessM<-NA
  corres$ShannonM<-NA
  corres$RichnessM[which(corres$RichnessP<0.05)]<-"*"
  corres$RichnessM[which(corres$RichnessP<0.01)]<-"**"
  corres$RichnessM[which(corres$RichnessP<0.001)]<-"***"
  corres$ShannonM[which(corres$ShannonP<0.05)]<-"*"
  corres$ShannonM[which(corres$ShannonP<0.01)]<-"**"
  corres$ShannonM[which(corres$ShannonP<0.001)]<-"***"
  corres$Richness<-paste(corres$Richness,"(",corres$RichnessN,")",corres$RichnessM,sep="")
  corres$Shannon<-paste(corres$Shannon,"(",corres$ShannonN,")",corres$ShannonM,sep="")
  corres$Richness<-gsub(pattern = "NA", replacement = "", corres$Richness)
  corres$Shannon<-gsub(pattern = "NA", replacement = "", corres$Shannon)
  corres<-corres[,c("GC","factor","Richness","Shannon")]
  
 }
write.csv(corres, file = "corres.csv", row.names = F, na="")
