# Supplementary material for: Meta-analysis of the impacts of global change factors on soil microbial diversity and functionality
Source: Nat Commun. 2020 Jun 17;11:3072. doi: 10.1038/s41467-020-16881-7 (PMC7300008; doi:10.1038/s41467-020-16881-7)
Supplement: Supplementary file 9 — Source Data [file 41467_2020_16881_MOESM9_ESM.xlsx]

## Sheet: Fig1
Variables	GCFs	Sample sizes	Weighted means of RR	Lower confidence intervals	Upper confidence intervals
Richness	eCO2	39	-0.0170717	-0.0780663	0.043923
Richness	LUC	327	0.046206	0.0255303	0.0668817
Richness	N	289	-0.0645547	-0.0859238	-0.0431856
Richness	N_P	58	-0.0433554	-0.0905612	0.00385034
Richness	N_P_K	101	-0.103188	-0.140577	-0.0657982
Richness	N_PPT+	25	-0.0166369	-0.0901675	0.0568937
Richness	P	62	0.0214971	-0.0254364	0.0684307
Richness	PPT-	47	0.0164001	-0.0376354	0.0704356
Richness	PPT+	47	0.00241548	-0.0500951	0.054926
Richness	W	100	-0.000840105	-0.0384846	0.0368044
Richness	W_eCO2	9	0.00315398	-0.124022	0.13033
Shannon	eCO2	22	0.0117586	-0.0273169	0.0508341
Shannon	LUC	253	0.0189663	0.00679378	0.0311389
Shannon	N	197	-0.0193128	-0.032537	-0.00608869
Shannon	N_P	37	-0.0176284	-0.049346	0.0140891
Shannon	N_P_K	93	-0.025837	-0.0463113	-0.00536265
Shannon	N_PPT+	23	-0.0115546	-0.0509563	0.0278471
Shannon	P	35	-0.00344342	-0.0360704	0.0291836
Shannon	PPT-	59	0.0171859	-0.00777746	0.0421493
Shannon	PPT+	44	0.00531042	-0.0236795	0.0343004
Shannon	W	70	0.00806059	-0.0144625	0.0305837
Shannon	W_eCO2	5	0.0223492	-0.0607441	0.105443
Beta Diversity	eCO2	16	0.187134	-0.12864	0.502907
Beta Diversity	LUC	248	0.0754055	-0.00787212	0.158683
Beta Diversity	N	174	0.19502	0.0936282	0.296411
Beta Diversity	N_P	41	0.384658	0.175937	0.59338
Beta Diversity	N_P_K	84	0.168718	0.0190039	0.318433
Beta Diversity	N_PPT+	10	0.414736	0.00232101	0.827152
Beta Diversity	P	48	0.234782	0.0409099	0.428654
Beta Diversity	PPT-	29	-0.054342	-0.297546	0.188862
Beta Diversity	PPT+	39	0.147736	-0.060987	0.356458
Beta Diversity	W	103	0.147298	0.0204234	0.274172
Beta Diversity	W_eCO2	5	0.102689	-0.471193	0.67657
Community structure	eCO2	16	0.21254	-0.100349	0.525429
Community structure	LUC	248	0.850976	0.769683	0.93227
Community structure	N	174	0.652079	0.553895	0.750262
Community structure	N_P	41	0.945854	0.744215	1.14749
Community structure	N_P_K	84	1.12476	0.981764	1.26776
Community structure	N_PPT+	10	0.877094	0.476836	1.27735
Community structure	P	48	0.332285	0.144415	0.520155
Community structure	PPT-	29	0.392525	0.155302	0.629749
Community structure	PPT+	39	0.443807	0.241082	0.646531
Community structure	W	103	0.279953	0.154811	0.405095
Community structure	W_eCO2	5	0.811991	0.249135	1.37485

## Sheet: Fig2
Variables	GCFs	Group type	Group	Sample sizes	Weighted means of RR	Lower confidence intervals	Upper confidence intervals	QM	P
Richness	W	MicrobialGroup	Bacteria	58	-0.0199601	-0.0373494	-0.00257086	0.797802	0.671057
Richness	W	MicrobialGroup	Fungi	33	-0.0032484	-0.0355345	0.0290377	0.797802	0.671057
Richness	W	MicrobialGroup	Specialized	9	-0.016299	-0.0678523	0.0352544	0.797802	0.671057
Richness	W	Biomes	Agriculture	9	-0.0261039	-0.0610181	0.00881029	4.01843	0.546765
Richness	W	Biomes	Grassland	42	-0.00180294	-0.0239099	0.020304	4.01843	0.546765
Richness	W	Biomes	Mediterranean	6	-0.0126122	-0.103028	0.0778035	4.01843	0.546765
Richness	W	Biomes	Tem/Bor Forest	12	-0.0189841	-0.0772218	0.0392536	4.01843	0.546765
Richness	W	Biomes	Tro/Sub Forest	6	-0.0611717	-0.123886	0.00154261	4.01843	0.546765
Richness	W	Biomes	Tundra	22	-0.0251826	-0.0751557	0.0247904	4.01843	0.546765
Richness	eCO2	MicrobialGroup	Bacteria	32	-0.0164024	-0.0548873	0.0220825	0.850167	0.356505
Richness	eCO2	MicrobialGroup	Fungi	5	0.0298514	-0.060624	0.120327	0.850167	0.356505
Richness	eCO2	Biomes	Agriculture	12	-0.00660761	-0.0280119	0.0147967	3.87047	0.144391
Richness	eCO2	Biomes	Grassland	13	-0.0719374	-0.134102	-0.00977272	3.87047	0.144391
Richness	eCO2	Biomes	Tem/Bor Forest	5	0.00175725	-0.103936	0.107451	3.87047	0.144391
Richness	PPT-	MicrobialGroup	Bacteria	28	-0.00378841	-0.0278867	0.0203098	4.23756	0.0395391
Richness	PPT-	MicrobialGroup	Fungi	19	0.0473583	0.0050412	0.0896755	4.23756	0.0395391
Richness	PPT-	Biomes	Desert	5	-0.00817998	-0.0641865	0.0478265	0.74528	0.862505
Richness	PPT-	Biomes	Grassland	21	0.0116481	-0.0206667	0.0439628	0.74528	0.862505
Richness	PPT-	Biomes	Mediterranean	6	0.0278489	-0.0744098	0.130108	0.74528	0.862505
Richness	PPT-	Biomes	Tem/Bor Forest	12	0.0234879	-0.0328222	0.079798	0.74528	0.862505
Richness	PPT+	MicrobialGroup	Bacteria	30	0.0198667	0.00200098	0.0377325	2.24275	0.134242
Richness	PPT+	MicrobialGroup	Fungi	13	-0.0267121	-0.0849955	0.0315713	2.24275	0.134242
Richness	PPT+	Biomes	Agriculture	8	0.0204962	-0.00922405	0.0502164	7.1427	0.067486
Richness	PPT+	Biomes	Desert	10	0.0480241	0.01001	0.0860383	7.1427	0.067486
Richness	PPT+	Biomes	Grassland	21	0.00170952	-0.0203977	0.0238167	7.1427	0.067486
Richness	PPT+	Biomes	Tem/Bor Forest	8	-0.0352841	-0.0933548	0.0227867	7.1427	0.067486
Richness	P	MicrobialGroup	Bacteria	29	0.0861465	0.0205161	0.151777	10.7405	0.00465289
Richness	P	MicrobialGroup	Fungi	20	-0.10686	-0.202295	-0.0114245	10.7405	0.00465289
Richness	P	MicrobialGroup	Specialized	13	0.00762161	-0.0990797	0.114323	10.7405	0.00465289
Richness	P	Biomes	Agriculture	20	0.153573	0.0645452	0.242601	11.9343	0.00256156
Richness	P	Biomes	Grassland	26	0.00782229	-0.0573043	0.0729489	11.9343	0.00256156
Richness	P	Biomes	Tro/Sub Forest	14	-0.0662169	-0.159444	0.0270097	11.9343	0.00256156
Richness	N	MicrobialGroup	Bacteria	171	-0.0581002	-0.0779732	-0.0382271	2.24795	0.324986
Richness	N	MicrobialGroup	Fungi	86	-0.0590198	-0.0917922	-0.0262474	2.24795	0.324986
Richness	N	MicrobialGroup	Specialized	32	-0.0960617	-0.142368	-0.0497552	2.24795	0.324986
Richness	N	Biomes	Agriculture	99	-0.0878201	-0.114086	-0.0615546	12.7189	0.0127343
Richness	N	Biomes	Desert	16	-0.0494554	-0.118866	0.0199555	12.7189	0.0127343
Richness	N	Biomes	Grassland	97	-0.0269292	-0.0536135	-0.000244946	12.7189	0.0127343
Richness	N	Biomes	Tem/Bor Forest	19	-0.0412811	-0.116048	0.0334862	12.7189	0.0127343
Richness	N	Biomes	Tro/Sub Forest	54	-0.0877198	-0.12379	-0.0516499	12.7189	0.0127343
Richness	LUC	MicrobialGroup	Bacteria	228	0.0626238	0.0331351	0.0921125	10.5875	0.00502294
Richness	LUC	MicrobialGroup	Fungi	58	-0.0457765	-0.106474	0.0149209	10.5875	0.00502294
Richness	LUC	MicrobialGroup	Specialized	41	0.0722707	0.00490369	0.139638	10.5875	0.00502294
Richness	LUC	Biomes	Grassland	82	0.0783494	0.0293114	0.127387	9.06668	0.0594542
Richness	LUC	Biomes	Mediterranean	7	-0.0846996	-0.255736	0.086337	9.06668	0.0594542
Richness	LUC	Biomes	Tem/Bor Forest	123	0.0588109	0.018405	0.0992168	9.06668	0.0594542
Richness	LUC	Biomes	Tro/Sub Forest	97	0.000615745	-0.0450555	0.046287	9.06668	0.0594542
Richness	LUC	Biomes	Wetland	18	0.0974628	-0.00482967	0.199755	9.06668	0.0594542
Richness	N_PPT+	MicrobialGroup	Bacteria	17	0.0077791	-0.0292444	0.0448026	3.00987	0.082759
Richness	N_PPT+	MicrobialGroup	Fungi	8	-0.0804127	-0.172911	0.0120858	3.00987	0.082759
Richness	N_PPT+	Biomes	Desert	6	0.013035	-0.0744876	0.100558	7.95364	0.0187452
Richness	N_PPT+	Biomes	Grassland	14	0.00719393	-0.028785	0.0431729	7.95364	0.0187452
Richness	N_PPT+	Biomes	Tem/Bor Forest	5	-0.191072	-0.325518	-0.0566261	7.95364	0.0187452
Richness	N_P	MicrobialGroup	Bacteria	30	-0.0392603	-0.0934654	0.0149447	0.00487301	0.997566
Richness	N_P	MicrobialGroup	Fungi	21	-0.0422464	-0.108644	0.0241506	0.00487301	0.997566
Richness	N_P	MicrobialGroup	Specialized	7	-0.0395277	-0.157466	0.0784109	0.00487301	0.997566
Richness	N_P	Biomes	Agriculture	19	0.000218891	-0.0635992	0.064037	12.6057	0.0055717
Richness	N_P	Biomes	Grassland	14	-0.0214454	-0.0890711	0.0461802	12.6057	0.0055717
Richness	N_P	Biomes	Tro/Sub Forest	16	-0.152124	-0.226659	-0.0775877	12.6057	0.0055717
Richness	N_P	Biomes	Tundra	8	0.0319989	-0.0652028	0.129201	12.6057	0.0055717
Richness	N_P_K	MicrobialGroup	Bacteria	42	-0.0404887	-0.13552	0.0545424	6.19049	0.045264
Richness	N_P_K	MicrobialGroup	Fungi	13	-0.0423549	-0.212741	0.128031	6.19049	0.045264
Richness	N_P_K	MicrobialGroup	Specialized	46	-0.198369	-0.290531	-0.106207	6.19049	0.045264
Richness	N_P_K	Biomes	Agriculture	94	-0.117663	-0.182722	-0.052604	0.298567	0.584782
Richness	N_P_K	Biomes	Tro/Sub Forest	6	-0.0445955	-0.298483	0.209292	0.298567	0.584782
Shannon	W	MicrobialGroup	Bacteria	40	-0.00444451	-0.0125387	0.00364969	19.4581	5.95279e-05
Shannon	W	MicrobialGroup	Fungi	23	0.0319015	0.00785466	0.0559483	19.4581	5.95279e-05
Shannon	W	MicrobialGroup	Specialized	7	0.0535124	0.0232115	0.0838133	19.4581	5.95279e-05
Shannon	W	Biomes	Agriculture	9	-0.0135488	-0.0272163	0.000118797	10.0975	0.0725196
Shannon	W	Biomes	Grassland	22	0.00444634	-0.00850965	0.0174023	10.0975	0.0725196
Shannon	W	Biomes	Mediterranean	6	0.0480662	0.00600929	0.0901231	10.0975	0.0725196
Shannon	W	Biomes	Tem/Bor Forest	12	-0.00551242	-0.0252678	0.0142429	10.0975	0.0725196
Shannon	W	Biomes	Tro/Sub Forest	5	0.00953909	-0.0163263	0.0354044	10.0975	0.0725196
Shannon	W	Biomes	Tundra	15	0.00310383	-0.0202767	0.0264843	10.0975	0.0725196
Shannon	eCO2	Biomes	Agriculture	13	0.00803765	0.00217464	0.0139007	7.10792	0.00767441
Shannon	eCO2	Biomes	Grassland	5	-0.0167911	-0.0340768	0.000494527	7.10792	0.00767441
Shannon	PPT-	MicrobialGroup	Bacteria	31	-0.00438804	-0.0675713	0.0587952	0.379432	0.537907
Shannon	PPT-	MicrobialGroup	Fungi	28	0.0254785	-0.0455059	0.0964628	0.379432	0.537907
Shannon	PPT-	Biomes	Desert	5	-0.0107559	-0.163203	0.141691	2.9181	0.404426
Shannon	PPT-	Biomes	Grassland	24	-0.0167678	-0.0887012	0.0551656	2.9181	0.404426
Shannon	PPT-	Biomes	Mediterranean	14	0.0801222	-0.0142907	0.174535	2.9181	0.404426
Shannon	PPT-	Biomes	Tem/Bor Forest	16	-0.0122684	-0.110319	0.0857823	2.9181	0.404426
Shannon	PPT+	MicrobialGroup	Bacteria	23	0.0118106	0.00765156	0.0159697	3.67778	0.0551422
Shannon	PPT+	MicrobialGroup	Fungi	17	-0.0149114	-0.0419031	0.0120802	3.67778	0.0551422
Shannon	PPT+	Biomes	Agriculture	8	0.0143803	0.00764007	0.0211205	5.0667	0.280522
Shannon	PPT+	Biomes	Desert	12	0.0126325	0.00616728	0.0190977	5.0667	0.280522
Shannon	PPT+	Biomes	Grassland	11	0.00608597	-0.0024256	0.0145975	5.0667	0.280522
Shannon	PPT+	Biomes	Mediterranean	6	0.0232247	-0.046486	0.0929354	5.0667	0.280522
Shannon	PPT+	Biomes	Tem/Bor Forest	7	-0.00654784	-0.0284522	0.0153566	5.0667	0.280522
Shannon	P	MicrobialGroup	Bacteria	13	-6.63829e-05	-0.0050977	0.00496493	25.4357	2.99708e-06
Shannon	P	MicrobialGroup	Fungi	13	0.011258	-0.0201957	0.0427118	25.4357	2.99708e-06
Shannon	P	MicrobialGroup	Specialized	9	0.0278794	0.0182285	0.0375302	25.4357	2.99708e-06
Shannon	P	Biomes	Agriculture	14	0.0030572	-0.0184227	0.0245371	0.041166	0.839218
Shannon	P	Biomes	Grassland	18	0.00549113	-0.0040705	0.0150528	0.041166	0.839218
Shannon	N	MicrobialGroup	Bacteria	128	-0.014488	-0.0225532	-0.00642268	7.63736	0.0219568
Shannon	N	MicrobialGroup	Fungi	50	-0.00952767	-0.0296345	0.0105792	7.63736	0.0219568
Shannon	N	MicrobialGroup	Specialized	19	-0.0643748	-0.0999461	-0.0288035	7.63736	0.0219568
Shannon	N	Biomes	Agriculture	84	-0.0325383	-0.0429274	-0.0221493	21.3057	0.000275396
Shannon	N	Biomes	Desert	12	-0.0116657	-0.0471257	0.0237943	21.3057	0.000275396
Shannon	N	Biomes	Grassland	58	0.00474107	-0.007827	0.0173091	21.3057	0.000275396
Shannon	N	Biomes	Tem/Bor Forest	7	-0.0201483	-0.0710755	0.0307789	21.3057	0.000275396
Shannon	N	Biomes	Tro/Sub Forest	34	-0.00763641	-0.0235857	0.00831292	21.3057	0.000275396
Shannon	LUC	MicrobialGroup	Bacteria	175	0.020348	0.00663682	0.0340592	1.62277	0.444243
Shannon	LUC	MicrobialGroup	Fungi	30	-0.0074174	-0.0500486	0.0352138	1.62277	0.444243
Shannon	LUC	MicrobialGroup	Specialized	48	0.023809	-0.00441884	0.0520369	1.62277	0.444243
Shannon	LUC	Biomes	Grassland	43	-0.0016012	-0.0303883	0.0271859	4.76314	0.189985
Shannon	LUC	Biomes	Tem/Bor Forest	98	0.0272588	0.00811901	0.0463985	4.76314	0.189985
Shannon	LUC	Biomes	Tro/Sub Forest	93	0.013669	-0.00610021	0.0334382	4.76314	0.189985
Shannon	LUC	Biomes	Wetland	18	0.0493825	0.00501411	0.0937508	4.76314	0.189985
Shannon	N_PPT+	MicrobialGroup	Bacteria	14	0.0129561	-0.014616	0.0405281	8.15926	0.00428419
Shannon	N_PPT+	MicrobialGroup	Fungi	9	-0.0703032	-0.120338	-0.0202684	8.15926	0.00428419
Shannon	N_PPT+	Biomes	Desert	8	0.0047357	-0.0329093	0.0423807	0.043915	0.834012
Shannon	N_PPT+	Biomes	Grassland	11	0.0097833	-0.0187046	0.0382712	0.043915	0.834012
Shannon	N_P	MicrobialGroup	Bacteria	20	-0.0133491	-0.0377926	0.0110943	0.0698781	0.791514
Shannon	N_P	MicrobialGroup	Fungi	14	-0.0191945	-0.054984	0.016595	0.0698781	0.791514
Shannon	N_P	Biomes	Agriculture	19	-0.0226087	-0.0543209	0.0091035	0.968508	0.616157
Shannon	N_P	Biomes	Grassland	6	0.00746208	-0.0446606	0.0595848	0.968508	0.616157
Shannon	N_P	Biomes	Tundra	8	-0.00878969	-0.0616205	0.0440411	0.968508	0.616157
Shannon	N_P_K	MicrobialGroup	Bacteria	34	-0.0242191	-0.0717349	0.0232968	0.683485	0.710531
Shannon	N_P_K	MicrobialGroup	Fungi	12	-0.0676559	-0.159113	0.0238015	0.683485	0.710531
Shannon	N_P_K	MicrobialGroup	Specialized	47	-0.0324042	-0.0758128	0.0110043	0.683485	0.710531

## Sheet: Fig3
GCs	GCFs	Variables	Predictors	Importance			Variables	GCFs	Sample sizes	Weighted means of RR	Lower confidence intervals	Upper confidence intervals
All	All	Richness	Biomes	0.064391			Richness	eCO2	39	-0.0170717	-0.0780663	0.043923
All	All	Richness	MAP	0.272159			Richness	LUC	327	0.046206	0.0255303	0.0668817
All	All	Richness	Regimes	0.409747			Richness	N	289	-0.0645547	-0.0859238	-0.0431856
All	All	Richness	Csoil	0.474599			Richness	N_P	58	-0.0433554	-0.0905612	0.00385034
All	All	Richness	Nsoil	0.51012			Richness	N_P_K	101	-0.103188	-0.140577	-0.0657982
All	All	Richness	CNsoil	0.727284			Richness	N_PPT+	25	-0.0166369	-0.0901675	0.0568937
All	All	Richness	MicrobialGroups	0.957875			Richness	P	62	0.0214971	-0.0254364	0.0684307
All	All	Richness	MAT	0.985199			Richness	PPT-	47	0.0164001	-0.0376354	0.0704356
All	All	Richness	pH	1			Richness	PPT+	47	0.00241548	-0.0500951	0.054926
LUC	LUC	Richness	MicrobialGroups	0.299135			Richness	W	100	-0.000840105	-0.0384846	0.0368044
LUC	LUC	Richness	MAP	0.332089			Shannon	eCO2	22	0.0117586	-0.0273169	0.0508341
LUC	LUC	Richness	Regimes	0.355885			Shannon	LUC	253	0.0189663	0.00679378	0.0311389
LUC	LUC	Richness	MAT	0.377011			Shannon	N	197	-0.0193128	-0.032537	-0.00608869
LUC	LUC	Richness	Biomes	0.395647			Shannon	N_P	37	-0.0176284	-0.049346	0.0140891
LUC	LUC	Richness	Csoil	0.52937			Shannon	N_P_K	93	-0.025837	-0.0463113	-0.00536265
LUC	LUC	Richness	CNsoil	0.561191			Shannon	N_PPT+	23	-0.0115546	-0.0509563	0.0278471
LUC	LUC	Richness	Nsoil	0.710818			Shannon	P	35	-0.00344342	-0.0360704	0.0291836
LUC	LUC	Richness	pH	0.999997			Shannon	PPT-	59	0.0171859	-0.00777746	0.0421493
N	N	Richness	Regimes	0.282524			Shannon	PPT+	44	0.00531042	-0.0236795	0.0343004
N	N	Richness	CNsoil	0.29048			Shannon	W	70	0.00806059	-0.0144625	0.0305837
N	N	Richness	Csoil	0.324583			pH	eCO2	25	-0.00785194	-0.227396	0.211692
N	N	Richness	Nsoil	0.353831			pH	LUC	336	0.153851	0.0937447	0.213957
N	N	Richness	MAP	0.371115			pH	N	259	-0.397572	-0.465656	-0.329487
N	N	Richness	Regimes	0.448829			pH	N_P	54	-0.40496	-0.554125	-0.255795
N	N	Richness	Biomes	0.466751			pH	N_P_K	107	-0.513327	-0.619763	-0.406891
N	N	Richness	MAT	0.824941			pH	N_PPT+	23	-0.14293	-0.371409	0.0855493
N	N	Richness	MicrobialGroups	0.84713			pH	P	57	0.00296136	-0.142249	0.148171
N	N	Richness	pH	0.999968			pH	PPT-	35	0.0137019	-0.171572	0.198976
N_P_K	N_P_K	Richness	Regimes	0.235971			pH	PPT+	37	0.170375	-0.00975428	0.350505
N_P_K	N_P_K	Richness	Biomes	0.244098			pH	W	45	0.0721238	-0.0914114	0.235659
N_P_K	N_P_K	Richness	Regimes	0.336037
N_P_K	N_P_K	Richness	MAP	0.340125
N_P_K	N_P_K	Richness	MAT	0.368831
N_P_K	N_P_K	Richness	Regimes	0.395312
N_P_K	N_P_K	Richness	Nsoil	0.448944
N_P_K	N_P_K	Richness	Csoil	0.463546
N_P_K	N_P_K	Richness	MicrobialGroups	0.507417
N_P_K	N_P_K	Richness	CNsoil	0.755441
N_P_K	N_P_K	Richness	Regimes	0.901497
N_P_K	N_P_K	Richness	pH	1
PPT	PPT	Richness	MAP	0.166882
PPT	PPT	Richness	CNsoil	0.175577
PPT	PPT	Richness	Csoil	0.186687
PPT	PPT	Richness	Regimes	0.224294
PPT	PPT	Richness	Nsoil	0.242362
PPT	PPT	Richness	Regimes	0.277855
PPT	PPT	Richness	MAT	0.911937
PPT	PPT	Richness	pH	0.926106
PPT	PPT	Richness	Biomes	0.98893
PPT	PPT	Richness	MicrobialGroups	0.9986
N_P	N_P	Richness	MicrobialGroups	0.139658
N_P	N_P	Richness	CNsoil	0.194769
N_P	N_P	Richness	Csoil	0.197872
N_P	N_P	Richness	Nsoil	0.203627
N_P	N_P	Richness	Regimes	0.287515
N_P	N_P	Richness	Regimes	0.300999
N_P	N_P	Richness	MAT	0.307638
N_P	N_P	Richness	Regimes	0.339211
N_P	N_P	Richness	pH	0.412239
N_P	N_P	Richness	Biomes	0.444831
N_P	N_P	Richness	MAP	0.637708
W	W	Richness	Biomes	0.13964
W	W	Richness	MicrobialGroups	0.172252
W	W	Richness	MAP	0.240305
W	W	Richness	MAT	0.26584
W	W	Richness	pH	0.376021
W	W	Richness	CNsoil	0.427081
W	W	Richness	Regimes	0.508429
W	W	Richness	Nsoil	0.514068
W	W	Richness	Csoil	0.591518
W	W	Richness	Regimes	0.603641
P	P	Richness	MAT	0.231466
P	P	Richness	MAP	0.232213
P	P	Richness	pH	0.26977
P	P	Richness	Nsoil	0.271031
P	P	Richness	Regimes	0.311216
P	P	Richness	Csoil	0.326662
P	P	Richness	CNsoil	0.34088
P	P	Richness	Regimes	0.680502
P	P	Richness	MicrobialGroups	0.876758
P	P	Richness	Biomes	0.890156
P	N_PPT+	Richness	Csoil	0.1169
P	N_PPT+	Richness	MicrobialGroups	0.128245
P	N_PPT+	Richness	Regimes	0.138094
P	N_PPT+	Richness	CNsoil	0.143562
P	N_PPT+	Richness	Nsoil	0.228708
P	N_PPT+	Richness	Regimes	0.243169
P	N_PPT+	Richness	MAP	0.276232
P	N_PPT+	Richness	MAT	0.443656
P	N_PPT+	Richness	pH	0.496115
P	N_PPT+	Richness	Biomes	0.558869
N_PPT+	N_PPT+	Richness	Regimes	0.837071
N_PPT+	All	Shannon	Regimes	0.000423727
N_PPT+	All	Shannon	MAP	0.305752
N_PPT+	All	Shannon	Nsoil	0.402187
N_PPT+	All	Shannon	MicrobialGroups	0.404737
N_PPT+	All	Shannon	Csoil	0.44953
N_PPT+	All	Shannon	MAT	0.45486
N_PPT+	All	Shannon	Biomes	0.570825
N_PPT+	All	Shannon	CNsoil	0.756545
N_PPT+	All	Shannon	pH	1
N_PPT+	LUC	Shannon	MicrobialGroups	0.161868
All	LUC	Shannon	Biomes	0.246055
All	LUC	Shannon	Nsoil	0.342903
All	LUC	Shannon	MAP	0.358415
All	LUC	Shannon	Csoil	0.42059
All	LUC	Shannon	MAT	0.494576
All	LUC	Shannon	CNsoil	0.605419
All	LUC	Shannon	Regimes	0.790722
All	LUC	Shannon	pH	1
All	N	Shannon	CNsoil	0.339041
LUC	N	Shannon	Biomes	0.354949
LUC	N	Shannon	Csoil	0.428319
LUC	N	Shannon	Regimes	0.431877
LUC	N	Shannon	Nsoil	0.695954
LUC	N	Shannon	MAP	0.698044
LUC	N	Shannon	MAT	0.719796
LUC	N	Shannon	Regimes	0.989025
LUC	N	Shannon	MicrobialGroups	0.997773
LUC	N	Shannon	pH	0.999052
N	N_P_K	Shannon	MicrobialGroups	0.0771471
N	N_P_K	Shannon	Biomes	0.232675
N	N_P_K	Shannon	Nsoil	0.295759
N	N_P_K	Shannon	MAP	0.306115
N	N_P_K	Shannon	Csoil	0.355835
N	N_P_K	Shannon	Regimes	0.403446
N	N_P_K	Shannon	MAT	0.426512
N	N_P_K	Shannon	CNsoil	0.528381
N	N_P_K	Shannon	Regimes	0.687165
N	N_P_K	Shannon	Regimes	0.835357
N_P_K	N_P_K	Shannon	Regimes	0.989303
N_P_K	N_P_K	Shannon	pH	0.999932
N_P_K	PPT	Shannon	MicrobialGroups	0.130966
N_P_K	PPT	Shannon	CNsoil	0.25485
N_P_K	PPT	Shannon	Csoil	0.292831
N_P_K	PPT	Shannon	Regimes	0.316594
N_P_K	PPT	Shannon	Biomes	0.353559
N_P_K	PPT	Shannon	Nsoil	0.427048
N_P_K	PPT	Shannon	MAP	0.499583
N_P_K	PPT	Shannon	MAT	0.548822
N_P_K	PPT	Shannon	pH	0.578978
N_P_K	PPT	Shannon	Regimes	0.627174
PPT	N_P	Shannon	MicrobialGroups	0.0304702
PPT	N_P	Shannon	Biomes	0.036041
PPT	N_P	Shannon	MAT	0.157324
PPT	N_P	Shannon	CNsoil	0.159762
PPT	N_P	Shannon	Csoil	0.163743
PPT	N_P	Shannon	MAP	0.163752
PPT	N_P	Shannon	Nsoil	0.182737
PPT	N_P	Shannon	Regimes	0.204558
PPT	N_P	Shannon	Regimes	0.227128
PPT	N_P	Shannon	Regimes	0.916461
N_P	N_P	Shannon	pH	0.991862
N_P	W	Shannon	Biomes	0.0127743
N_P	W	Shannon	MicrobialGroups	0.150827
N_P	W	Shannon	MAP	0.227425
N_P	W	Shannon	CNsoil	0.232285
N_P	W	Shannon	MAT	0.233788
N_P	W	Shannon	Csoil	0.245725
N_P	W	Shannon	Nsoil	0.292533
N_P	W	Shannon	Regimes	0.681225
N_P	W	Shannon	pH	0.841797
N_P	W	Shannon	Regimes	0.873777
W	P	Shannon	Biomes	0.0273554
W	P	Shannon	Regimes	0.171046
W	P	Shannon	MAT	0.172521
W	P	Shannon	MAP	0.176251
W	P	Shannon	pH	0.1901
W	P	Shannon	Nsoil	0.197271
W	P	Shannon	CNsoil	0.244287
W	P	Shannon	Csoil	0.253027
W	P	Shannon	Regimes	0.870819
W	P	Shannon	MicrobialGroups	0.968196
P	N_PPT+	Shannon	MicrobialGroups	0.0971903
P	N_PPT+	Shannon	Regimes	0.109669
P	N_PPT+	Shannon	Csoil	0.126968
P	N_PPT+	Shannon	pH	0.135452
P	N_PPT+	Shannon	CNsoil	0.159168
P	N_PPT+	Shannon	Nsoil	0.180374
P	N_PPT+	Shannon	MAP	0.184184
P	N_PPT+	Shannon	Regimes	0.248634
P	N_PPT+	Shannon	Biomes	0.292806
P	N_PPT+	Shannon	MAT	0.654015
P	N_PPT+	Shannon	Regimes	0.825306
P
P
P
P
P
P
P
P
P
N_PPT+
N_PPT+
N_PPT+
N_PPT+
N_PPT+
N_PPT+
N_PPT+
N_PPT+
N_PPT+
N_PPT+
N_PPT+

## Sheet: Fig4
Observation	GC	Biomes	Microbial group	pH	Richness	Shannon
1	W	Grassland	Bacteria		0.263677
2	W	Grassland	Bacteria		0.00374632
3	W	Grassland	Bacteria		-0.0491286
4	W	Grassland	Bacteria		-0.140942
5	eCO2	Grassland	Bacteria		0.0755076
6	eCO2	Grassland	Bacteria		-0.0427228
7	eCO2	Grassland	Bacteria		-0.158579
8	eCO2	Grassland	Bacteria		-0.112879
9	W_eCO2	Grassland	Bacteria		0.223523
10	W_eCO2	Grassland	Bacteria		-0.126737
11	W_eCO2	Grassland	Bacteria		-0.0945772
12	W_eCO2	Grassland	Bacteria		0.0133931
13	W	Agriculture	Fungi	-0.03	-0.0352289	0.059526
14	eCO2	Agriculture	Fungi	-0.15	-0.075435	0.0443358
15	W_eCO2	Agriculture	Fungi	-0.07	-0.0832224	0.0106102
16	W	Agriculture	Bacteria	-0.03	0.0430956	-0.0161176
17	eCO2	Agriculture	Bacteria	-0.15	0.037927	0.00579712
18	W_eCO2	Agriculture	Bacteria	-0.07	0.00226837	-0.0235305
19	eCO2	Agriculture	Bacteria	0.04	0.0248912	0.00949374
20	eCO2	Agriculture	Bacteria	0.01	-0.0802455	0.00158103
21	eCO2	Agriculture	Bacteria	0.06	-0.0166678	0.0175024
22	eCO2	Agriculture	Bacteria	0.06	0.0259955	0.0159493
23	eCO2	Agriculture	Bacteria	0.1		-0.0422525
24	eCO2	Agriculture	Bacteria		0.0444877	0.0546438
25	W	Agriculture	Bacteria		0.0441268	0.0211188
26	W_eCO2	Agriculture	Bacteria		-0.0164774	0.0246453
27	W	Grassland	Fungi		0.307966	0.245122
28	eCO2	Grassland	Fungi		-0.279897	-0.251314
29	W_eCO2	Grassland	Fungi		0.265541	0.245122
30	W	Grassland	Bacteria		-0.0605682	-0.0229895
31	eCO2	Grassland	Bacteria		-0.0379416	-0.0229895
32	W_eCO2	Grassland	Bacteria		-0.0514008	-0.0229895
33	eCO2	Tem/Bor Forest	Bacteria	0.2	0.0487902
34	eCO2	Tem/Bor Forest	Bacteria	-0.1	0.0295588
35	eCO2	Tem/Bor Forest	Bacteria	-0.1	-0.0100503
36	eCO2	Tem/Bor Forest	Bacteria	0.8	-0.0108302
37	eCO2	Tem/Bor Forest	Bacteria	-0.243333	-0.0441281	-0.0359651
38	N	Tem/Bor Forest	Bacteria	-0.18	-0.0071483	-0.0219789
39	eCO2	Desert	Bacteria	0.2	0.0392207
40	eCO2	Desert	Bacteria	-0.6	0
41	eCO2	Tro/Sub Forest	Bacteria	-0.1	-0.0833816
42	eCO2	Tro/Sub Forest	Bacteria	-0.1	0.0676586
43	eCO2	Wetland	Bacteria	0.1	-0.0202027
44	eCO2	Wetland	Bacteria		-0.0227421	-0.00821601
45	N	Wetland	Bacteria		-0.195072	-0.0512625
46	eCO2	Wetland	Bacteria		-0.101179	-0.102615
47	N	Wetland	Bacteria		-0.31537	-0.0507572
48	eCO2	Grassland	Bacteria	0.07	-0.171586	-0.0247457
49	eCO2	Mediterranean	Bacteria		0.0222231
50	eCO2	Mediterranean	Fungi		0.216932	0.24129
51	eCO2	Grassland	Bacteria	-0.21	-0.0900697
52	eCO2	Grassland	Bacteria	0.02	-0.00823803
53	eCO2	Grassland	Bacteria	-0.3	0.00286287
54	eCO2	Grassland	Bacteria	0.277	-0.056169	-0.00957078
55	eCO2	Agriculture	Specialized		0.00360473	0.00119689
56	eCO2	Agriculture	Specialized		-0.0570275	-0.0350474
57	W	Tem/Bor Forest	Bacteria		-0.0550701	-0.0276457
58	W	Tem/Bor Forest	Bacteria		-0.0473642	0.0181896
59	W	Tem/Bor Forest	Bacteria		0.0673082	0.0286789
60	W	Tem/Bor Forest	Bacteria			0.00370772
61	W	Tem/Bor Forest	Bacteria			-0.0637995
62	W	Tem/Bor Forest	Bacteria			0.0229037
63	W	Tundra	Bacteria		-0.10464	-0.0391304
64	W	Tundra	Fungi		-0.168684	-0.0121582
65	W	Tundra	Bacteria		-0.229279	-0.0754238
66	W	Tundra	Fungi		0.0477395	0.0193644
67	W	Tundra	Fungi		0.06053	0.0187823
68	W	Tundra	Fungi		-0.164372	-0.0460669
69	W	Tundra	Bacteria		-0.0286429	0.0139853
70	W	Tem/Bor Forest	Fungi		0.0197368
71	W	Tem/Bor Forest	Bacteria		0.00747519
72	W	Grassland	Bacteria	0.26	0.0484895	0.0251903
73	W	Grassland	Bacteria	-0.01	-0.00945385	-0.00960178
74	LUC	Grassland	Bacteria	0.05	0.0259067	0.017776
75	PPT-	Grassland	Bacteria	0.15	0.0278935
76	PPT+	Grassland	Bacteria	0.09	0.0407554
77	W	Grassland	Bacteria	0.09	0.0115799
78	PPT-	Grassland	Fungi	0.15	0.119603
79	PPT+	Grassland	Fungi	0.09	0.0749858
80	W	Grassland	Fungi	0.09	0.0440953
81	LUC	Grassland	Bacteria		-0.0840389
82	PPT+	Grassland	Bacteria		-0.0409494
83	W	Grassland	Bacteria		0.018892
84	W	Grassland	Bacteria		0.0146457
85	LUC	Grassland	Bacteria		0.105361
86	PPT+	Grassland	Bacteria		0.0536188
87	W	Grassland	Bacteria		0.0144699
88	W	Grassland	Bacteria		-0.0795538
89	LUC	Grassland	Bacteria		-0.0267891
90	PPT+	Grassland	Bacteria		-0.139519
91	W	Grassland	Bacteria		-0.00878483
92	W	Grassland	Bacteria		-0.00526163
93	LUC	Grassland	Fungi		0.203696
94	PPT+	Grassland	Fungi		0.0183491
95	W	Grassland	Fungi		0.25665
96	W	Grassland	Fungi		0.250903
97	LUC	Grassland	Fungi		0.125495
98	PPT+	Grassland	Fungi		-0.0482254
99	W	Grassland	Fungi		-0.143536
100	W	Grassland	Fungi		0.0186573
101	LUC	Grassland	Fungi		-0.088894
102	PPT+	Grassland	Fungi		-0.161843
103	W	Grassland	Fungi		0.0645385
104	W	Grassland	Fungi		0.16493
105	W	Grassland	Bacteria		-0.012193	-0.00231214
106	W	Grassland	Bacteria		-0.0753283	-0.0116416
107	W	Grassland	Bacteria	0.22	-0.108634	-0.0077595
108	W	Grassland	Bacteria	0.36	0.0281936	-0.00290276
109	LUC	Grassland	Bacteria	-0.22	-0.019008
110	N	Grassland	Bacteria	-0.79	-0.0281111
111	P	Grassland	Bacteria	-0.11	-0.00576975
112	N	Grassland	Bacteria	-0.51	-0.029756
113	P	Grassland	Bacteria	0.06	0.012712
114	N_P	Grassland	Bacteria	-0.7	-0.050963
115	N_P	Grassland	Bacteria	-0.43	-0.0347106
116	LUC	Grassland	Bacteria	-0.22	-0.019008
117	N	Grassland	Bacteria	-0.79	-0.0281111
118	PPT+	Grassland	Bacteria	0.1	-0.00419288
119	N	Grassland	Bacteria	-0.51	-0.029756
120	PPT+	Grassland	Bacteria	0.24	-0.00480899
121	N_PPT+	Grassland	Bacteria	-0.14	0.0121856
122	N_PPT+	Grassland	Bacteria	-0.44	-0.00682238
123	PPT+	Grassland	Bacteria	0.23	-0.0230377
124	W	Grassland	Bacteria	-0.09	-0.00988305
125	N	Grassland	Bacteria	0.06	-0.0152428	-0.000313635
126	N	Grassland	Bacteria	-0.43	-0.0692766	-0.00982051
127	N	Grassland	Bacteria	-0.5	-0.163252	-0.0298629
128	PPT+	Grassland	Bacteria	0.05	0.0193656	0.0130658
129	N_PPT+	Grassland	Bacteria	-0.01	0.039903	0.0165742
130	N_PPT+	Grassland	Bacteria	-0.27	0.0232533	0.00758078
131	N_PPT+	Grassland	Bacteria	-0.54	-0.0258191	0.00447396
132	W	Grassland	Bacteria	-0.0716667	-0.0193125	0.00493709
133	W	Tem/Bor Forest	Bacteria		0.321297
134	N	Tem/Bor Forest	Bacteria		0.247584
135	W	Grassland	Fungi		-0.0889564	0.0253178
136	W	Tem/Bor Forest	Bacteria	0	-0.149797	-0.0310906
137	PPT-	Tem/Bor Forest	Bacteria	0	-0.0856573	-0.0310906
138	PPT+	Tem/Bor Forest	Bacteria	-0.2	-0.0335211	-0.0102565
139	W	Tem/Bor Forest	Fungi	0	0.0917246	0
140	PPT-	Tem/Bor Forest	Fungi	0	0.119411	0.122602
141	PPT+	Tem/Bor Forest	Fungi	-0.2	-0.0895868	-0.0444518
142	W	Tundra	Bacteria		-0.0925887
143	W	Tundra	Bacteria		-0.125439
144	W	Tundra	Bacteria		0.0866305
145	PPT+	Desert	Bacteria	-0.05		0.0694095
146	N	Desert	Bacteria	-0.25		0.0694095
147	N_PPT+	Desert	Bacteria	-0.35		0.0896122
148	PPT+	Desert	Fungi	-0.05		-0.0255955
149	N	Desert	Fungi	-0.25		-0.0145457
150	N_PPT+	Desert	Fungi	-0.35		-0.0255955
151	N	Grassland	Bacteria	0.08	0.018577	0.00839158
152	N	Grassland	Bacteria	0.02	-0.0447375	-0.0117267
153	N	Grassland	Bacteria	-0.03	0.00623076	-0.00133313
154	N	Grassland	Bacteria	-0.16	0.0723195	0.0495936
155	N	Grassland	Bacteria	-0.1	0.0307727	0.0403594
156	N	Grassland	Bacteria	-0.05	0.0307727	0.0393508
157	N	Grassland	Bacteria	-0.24	0.0307727	0.0401436
158	PPT+	Grassland	Bacteria	-0.03	0.0125987	0.018666
159	N_PPT+	Grassland	Bacteria	-0.04	0.0675222	0.0399388
160	N_PPT+	Grassland	Bacteria	-0.13	0.0623141	0.033637
161	N_PPT+	Grassland	Bacteria	-0.13	0.10903	0.0588774
162	N_PPT+	Grassland	Bacteria	-0.16	-0.047719	-0.0199833
163	N_PPT+	Grassland	Bacteria	-0.16	-0.0533335	-0.0173469
164	N_PPT+	Grassland	Bacteria	-0.24	-0.0330598	-0.0159172
165	N_PPT+	Grassland	Bacteria	-0.31	-0.0989366	-0.0342557
166	PPT+	Desert	Bacteria		0.0176171	0.0141152
167	PPT+	Desert	Bacteria		0.105773	0.0458265
168	N	Desert	Bacteria		0.0236663	0.00724362
169	N_PPT+	Desert	Bacteria		0.083966	0.021429
170	N_PPT+	Desert	Bacteria		0.0791648	0.0467086
171	PPT+	Desert	Fungi		0.0851638	0.0401044
172	PPT+	Desert	Fungi		0.143623	0.0440254
173	N	Desert	Fungi		0.0658367	0.0468974
174	N_PPT+	Desert	Fungi		0.0968982	-0.00284916
175	N_PPT+	Desert	Fungi		0.0564873	-0.010767
176	PPT+	Tem/Bor Forest	Bacteria	0.13	0.028535	0.0111193
177	PPT-	Tem/Bor Forest	Bacteria	-0.12	0.0182886	0.014479
178	PPT+	Grassland	Bacteria		0.247737
179	PPT-	Grassland	Bacteria		0.0100181
180	PPT+	Grassland	Bacteria		0.25056
181	PPT-	Grassland	Bacteria		0.0040193
182	PPT+	Grassland	Bacteria		0.0920537
183	PPT-	Grassland	Bacteria		0.107573
184	PPT+	Grassland	Bacteria		-0.0828262
185	PPT-	Tem/Bor Forest	Fungi			-0.170899
186	PPT-	Tem/Bor Forest	Fungi			-0.032758
187	PPT-	Tem/Bor Forest	Fungi			-0.246894
188	PPT-	Tem/Bor Forest	Fungi			-0.449063
189	PPT-	Tem/Bor Forest	Bacteria	0.29	0.123537	0.0382424
190	PPT-	Tem/Bor Forest	Bacteria	0.13	0.00387447	0.00769827
191	PPT-	Tem/Bor Forest	Bacteria	0.07	-0.0942593	-0.0208341
192	PPT-	Tem/Bor Forest	Bacteria	-0.53	-0.0466516	-0.0195055
193	PPT-	Tem/Bor Forest	Bacteria	-0.54	-0.0024262	0.0112091
194	PPT-	Tem/Bor Forest	Bacteria	0.04	0.182322	0.0499272
195	PPT-	Tem/Bor Forest	Bacteria	0.02	0.0201502	0.00435099
196	PPT-	Tem/Bor Forest	Bacteria	0.09	0.0232956	0.00434468
197	PPT-	Tem/Bor Forest	Bacteria	0.8	0.16471	0.0727312
198	PPT-	Mediterranean	Bacteria			-0.188794
199	PPT-	Mediterranean	Bacteria			-0.0181117
200	PPT-	Mediterranean	Bacteria			0.0855222
201	PPT-	Mediterranean	Bacteria			0.00832182
202	PPT-	Mediterranean	Fungi			-0.607073
203	PPT-	Mediterranean	Fungi			0
204	PPT-	Mediterranean	Fungi			0.738957
205	PPT-	Mediterranean	Fungi			0.700473
206	PPT+	Mediterranean	Bacteria			0.0141202
207	PPT+	Mediterranean	Bacteria	1.205		0.0430433
208	PPT+	Mediterranean	Bacteria	0.035		0.0327461
209	PPT+	Mediterranean	Fungi			-0.217813
210	PPT+	Mediterranean	Fungi	1.205		0.239614
211	PPT+	Mediterranean	Fungi	0.035		0.0276375
212	PPT+	Tem/Bor Forest	Bacteria	1.61194	0.179928
213	N	Tem/Bor Forest	Bacteria	-0.2985	-0.0405826
214	N_PPT+	Tem/Bor Forest	Bacteria	1.34329	0.0994556
215	PPT-	Grassland	Bacteria		0.0804454	-0.0316769
216	N	Grassland	Bacteria		0.0275405	0.0110743
217	PPT-	Grassland	Fungi		-0.0992741	-0.148711
218	N	Grassland	Fungi		-0.0800427	-0.0993182
219	PPT-	Grassland	Bacteria	-0.10773	-0.0246906	-0.0176538
220	PPT-	Grassland	Fungi	-0.10773	-0.106639	0.0369884
221	PPT-	Grassland	Bacteria	0.07004	-0.0235285	-0.00203781
222	PPT-	Grassland	Fungi	0.07004	0.0622167	-0.0849098
223	PPT-	Grassland	Bacteria	-0.01906	-0.0191291	0.0400873
224	PPT-	Grassland	Fungi	-0.01906	0.112524	0.0288917
225	PPT-	Grassland	Bacteria	-0.01895	0.0188997	0.00203366
226	PPT-	Grassland	Fungi	-0.01895	0.134606	0.0439971
227	PPT-	Grassland	Bacteria	0.07026	0.00474327	-0.00511197
228	PPT-	Grassland	Fungi	0.07026	-0.0380931	0.0569236
229	PPT-	Grassland	Bacteria	0.14124	-0.0333847	-0.00577233
230	PPT-	Grassland	Fungi	0.14124	0.0152962	0.0390533
231	PPT-	Grassland	Fungi	-0.19613	0.037781	0.0534059
232	PPT-	Grassland	Bacteria	-0.19613	-0.0312738	-0.00311623
233	N	Grassland	Bacteria	-0.58	-0.0946669
234	P	Grassland	Bacteria	-0.11	0.0267305
235	N_P	Grassland	Bacteria	-0.6	0.0264752
236	N	Grassland	Bacteria	-0.45	-0.151369
237	P	Grassland	Bacteria	-0.11	-0.0296907
238	N_P	Grassland	Bacteria	-0.47	-0.173078
239	N	Grassland	Bacteria	-0.12	0.041985
240	P	Grassland	Bacteria	0.07	0.107876
241	N_P	Grassland	Bacteria	0.1	0.0364802
242	N	Grassland	Bacteria	-0.15735	0.0375278	0.00526499
243	N	Grassland	Bacteria	-0.53494	-0.0171187	-0.0122808
244	N	Grassland	Bacteria	-0.9914	0.00215321	-0.0266086
245	N	Grassland	Bacteria	-1.8843	-0.38488	-0.465934
246	P	Grassland	Bacteria	-0.36	0.0164221	-9.97281e-05
247	P	Grassland	Bacteria	-0.34	-0.0274177	-0.00497381
248	P	Grassland	Bacteria	-0.43	0.00460967	-0.00400739
249	P	Grassland	Bacteria	-0.6	-0.0479634	-0.00231657
250	P	Agriculture	Bacteria	-0.04	0.366712	0.0231515
251	N	Agriculture	Bacteria	-0.02	0.11534	0.00101781
252	N_P	Agriculture	Bacteria	-0.12	0.309907	0.00609139
253	P	Agriculture	Bacteria	-0.07	-0.0814739	-0.00793655
254	N	Agriculture	Bacteria	-0.22	-0.0867163	-0.0059465
255	N_P	Agriculture	Bacteria	-0.13	-0.0450968	-0.0119286
256	N_P_K	Agriculture	Bacteria	-0.8	0.111183	0.0194451
257	N_P	Agriculture	Bacteria	-0.4	0.11028	0.00698815
258	N	Tro/Sub Forest	Bacteria	-0.04	0.06189	0.0150681
259	N	Tro/Sub Forest	Bacteria	-0.17	0.0267499	0.0259755
260	N_P	Tro/Sub Forest	Bacteria	-0.28	-0.1349	0.00404041
261	N_P	Tundra	Bacteria		-0.0913862	-0.0285111
262	N_P	Tundra	Bacteria		0.00536071	-0.0160682
263	N_P	Tundra	Bacteria		-0.0585299	-0.034549
264	N_P	Tundra	Bacteria		-0.0792811	-0.00165844
265	N_P	Tundra	Fungi		0.370985	0.222105
266	N_P	Tundra	Fungi		0.21662	0.0577111
267	N_P	Tundra	Fungi		-0.242021	-0.294453
268	N_P	Tundra	Fungi		0.0925004	0.0423598
269	N_P_K	Agriculture	Bacteria	-0.24	0.0480038	0.00922968
270	N_P_K	Agriculture	Bacteria	-0.19	0.0102545	-0.00268929
271	N_P_K	Agriculture	Bacteria	-1.39	-0.194156	-0.0459653
272	N_P_K	Agriculture	Bacteria	-0.95	-0.0232017	-0.0116108
273	N_P_K	Agriculture	Bacteria	-1.57	-0.217724	-0.0673636
274	N_P_K	Agriculture	Bacteria	-0.48	0.0244498	-8.23587e-05
275	N_P_K	Agriculture	Bacteria	-0.94	-1.1184	-0.346442
276	N_P_K	Agriculture	Bacteria	-0.78	0.0692978	0.114728
277	N_P_K	Agriculture	Bacteria	-0.14	-0.0265014	-0.0184337
278	N_P_K	Agriculture	Bacteria	-0.13	-0.0653846	-0.0211169
279	N_P_K	Agriculture	Bacteria	-0.66	-1.14206	-0.294651
280	N_P_K	Agriculture	Bacteria	-0.7	-0.589727	-0.17758
281	N	Agriculture	Bacteria	-0.72	0.117744	-0.0147713
282	N	Agriculture	Bacteria	-1.72	-0.0787823	-0.0449851
283	N_P	Agriculture	Bacteria	-0.77	0.0836716	-0.0192456
284	N_P	Agriculture	Bacteria	-1.57	0.00282506	-0.0526834
285	N	Agriculture	Fungi	-0.72	-0.00794407	-0.0953102
286	N	Agriculture	Fungi	-1.72	-0.124618	-0.0999722
287	N_P	Agriculture	Fungi	-0.77	-0.0191917	-0.121224
288	N_P	Agriculture	Fungi	-1.57	0.0307048	-0.109362
289	P	Grassland	Bacteria	0.4	0.0820542	0.0007724
290	P	Grassland	Bacteria	0.3	0.114163	0.00833605
291	P	Grassland	Specialized	0.4	0.124083	0.0278293
292	P	Grassland	Specialized	0.3	0.220263	0.0375835
293	N	Grassland	Bacteria	0	-0.0254916
294	N	Grassland	Bacteria	0	0.0248579
295	N	Grassland	Bacteria	0	-0.0294717
296	N	Grassland	Bacteria	0	-0.0189983
297	N	Grassland	Bacteria	0	-0.0588012
298	N	Grassland	Bacteria	0	-0.0156969
299	N	Grassland	Bacteria	0	-0.0516244
300	N	Grassland	Bacteria	0	-0.0378129
301	N	Grassland	Bacteria	-0.1	-0.0784716
302	N	Grassland	Fungi	0	0.0963918
303	N	Grassland	Fungi	0	0.040822
304	N	Grassland	Fungi	0	0.101783
305	N	Grassland	Fungi	0	0.0100001
306	N	Grassland	Fungi	0	-0.0783691
307	N	Grassland	Fungi	0	-0.117155
308	N	Grassland	Fungi	0	0.0676586
309	N	Grassland	Fungi	0	-0.0151136
310	N	Grassland	Fungi	-0.1	-0.127833
311	N	Grassland	Bacteria	-0.2	-0.0516275	-0.00713736
312	N	Grassland	Bacteria	-0.2	-0.0537663	-0.0290906
313	N	Grassland	Bacteria	-0.4	-0.0624362	-0.0265018
314	N	Grassland	Bacteria	-0.5	-0.0607422	-0.0327954
315	N	Grassland	Bacteria	-0.5	-0.156825	-0.0805935
316	N	Grassland	Bacteria	-0.8	-0.0329771	-0.0104082
317	N	Grassland	Bacteria	-1.3	-0.0253158	-0.00135328
318	N	Grassland	Bacteria	-0.2	-0.0353593	-0.015614
319	N	Grassland	Bacteria	-0.2	-0.0651875	-0.0131931
320	N	Grassland	Bacteria	-0.4	0.0342813	0.0161013
321	N	Grassland	Bacteria	-0.5	0.0365652	0.0152924
322	N	Grassland	Bacteria	-0.6	0.0220543	-0.00520869
323	N	Grassland	Bacteria	-0.6	0.0490959	0.0143522
324	N	Grassland	Bacteria	-1.2	0.0829957	0.0463286
325	N	Agriculture	Bacteria	0.2	-0.00553379	-0.013094
326	N	Agriculture	Bacteria	0	-0.0298856	-0.00279291
327	N	Agriculture	Bacteria	-0.1	0.00463731	-0.00166774
328	N	Agriculture	Bacteria	-0.8	-0.0683865	-0.00949296
329	N	Agriculture	Bacteria	-0.8	-0.0691472	-0.00933263
330	N	Agriculture	Bacteria	-1.1	-0.0699229	-0.00023545
331	N	Agriculture	Bacteria	-1.3	-0.120866	-0.01354
332	N	Agriculture	Bacteria	-1	-0.0535091	-0.0206821
333	N	Agriculture	Bacteria	0	0.000497617	0.00447452
334	N	Agriculture	Bacteria	-0.1	0.0243298	0.00286969
335	N	Agriculture	Bacteria	-0.4	-0.00307866	-0.00130633
336	N	Agriculture	Bacteria	-0.8	-0.000914789	-0.0118448
337	N	Agriculture	Bacteria	-1.1	-0.0393413	-0.0148866
338	N	Agriculture	Bacteria	-1.3	-0.0548971	-0.0203334
339	N	Agriculture	Bacteria	-1.4	-0.0569731	0.00423183
340	N	Agriculture	Bacteria	-1.7	-0.147774	-0.0502347
341	N	Tem/Bor Forest	Bacteria	0.1	0.105636
342	N	Tem/Bor Forest	Bacteria	0	0.101646
343	N	Tem/Bor Forest	Bacteria	0.1	0.153036
344	N	Tem/Bor Forest	Bacteria	0	0.167205
345	N	Grassland	Bacteria	-0.29	-0.108068	-0.132248
346	N	Grassland	Bacteria	-0.32	-0.17363	-0.114337
347	N	Tro/Sub Forest	Bacteria		-0.108595
348	N	Tro/Sub Forest	Bacteria		-0.120044
349	N	Tro/Sub Forest	Bacteria		-0.0242508
350	N	Tro/Sub Forest	Bacteria		-0.0862829
351	N	Tro/Sub Forest	Bacteria		-0.257417
352	N	Tro/Sub Forest	Bacteria		-0.30929
353	N	Agriculture	Bacteria	-0.1	-0.0264973	-0.00309119
354	N	Agriculture	Bacteria	0.04	-0.0071958	-0.0124225
355	N	Agriculture	Bacteria	-0.08	-0.0514931	-0.00774597
356	N	Agriculture	Bacteria	0.02	-0.0528261	-0.0155524
357	N	Agriculture	Fungi	-0.1	-0.0158733	-0.0482468
358	N	Agriculture	Fungi	0.04	-0.171358	0.0285734
359	N	Agriculture	Fungi	-0.08	-0.107989	-0.0558805
360	N	Agriculture	Fungi	0.02	-0.152839	-0.0870114
361	N	Desert	Bacteria	-0.29	-0.0727647	-0.0336166
362	N	Desert	Bacteria	-0.36	-0.194389	-0.0581312
363	N	Desert	Bacteria	-0.46	-0.316533	-0.0595921
364	N	Desert	Fungi	-0.29	0.123394	-0.132197
365	N	Desert	Fungi	-0.36	-0.274575	-0.116324
366	N	Desert	Fungi	-0.46	0.083957	-0.00468385
367	N	Agriculture	Fungi	0.06	-0.0408755	0
368	N	Tro/Sub Forest	Fungi	-0.08	-0.269773
369	P	Tro/Sub Forest	Fungi	0.05	-0.448802
370	N_P	Tro/Sub Forest	Fungi	0.04	-0.49272
371	N	Tro/Sub Forest	Fungi	-0.11	-0.0408755	0
372	N	Tem/Bor Forest	Bacteria		-0.304767	-0.0229895
373	N	Tem/Bor Forest	Fungi		-0.269773
374	N	Tem/Bor Forest	Fungi		-0.448802
375	N	Tem/Bor Forest	Fungi		-0.49272
376	N	Tem/Bor Forest	Fungi		-0.360786	-0.107328
377	N	Grassland	Bacteria	0.18	-0.105758
378	N_P	Grassland	Bacteria	-0.04	-0.199757
379	P	Grassland	Bacteria	0.54	-0.262131
380	N	Wetland	Specialized	-0.12	0.168725
381	N	Wetland	Specialized	0.27	-0.133995
382	N	Tro/Sub Forest	Bacteria	0		-0.0216394
383	N	Tro/Sub Forest	Bacteria	0		-0.0238871
384	N	Agriculture	Specialized	0.12	-0.0067347
385	N	Agriculture	Specialized	0.24	0.0289909
386	N	Agriculture	Specialized	0.15	0.0634349
387	N	Agriculture	Specialized	-0.01	0.00374519
388	N	Agriculture	Fungi	0.12	-0.0968084
389	N	Agriculture	Fungi	0.24	-0.392751
390	N	Agriculture	Fungi	0.15	-0.770533
391	N	Agriculture	Fungi	-0.01	-0.460498
392	N_P_K	Grassland	Bacteria	-0.03	0.0533307	-0.0049628
393	N	Grassland	Fungi	0	0.661284	0.273994
394	N	Grassland	Fungi	0.06	0.53866	0.24432
395	N	Grassland	Fungi	-0.02	0.568722	0.241422
396	N	Grassland	Fungi	0.06	0.295315	0.126858
397	N	Grassland	Fungi	-0.05	0.532753	0.24375
398	N	Grassland	Fungi	-0.09	0.324888	0.138015
399	N	Grassland	Bacteria	-0.68	0.00660499	-0.00142243
400	N	Grassland	Bacteria	-1.55	-0.0635479	-0.0200862
401	N	Grassland	Bacteria	-2.51	-0.126245	-0.0346858
402	N_P_K	Agriculture	Fungi	-0.3	-0.0935	-0.267422
403	N_P	Agriculture	Fungi		-0.181294	-0.224616
404	N_P_K	Agriculture	Bacteria	-1.63	-0.36267
405	P	Tem/Bor Forest	Fungi	-0.8	-0.0867509
406	N	Tro/Sub Forest	Bacteria	0.04	0.0985482	0.0146647
407	N	Tro/Sub Forest	Bacteria	-0.01	0.0158774	0.0101753
408	N	Tro/Sub Forest	Bacteria	0	-0.0830786	-0.0229895
409	N	Tro/Sub Forest	Bacteria	0.03	0.0569393	-0.00571104
410	N	Tro/Sub Forest	Bacteria	-0.1	0.0281494	0.00681047
411	N	Tro/Sub Forest	Bacteria	-0.02	-0.0876004	-0.028887
412	N	Tro/Sub Forest	Bacteria	0	-0.061296	0.0129186
413	N	Tro/Sub Forest	Bacteria	-0.06	-0.0527807	0.00941183
414	N	Tro/Sub Forest	Bacteria	-0.1	-0.034232	0.0152496
415	N	Tro/Sub Forest	Bacteria	-0.02	-0.0573541	-0.00785198
416	N	Tro/Sub Forest	Bacteria	-0.07	-0.0241704	-0.00335759
417	N	Tro/Sub Forest	Bacteria	-0.1	-0.0731856	-0.00785198
418	N_P_K	Agriculture	Bacteria	-0.89	-0.0740093	-0.0487902
419	N_P_K	Agriculture	Fungi	-0.05	-0.103398	0.0275247
420	N_P_K	Agriculture	Fungi	-0.2	-0.0566005	-0.088894
421	N_P_K	Agriculture	Fungi	-0.98	-0.0313137	-0.169418
422	N_P_K	Agriculture	Fungi	-0.82	-0.0859904	-0.0946652
423	N_P_K	Agriculture	Fungi	-0.14	-0.0123713	0.0186052
424	N_P_K	Agriculture	Fungi	-0.08	-0.0343087	-0.0021575
425	N_P_K	Tro/Sub Forest	Bacteria	0.36	0.207593
426	N_P_K	Tro/Sub Forest	Bacteria	-0.1	-0.351883
427	N_P_K	Tro/Sub Forest	Bacteria	0.06	0.0869471
428	N_P_K	Tro/Sub Forest	Bacteria	-0.04	-0.114738
429	N_P_K	Tro/Sub Forest	Bacteria	0.27	0.0330643
430	N_P_K	Tro/Sub Forest	Bacteria	-0.07	-0.160355
431	PPT-	Tro/Sub Forest	Bacteria	-0.14484	0.0290718
432	PPT+	Agriculture	Bacteria	0.37	0.0401025	0.0202612
433	PPT+	Agriculture	Bacteria	0.41	0.0548888	0.011628
434	PPT+	Agriculture	Bacteria	0.02	0.0292557	0.0144303
435	PPT+	Agriculture	Bacteria	0.05	0.0408149	0.0115608
436	PPT+	Agriculture	Specialized	0.37	-0.241445	-0.126633
437	PPT+	Agriculture	Specialized	0.41	0.0406297	-0.040455
438	PPT+	Agriculture	Specialized	0.02	-0.102796	-0.0532814
439	PPT+	Agriculture	Specialized	0.05	-0.183983	0.0771357
440	W	Agriculture	Bacteria		-0.128116	-0.073322
441	W	Agriculture	Bacteria		-0.0711616	-0.0289628
442	W	Agriculture	Bacteria		0.0115531	-0.00338983
443	W	Agriculture	Bacteria		-0.0322347	-0.0152934
444	W	Agriculture	Bacteria		-0.0264988	-0.0109383
445	W	Agriculture	Bacteria		-0.0322634	-0.00336701
446	W	Tundra	Bacteria	-0.1	0.0834614	0.0377974
447	W	Tundra	Fungi	-0.1	-0.125534	-0.0980474
448	P	Grassland	Bacteria	-0.1	-0.0150099	-0.0108444
449	N	Grassland	Bacteria	-0.48	-0.0270735	-0.0202342
450	N_P	Grassland	Bacteria	-0.26	-0.0417012	-0.0108444
451	P	Grassland	Bacteria	0.14	-0.021997	0.00160901
452	N	Grassland	Bacteria	-0.19	-0.0177514	-0.00808412
453	N_P	Grassland	Bacteria	-0.01	0.0356578	0.0128002
454	P	Grassland	Fungi	-0.1	-0.09878	-0.0379608
455	N	Grassland	Fungi	-0.48	0.0189199	-0.049937
456	N_P	Grassland	Fungi	-0.26	-0.0612065	-0.034989
457	P	Grassland	Fungi	0.14	-0.064352	0.0484943
458	N	Grassland	Fungi	-0.19	0.0473228	0.0335909
459	N_P	Grassland	Fungi	-0.01	0.0385678	0.0215062
460	N	Tro/Sub Forest	Bacteria	-0.20146	-0.172437
461	P	Tro/Sub Forest	Bacteria	0	-0.111594
462	N_P	Tro/Sub Forest	Bacteria	-0.08058	-0.134863
463	N	Tro/Sub Forest	Bacteria	-0.74	-0.192828	-0.0777266
464	P	Tro/Sub Forest	Bacteria	-0.06	0.00414537	0.00347223
465	N_P	Tro/Sub Forest	Bacteria	-0.67	-0.178442	-0.0609508
466	N	Agriculture	Bacteria	-0.15	0.0142374
467	N	Agriculture	Bacteria	-0.24	-0.00460911
468	N	Agriculture	Bacteria	-0.25	-0.21002
469	N	Agriculture	Bacteria	-0.24	-0.321297
470	N	Agriculture	Bacteria	-0.56	-0.163328
471	N	Agriculture	Bacteria	-0.92	-0.259515
472	N	Grassland	Fungi	0	0.0400742
473	N	Grassland	Fungi	-0.9	-0.0179837
474	N	Grassland	Fungi	-1.5	-0.168947
475	N	Grassland	Fungi	-2.2	-0.13876
476	N	Grassland	Fungi	-2.5	-0.260893
477	N	Grassland	Fungi	-0.1	0.00247005
478	N	Grassland	Fungi	0.1	-0.0365578
479	N	Grassland	Fungi	-0.2	-0.158699
480	N	Grassland	Fungi	-0.4	-0.427463
481	N	Grassland	Fungi	-0.7	-0.654646
482	N	Desert	Bacteria		-0.0833833
483	N	Desert	Bacteria		-0.0725704
484	N	Desert	Fungi		0.0458705
485	N	Desert	Fungi		0.0071786
486	N	Agriculture	Bacteria		-0.12847	-0.043558
487	N	Agriculture	Bacteria		-0.138692	-0.0458437
488	N	Agriculture	Bacteria		-0.178342	-0.0654861
489	N	Agriculture	Bacteria		-0.288001	-0.184167
490	N	Agriculture	Bacteria		-0.254683	-0.143455
491	N	Agriculture	Bacteria		-0.125817	-0.104337
492	N_P	Agriculture	Bacteria	-0.3	-0.173627	-0.0674413
493	N_P_K	Agriculture	Bacteria	-0.2	-0.192696	-0.130192
494	N_P_K	Agriculture	Bacteria	-1.11	-0.0186401
495	N_P_K	Agriculture	Bacteria	-0.14	0.0310767
496	N_P_K	Agriculture	Fungi	-1.11	0.00360273
497	N_P_K	Agriculture	Fungi	-0.14	-0.022248
498	N_P_K	Agriculture	Bacteria	0.3	0.905645	0.109699
499	N_P_K	Agriculture	Bacteria	0.2	0.659154	0.0833816
500	N_P_K	Agriculture	Bacteria	0.4	0.442871	0.0563529
501	N_P_K	Agriculture	Bacteria	0.4	0.0549029	0.0285734
502	W	Tro/Sub Forest	Bacteria			-0.0152879
503	N	Tro/Sub Forest	Bacteria			-0.0511218
504	W	Tro/Sub Forest	Fungi			-0.0900664
505	N	Tro/Sub Forest	Fungi			-0.0842201
506	N	Grassland	Fungi	0.117185	0.0237614	0.041075
507	PPT+	Grassland	Fungi	-0.078125	0.0269259	0.0435112
508	N_PPT+	Grassland	Fungi	-0.057665	0.0478656	0.0793568
509	N_P_K	Agriculture	Bacteria	-0.95	-0.114144	-0.0390929
510	N_P_K	Agriculture	Bacteria	-0.71	-0.0107642	-0.0191089
511	N	Tro/Sub Forest	Bacteria	-0.2	-0.386411	-0.0776701
512	N	Tro/Sub Forest	Bacteria	-0.2	0.0430862	-0.00686751
513	N	Tro/Sub Forest	Fungi	-0.2	-0.138026	-0.0205991
514	N	Tro/Sub Forest	Fungi	-0.2	0.0461764	0.074175
515	LUC	Grassland	Bacteria	0.1	0.157437
516	LUC	Grassland	Bacteria	-0.1	-0.527866
517	LUC	Grassland	Bacteria	0.6	0.313836
518	LUC	Grassland	Bacteria	-0.4	0.736369	0.0901511
519	LUC	Grassland	Bacteria	0	-0.0581982	0.0727594
520	LUC	Grassland	Bacteria	0.1	0.3207	0.0901511
521	LUC	Grassland	Bacteria	-0.72	-0.110832	0.0108523
522	LUC	Grassland	Bacteria	-0.82	0.00329504	0.0356224
523	LUC	Grassland	Bacteria	-0.89	-0.05235	0.0025641
524	LUC	Tro/Sub Forest	Specialized	-0.64	0.488779	0.187463
525	LUC	Tro/Sub Forest	Specialized	-0.21	0.378821	0.0792494
526	LUC	Tem/Bor Forest	Bacteria	-0.57	0.0331092	-0.0287912
527	LUC	Tem/Bor Forest	Bacteria	-0.64	-0.00463117	0.0066556
528	LUC	Tem/Bor Forest	Bacteria	-0.64	0.0938089	0.0392849
529	LUC	Tem/Bor Forest	Bacteria	-0.57	0.0871764	0.0116184
530	LUC	Tem/Bor Forest	Bacteria	-1.04	0.0645385	-0.0202368
531	LUC	Tem/Bor Forest	Bacteria	-0.27	0.0382047	0.0214707
532	LUC	Tem/Bor Forest	Bacteria	0.1	0.124993	-0.0304592
533	LUC	Tem/Bor Forest	Bacteria	0.03	0.0872525	0.00498754
534	LUC	Tem/Bor Forest	Bacteria	0.03	0.185693	0.0376169
535	LUC	Tem/Bor Forest	Bacteria	0.1	0.17906	0.00995033
536	LUC	Tem/Bor Forest	Bacteria	-0.37	0.156422	-0.0219048
537	LUC	Tem/Bor Forest	Bacteria	0.4	0.130088	0.0198026
538	LUC	Tem/Bor Forest	Bacteria	-0.1	0.125713	0.0555231
539	LUC	Tem/Bor Forest	Bacteria	-0.26	0.10816	0.0555231
540	LUC	Tem/Bor Forest	Bacteria	-0.26	0.127085	0.0289875
541	LUC	Tem/Bor Forest	Bacteria	-0.23	0.147453	0.0797765
542	LUC	Tem/Bor Forest	Bacteria	-0.43	0.111881	0.0652952
543	LUC	Tem/Bor Forest	Bacteria	0	0.131192	0.0701456
544	LUC	Tem/Bor Forest	Bacteria	0.26	0.2023	0.0349744
545	LUC	Tem/Bor Forest	Bacteria	0.1	0.184748	0.0349744
546	LUC	Tem/Bor Forest	Bacteria	0.1	0.203673	0.00843887
547	LUC	Tem/Bor Forest	Bacteria	0.13	0.22404	0.0592278
548	LUC	Tem/Bor Forest	Bacteria	-0.07	0.188469	0.0447465
549	LUC	Tem/Bor Forest	Bacteria	0.36	0.207779	0.0495969
550	LUC	Grassland	Bacteria	1.2	-0.100754	-0.0350266
551	LUC	Grassland	Bacteria	-0.6	-0.0890217	-0.0201288
552	LUC	Grassland	Bacteria	0.5	0.161324	-0.0312813
553	LUC	Grassland	Bacteria	1.3	0.045401	0.00187793
554	LUC	Grassland	Bacteria	-0.5	0.0565819	0.0167758
555	LUC	Grassland	Bacteria	0.6	0.34777	0.00562326
556	LUC	Grassland	Bacteria	1.4	0.0100009	-0.0185879
557	LUC	Grassland	Bacteria	-0.4	0.021187	-0.00369004
558	LUC	Grassland	Bacteria	0.7	0.296676	-0.0148426
559	LUC	Grassland	Bacteria	-0.3	-0.0226981	-0.0219789
560	LUC	Grassland	Bacteria	-0.2	0.124154	0.0149257
561	LUC	Grassland	Bacteria	-0.1	0.0850417	-0.00554018
562	LUC	Tem/Bor Forest	Bacteria	-0.3	-0.290449	0.0860972
563	LUC	Tem/Bor Forest	Bacteria	0.7	0.257099	0.176456
564	LUC	Tem/Bor Forest	Bacteria	0.3	0.317612	0.178293
565	LUC	Tem/Bor Forest	Bacteria	0.7	0.380983	0.200072
566	LUC	Tem/Bor Forest	Bacteria	0.3	0.178357	0.140905
567	LUC	Tem/Bor Forest	Bacteria	0.9	0.406412	0.205444
568	LUC	Tem/Bor Forest	Bacteria	-0.1	0.0466198	-0.00361011
569	LUC	Tem/Bor Forest	Bacteria	0	0.0792361	0
570	LUC	Tem/Bor Forest	Bacteria	0.6	0.0503222	0
571	LUC	Tem/Bor Forest	Bacteria	0.2	0.00376218	-0.0163491
572	LUC	Tem/Bor Forest	Bacteria	-0.2	-0.0111912	-0.0163491
573	LUC	Tem/Bor Forest	Bacteria	-0.8	-0.240036	-0.0651393
574	LUC	Tem/Bor Forest	Bacteria	0.1	0.0556808	0.012739
575	LUC	Tem/Bor Forest	Bacteria	0.2	0.0874759	0.0163491
576	LUC	Tem/Bor Forest	Bacteria	-0.6	-0.240976	-0.0487902
577	LUC	Grassland	Bacteria	-0.38	0.102317
578	LUC	Grassland	Bacteria	1.93	0.189687
579	LUC	Grassland	Bacteria	1.7	0.458316
580	LUC	Grassland	Bacteria	1.34	0.137662
581	LUC	Grassland	Bacteria	0.23	0.325064
582	LUC	Grassland	Bacteria	0.32	0.55164
583	LUC	Grassland	Bacteria	0.31	0.399079
584	LUC	Grassland	Bacteria	0.37	0.164542
585	LUC	Tem/Bor Forest	Bacteria	1.41667	-0.0855125
586	LUC	Tem/Bor Forest	Bacteria	1.56667	-0.126715
587	LUC	Tem/Bor Forest	Bacteria	1.4	-0.0530459
588	LUC	Tem/Bor Forest	Bacteria	-1.13333	-0.602742
589	LUC	Grassland	Bacteria	0.816667	0.0445857
590	LUC	Grassland	Bacteria	0.966667	0.00338306
591	LUC	Grassland	Bacteria	0.8	0.0770523
592	LUC	Tro/Sub Forest	Bacteria	0.67		0.107782
593	LUC	Tro/Sub Forest	Bacteria	0.42		0.12321
594	LUC	Tro/Sub Forest	Bacteria	-0.25	0.00489349	0.00338028
595	LUC	Tro/Sub Forest	Bacteria	-0.05	-0.000567793	0.00454546
596	LUC	Tro/Sub Forest	Fungi	-0.25	-0.0223985	0.0261026
597	LUC	Tro/Sub Forest	Fungi	-0.05	-0.0181865	0.00290276
598	LUC	Mediterranean	Fungi	0.3	-0.487015
599	LUC	Mediterranean	Fungi	-0.8	-0.0750352
600	LUC	Mediterranean	Fungi	-0.3	-0.142174
601	LUC	Mediterranean	Fungi	-0.5	0.0238106
602	LUC	Tem/Bor Forest	Bacteria	0.0666667	0.0274223	0.0612567
603	LUC	Tem/Bor Forest	Bacteria	0.366667	0.0447246	0.0208386
604	LUC	Tem/Bor Forest	Fungi	1.9	-0.00738523
605	LUC	Tem/Bor Forest	Fungi	2.15	0.323226
606	LUC	Tem/Bor Forest	Fungi	-0.45	-1.08908
607	LUC	Tem/Bor Forest	Fungi	2.5	0.497709
608	LUC	Tro/Sub Forest	Bacteria	0.26	-0.16474	0.0331329
609	LUC	Tro/Sub Forest	Bacteria	0.42	0.102255	0.0707366
610	LUC	Tro/Sub Forest	Bacteria	0.66	0.0968019	0.121466
611	LUC	Tro/Sub Forest	Bacteria	1.2		0.125087
612	LUC	Tro/Sub Forest	Bacteria	3		0.0771527
613	LUC	Tro/Sub Forest	Bacteria	0.2		-0.0169606
614	LUC	Tro/Sub Forest	Bacteria		0.116636
615	LUC	Tem/Bor Forest	Specialized	0.4	0.187747	0.0935261
616	LUC	Tem/Bor Forest	Specialized	0.5	0.183591	0.0571584
617	LUC	Tem/Bor Forest	Specialized	0.9	0.160349	0.111226
618	LUC	Tem/Bor Forest	Specialized	0.7	0.138057	0.0755076
619	LUC	Tem/Bor Forest	Specialized	0.4	0.115974	0.0194181
620	LUC	Tem/Bor Forest	Specialized	0	0.0717727	0.074108
621	LUC	Tem/Bor Forest	Specialized	0.1	0.0676161	0.0377403
622	LUC	Tem/Bor Forest	Specialized	0.5	0.0443749	0.0918075
623	LUC	Tem/Bor Forest	Specialized	0.3	0.0220822	0.0560895
624	LUC	Tem/Bor Forest	Specialized	0	-0.0182025	0.115513
625	LUC	Tem/Bor Forest	Specialized	-0.1	-0.00200098	0.0971637
626	LUC	Tem/Bor Forest	Specialized	0.6	0.00645241	0.133531
627	LUC	Tem/Bor Forest	Specialized	0.7	-0.00756048	0.115513
628	LUC	Tem/Bor Forest	Specialized	0.3	0.00308962	0.0971637
629	LUC	Tem/Bor Forest	Specialized	-0.3	-0.0212921	0.0183491
630	LUC	Tem/Bor Forest	Specialized	-0.4	-0.00509059	0
631	LUC	Tem/Bor Forest	Specialized	0.3	0.0033628	0.0363676
632	LUC	Tem/Bor Forest	Specialized	0.4	-0.0106501	0.0183491
633	LUC	Tem/Bor Forest	Bacteria	-0.284353	-0.105537
634	LUC	Tem/Bor Forest	Bacteria	-0.970757	-0.320541
635	LUC	Tem/Bor Forest	Bacteria	0.389473	-0.0364274
636	LUC	Tem/Bor Forest	Bacteria	0.58273	0.025894
637	LUC	Tem/Bor Forest	Bacteria	0.510707	-0.0023856
638	LUC	Tem/Bor Forest	Bacteria	0.558007	0.0579116
639	LUC	Tem/Bor Forest	Bacteria	0.673827	0.0691095
640	LUC	Tem/Bor Forest	Bacteria	0.867083	0.131431
641	LUC	Tem/Bor Forest	Bacteria	0.79506	0.103151
642	LUC	Tem/Bor Forest	Bacteria	0.84236	0.163448
643	LUC	Tem/Bor Forest	Bacteria	1.36023	0.284114
644	LUC	Tem/Bor Forest	Bacteria	1.55349	0.346435
645	LUC	Tem/Bor Forest	Bacteria	1.48146	0.318156
646	LUC	Tem/Bor Forest	Bacteria	1.52876	0.378453
647	LUC	Tro/Sub Forest	Bacteria	-0.2		-0.00483093
648	LUC	Tem/Bor Forest	Specialized	-0.5
649	LUC	Tem/Bor Forest	Specialized	-0.5
650	LUC	Tem/Bor Forest	Specialized	-0.1
651	LUC	Tem/Bor Forest	Specialized	-0.2
652	LUC	Tem/Bor Forest	Specialized	-0.7
653	LUC	Tem/Bor Forest	Specialized	-0.7
654	LUC	Tem/Bor Forest	Specialized	-0.3
655	LUC	Tem/Bor Forest	Specialized	-0.4
656	LUC	Tem/Bor Forest	Fungi	0.6	0.356675	0.335568
657	LUC	Tem/Bor Forest	Fungi	2.12	0.0635615	0.00630917
658	LUC	Tem/Bor Forest	Bacteria		0.207418	0.0634467
659	LUC	Tem/Bor Forest	Bacteria		0.243164	0.0822865
660	LUC	Tem/Bor Forest	Bacteria		0.294669	0.0950248
661	LUC	Tem/Bor Forest	Bacteria		0.152297	0.073387
662	LUC	Tro/Sub Forest	Bacteria	1.00487	0.522384
663	LUC	Tro/Sub Forest	Bacteria	-0.57	-0.183499
664	LUC	Tro/Sub Forest	Bacteria	0.04	-0.021263
665	LUC	Tro/Sub Forest	Bacteria	0.61	0.162236
666	LUC	Tro/Sub Forest	Bacteria	-0.58	0.122451
667	LUC	Tro/Sub Forest	Bacteria	-0.09	0.264001
668	LUC	Tro/Sub Forest	Bacteria	0.49	0.141551
669	LUC	Mediterranean	Bacteria	-1.08	0.226823
670	LUC	Mediterranean	Fungi	-1.08	-0.206132
671	N	Tem/Bor Forest	Bacteria	-0.22	-0.0401392
672	N	Tem/Bor Forest	Fungi	-0.22	-0.0100001
673	LUC	Grassland	Bacteria	0.15	0.0654779
674	LUC	Grassland	Fungi	0.15	-0.0933741
675	LUC	Grassland	Bacteria	0.51	-0.0886188
676	LUC	Grassland	Fungi	0.51	0.00877199
677	LUC	Grassland	Bacteria	-0.22	0.0258264
678	LUC	Grassland	Fungi	-0.22	-0.0665207
679	LUC	Mediterranean	Bacteria	0.776667	0.0289819	0.00472748
680	LUC	Tem/Bor Forest	Bacteria	-0.8	-0.161641
681	LUC	Tem/Bor Forest	Bacteria	0.3	0.0719735
682	LUC	Tem/Bor Forest	Bacteria	-0.2	-0.179341
683	LUC	Tem/Bor Forest	Fungi	-0.8	-0.613104
684	LUC	Tem/Bor Forest	Fungi	0.3	-0.405465
685	LUC	Tem/Bor Forest	Fungi	-0.2	-0.133531
686	LUC	Tro/Sub Forest	Bacteria		0.528954
687	LUC	Tro/Sub Forest	Bacteria		0.334394
688	LUC	Tro/Sub Forest	Bacteria		0.290315
689	LUC	Tro/Sub Forest	Fungi		0.052651
690	LUC	Tro/Sub Forest	Fungi		-0.480617
691	LUC	Tro/Sub Forest	Fungi		-1.09968
692	LUC	Tro/Sub Forest	Bacteria		0.0786285
693	LUC	Tro/Sub Forest	Bacteria		0.0652394
694	LUC	Tro/Sub Forest	Bacteria		0.0348787	-0.0210658
695	LUC	Tro/Sub Forest	Fungi		0.0637711
696	LUC	Tro/Sub Forest	Fungi		-0.070968
697	LUC	Tro/Sub Forest	Fungi		-0.524595
698	LUC	Tro/Sub Forest	Bacteria	-0.17	-0.0945798
699	LUC	Tem/Bor Forest	Bacteria	1.01444		0.103184
700	LUC	Tem/Bor Forest	Bacteria	1.55474		0.207368
701	LUC	Grassland	Bacteria	-1.1	0.224767
702	LUC	Grassland	Bacteria	-0.9	0.112858
703	LUC	Grassland	Bacteria	-0.8	0.0785682
704	LUC	Grassland	Bacteria	0.6	0.075864
705	LUC	Grassland	Bacteria	-1	0.298339
706	LUC	Grassland	Bacteria	-0.1	0.0153261
707	LUC	Grassland	Bacteria	-0.7	0.45933
708	LUC	Grassland	Bacteria	-0.5	0.44706
709	LUC	Grassland	Fungi	-0.1	0.586332
710	LUC	Grassland	Fungi	-0.7	0.398907
711	LUC	Grassland	Fungi	-0.5	0.722135
712	LUC	Tro/Sub Forest	Bacteria	-0.35	-0.0128591	-0.0673151
713	LUC	Tro/Sub Forest	Bacteria	-1.7	-0.739709	-0.20611
714	LUC	Tro/Sub Forest	Bacteria	-0.42	0.040582	-0.00543972
715	LUC	Tro/Sub Forest	Bacteria	0.6	0.131829	0.0407497
716	LUC	Tro/Sub Forest	Bacteria	-0.07	0.0533571	0.0618754
717	LUC	Tro/Sub Forest	Bacteria	0.95	0.144824	0.108065
718	LUC	Tro/Sub Forest	Fungi	-0.35	0.0689092	-0.0345524
719	LUC	Tro/Sub Forest	Fungi	-1.7	-0.638926	0.166473
720	LUC	Tro/Sub Forest	Fungi	-0.42	-0.187756	0.266709
721	LUC	Tro/Sub Forest	Fungi	0.6	-0.129877	0.317424
722	LUC	Tro/Sub Forest	Fungi	-0.07	-0.260546	0.301261
723	LUC	Tro/Sub Forest	Fungi	0.95	-0.203675	0.351976
724	W	Tro/Sub Forest	Bacteria
725	W	Tro/Sub Forest	Bacteria
726	W	Tundra	Specialized		-0.0406229	0.00516797
727	W	Tundra	Specialized		0.338068	0.102948
728	W	Tundra	Specialized		-0.0250247	-0.0101938
729	W	Tundra	Specialized		-0.301987	-0.169899
730	W	Grassland	Bacteria		0.267748	0.0148419
731	W	Grassland	Bacteria		0.146371	0.0037038
732	W	Grassland	Bacteria		0.28795	0.0160317
733	W	Grassland	Fungi		0.268738	0.112544
734	W	Grassland	Fungi		0.913357	0.340841
735	W	Grassland	Fungi		0.416124	-0.0354656
736	N_P	Agriculture	Bacteria	-0.52	-0.0974297	-0.0218987
737	N_P_K	Agriculture	Bacteria	-0.43	0.0323139	0.0107721
738	N_P_K	Agriculture	Bacteria	-0.05	-0.0128665	-0.0190761
739	N	Agriculture	Bacteria	-0.79	-0.0226673	-0.0317487
740	N	Agriculture	Bacteria	-0.87	0.173101	0.0219067
741	N	Agriculture	Bacteria	-1.63	-0.0160498	-0.0429345
742	N	Agriculture	Bacteria	-1.36	0.177234	-0.00778214
743	N	Agriculture	Fungi	-0.79	-0.192295	-0.177948
744	N	Agriculture	Fungi	-0.87	-0.169719	-0.0241505
745	N	Agriculture	Fungi	-1.63	-0.33182	-0.394566
746	N	Agriculture	Fungi	-1.36	-0.520709	-0.275465
747	N_P_K	Agriculture	Bacteria	-0.21	-0.00840487	-0.0228328
748	N_P_K	Agriculture	Fungi	-0.21	-0.030195	-0.0495489
749	N	Tro/Sub Forest	Specialized	-0.07	-0.0416838
750	P	Tro/Sub Forest	Specialized	0.02	-0.00993701
751	N_P	Tro/Sub Forest	Specialized	-0.03	0.129072
752	N	Tem/Bor Forest	Specialized	-0.43	-0.109852
753	P	Tem/Bor Forest	Specialized	0.19	-0.197125
754	N_P	Tem/Bor Forest	Specialized	-0.23	-0.061146
755	N	Tro/Sub Forest	Bacteria	-0.5	-0.51811
756	N_P	Tro/Sub Forest	Bacteria	-0.5	-0.703606
757	P	Tro/Sub Forest	Bacteria	-0.3	-0.369856
758	N	Tro/Sub Forest	Fungi	-0.78937	-0.280382
759	P	Tro/Sub Forest	Fungi	0.09013	-0.0507178
760	N_P	Tro/Sub Forest	Fungi	-0.41454	-0.196709
761	N	Tro/Sub Forest	Fungi	-0.78937	-0.566987
762	P	Tro/Sub Forest	Fungi	0.09013	-0.0787564
763	N_P	Tro/Sub Forest	Fungi	-0.41454	-0.222372
764	N	Tro/Sub Forest	Bacteria	0.12	-0.0540677
765	N	Tro/Sub Forest	Bacteria	0.1	-0.0737038
766	N	Tro/Sub Forest	Bacteria	-0.17	-0.0320886
767	P	Tro/Sub Forest	Bacteria	0.03	0.114268
768	N_P	Tro/Sub Forest	Bacteria	-0.01	0.0512937
769	N	Tro/Sub Forest	Bacteria	-0.03	-0.068766
770	N	Tro/Sub Forest	Bacteria	0.01	-0.0354307
771	N	Tro/Sub Forest	Bacteria	-0.27	-0.0789876
772	P	Tro/Sub Forest	Bacteria	-0.08	-0.00634928
773	N_P	Tro/Sub Forest	Bacteria	-0.09	0
774	N	Agriculture	Bacteria	-0.2	-0.0722815	0.0155905
775	N	Agriculture	Bacteria	-0.4	-0.138103	0.0111608
776	N_P	Agriculture	Bacteria	-0.5	0.0638327	0.0254861
777	N_P_K	Agriculture	Bacteria	-0.6	0.0227491	0.0111608
778	N_P_K	Agriculture	Specialized	-1.39	-0.356675
779	N	Grassland	Bacteria	-0.13	-0.0130922	0.00779427
780	N	Grassland	Bacteria	-0.72	-0.066422	0.00779427
781	N	Grassland	Bacteria	-1.09	-0.161973	-0.0141846
782	N	Grassland	Bacteria	-1.53	-0.318431	-0.059647
783	N	Grassland	Bacteria	-1.81	-0.428178	-0.0848796
784	N	Grassland	Fungi	-0.13	-0.00879719	0.0476774
785	N	Grassland	Fungi	-0.72	-0.0538572	0.118019
786	N	Grassland	Fungi	-1.09	-0.130028	0.0931848
787	N	Grassland	Fungi	-1.53	-0.162916	-0.0149735
788	N	Grassland	Fungi	-1.81	-0.155694	-0.201615
789	N_P	Agriculture	Fungi	-0.11	-0.0319877	0.0458345
790	N_P	Agriculture	Fungi	-0.12	-0.0385934	0.0726188
791	N	Tem/Bor Forest	Fungi	-0.28	-0.170393	-0.0242183
792	PPT+	Tem/Bor Forest	Fungi	-0.1	-0.31718	-0.0924944
793	N_PPT+	Tem/Bor Forest	Fungi	-0.25	-0.216969	-0.0374955
794	N	Tem/Bor Forest	Fungi	-0.1	0.132547	0.0472804
795	PPT+	Tem/Bor Forest	Fungi	-0.06	-0.0888575	-0.0614417
796	N_PPT+	Tem/Bor Forest	Fungi	-0.13	-0.294494	-0.17675
797	N	Tem/Bor Forest	Fungi	-0.02	0.0763925	0.0623219
798	PPT+	Tem/Bor Forest	Fungi	-0.06	-0.0178685	0.0562337
799	N_PPT+	Tem/Bor Forest	Fungi	-0.08	-0.215698	-0.152448
800	N	Tem/Bor Forest	Fungi	-0.13	0.0193247	-0.0636689
801	PPT+	Tem/Bor Forest	Fungi	0.08	-0.0250244	0.0559454
802	N_PPT+	Tem/Bor Forest	Fungi	-0.01	-0.445126	-0.230133
803	P	Agriculture	Fungi		-0.117497	-0.114268
804	P	Agriculture	Fungi		-0.171184	-0.146356
805	P	Agriculture	Fungi		-0.416407	-0.629521
806	P	Agriculture	Fungi		-0.0606246	-0.107797
807	P	Agriculture	Fungi		-0.1788	-0.396881
808	P	Agriculture	Fungi		0.00696405	-0.0576656
809	N_P_K	Agriculture	Bacteria	0.3	-0.178398	-0.0350847
810	N_P	Agriculture	Bacteria	0.2	-0.051559	-0.0170353
811	N_P_K	Agriculture	Bacteria	0.3	0.323461	0.0360645
812	P	Agriculture	Bacteria	0.3	0.559109
813	P	Agriculture	Bacteria	0.1	0.563194
814	P	Agriculture	Bacteria	0.1	0.36029
815	P	Agriculture	Bacteria	0	0.605948
816	P	Agriculture	Bacteria	0.1	0.112281
817	P	Agriculture	Bacteria	0.1	0.345348
818	eCO2	Grassland	Bacteria	0.048	0.127331	0.0157866
819	eCO2	Agriculture	Bacteria		-0.00779243	-0.000200541
820	eCO2	Agriculture	Bacteria		0.0046908	0.000100266
821	N_P_K	Agriculture	Specialized	-0.18	-0.0226562	-0.0656372
822	LUC	Grassland	Specialized	-0.3	0.0150883	0.043276
823	LUC	Grassland	Specialized	-0.48	-0.00861918	-0.0223612
824	LUC	Grassland	Specialized	-0.46	-0.0202657	-0.0478078
825	N_P_K	Agriculture	Specialized	-0.18	0.0125513	-0.0292704
826	LUC	Grassland	Specialized	-0.3	0.14869	0.0800427
827	LUC	Grassland	Specialized	-0.48	0.136293	0.0507723
828	LUC	Grassland	Specialized	-0.46	0.28109	-0.0425596
829	N_P_K	Agriculture	Specialized	-0.18	-0.0651331	-0.108214
830	LUC	Grassland	Specialized	-0.3	-0.0736758	0.0212022
831	LUC	Grassland	Specialized	-0.48	-0.135633	-0.0870114
832	LUC	Grassland	Specialized	-0.46	-0.103395	-0.145852
833	N_P_K	Agriculture	Specialized	-0.18	-0.0263938	-0.0733313
834	LUC	Grassland	Specialized	-0.3	-0.243666	0.0204089
835	LUC	Grassland	Specialized	-0.48	-0.27282	-0.0529224
836	LUC	Grassland	Specialized	-0.46	-0.0444157	-0.0638515
837	LUC	Tro/Sub Forest	Bacteria	0.4	0.127252	0.0582689
838	LUC	Tro/Sub Forest	Bacteria	0.1	0.0215681	0
839	LUC	Tro/Sub Forest	Bacteria	1.1	0.320946	0.120144
840	LUC	Tro/Sub Forest	Bacteria	0.9	0.214998	0.0784716
841	LUC	Tro/Sub Forest	Fungi	0.4	-0.0772688	0.0259755
842	LUC	Tro/Sub Forest	Fungi	0.1	0.126827	-0.0500104
843	LUC	Tro/Sub Forest	Fungi	1.1	-0.0300159	-0.0500104
844	LUC	Tro/Sub Forest	Fungi	0.9	0.395817	0.262364
845	LUC	Tro/Sub Forest	Bacteria	0.4	-0.199237	0.0289663
846	LUC	Tro/Sub Forest	Bacteria	0.1	0.196479	0.0959169
847	LUC	Tro/Sub Forest	Bacteria	1.1	0.0700858	0.128426
848	LUC	Wetland	Bacteria	0.66	-0.056526	0.0133335
849	LUC	Wetland	Bacteria	-0.11	-0.0313386	0
850	LUC	Wetland	Bacteria	-0.45	-0.0019484	0.0297543
851	LUC	Wetland	Bacteria	-0.77	-0.0263211	-0.0133335
852	LUC	Wetland	Bacteria	-1.11	0.0327203	0.0164207
853	LUC	Tro/Sub Forest	Bacteria	-0.3	0.228183	0.137824
854	LUC	Tro/Sub Forest	Bacteria	-0.04	0.174797	0.114629
855	LUC	Wetland	Bacteria	1.04	-0.0604019	-0.0266193
856	LUC	Wetland	Bacteria	0.45	-0.251941	-0.0472967
857	LUC	Wetland	Bacteria	1.33	-0.139945	-0.0572129
858	LUC	Wetland	Bacteria	0.76	-0.097482	-0.0206
859	LUC	Tro/Sub Forest	Bacteria	0.19
860	LUC	Tro/Sub Forest	Bacteria	0.12
861	LUC	Tro/Sub Forest	Fungi	0.19
862	LUC	Tro/Sub Forest	Fungi	0.12
863	LUC	Tro/Sub Forest	Bacteria	0.03	0.00917486	0.0227455
864	LUC	Tro/Sub Forest	Bacteria	0.06	0.20342	0.0551967
865	LUC	Tro/Sub Forest	Bacteria	0.45	0.215096	0.0724633
866	LUC	Tro/Sub Forest	Bacteria	0.03	0.194054	0.0324512
867	LUC	Tro/Sub Forest	Bacteria	0.42	0.205594	0.0497178
868	LUC	Tem/Bor Forest	Bacteria	-0.27492	0.108695	-0.0648819
869	LUC	Tem/Bor Forest	Bacteria	0.51039	-0.00080383	-0.0409099
870	LUC	Tem/Bor Forest	Bacteria	0.21044	-0.0685781	-0.0238882
871	LUC	Tem/Bor Forest	Bacteria	0.35956	-0.0376626	-0.0109291
872	LUC	Tem/Bor Forest	Bacteria	0.42339	-0.10168	-0.0195871
873	LUC	Tem/Bor Forest	Bacteria	-0.09815	-0.036206	-0.0292387
874	LUC	Tem/Bor Forest	Bacteria	-0.20239	0.168499	-0.0260839
875	LUC	Tem/Bor Forest	Bacteria	0.58292	0.0680752	-0.00211193
876	LUC	Tem/Bor Forest	Bacteria	0.28297	-0.0126849	0.0149098
877	LUC	Tem/Bor Forest	Bacteria	0.43209	0.0281938	0.0278689
878	LUC	Tem/Bor Forest	Bacteria	0.49592	-0.0545952	0.0192108
879	LUC	Tem/Bor Forest	Bacteria	-0.02562	0.0286639	0.00955929
880	LUC	Tro/Sub Forest	Bacteria	0.3		-0.0491994
881	LUC	Tro/Sub Forest	Bacteria	0.3		-0.0442143
882	LUC	Tro/Sub Forest	Bacteria	0.2		-0.0125482
883	LUC	Tro/Sub Forest	Bacteria	0		-0.0506424
884	LUC	Tro/Sub Forest	Bacteria	0.2		0.0251875
885	LUC	Tro/Sub Forest	Bacteria	0.2		-0.025498
886	LUC	Tro/Sub Forest	Bacteria	-0.04	0.0641914	0.0205225
887	LUC	Tro/Sub Forest	Bacteria	-0.16	0.230848	0.0781959
888	LUC	Tro/Sub Forest	Bacteria	0	-0.0280118	-0.00128679
889	LUC	Tro/Sub Forest	Bacteria	-0.12	0.148611	0.0249735
890	LUC	Grassland	Bacteria	0.04	0.0284952	-0.00906351
891	LUC	Grassland	Bacteria	-0.33	0.0170322	0.00300301
892	LUC	Grassland	Fungi	0.04	0.0740509	0.261571
893	LUC	Grassland	Fungi	-0.33	0.145607	0.308091
894	LUC	Grassland	Bacteria	-0.22	0.000879754	-0.0117635
895	LUC	Grassland	Bacteria	0.34	0.00372649	0.00428651
896	LUC	Grassland	Bacteria	0.03	-0.0257619	-0.00894511
897	LUC	Grassland	Bacteria	0.07	0.0232884	-0.00594068
898	LUC	Wetland	Fungi	0.3	0.395361	0.229114
899	LUC	Wetland	Fungi	1.88	0.434758	0.175311
900	LUC	Tro/Sub Forest	Bacteria	0.28	0.0717653	0.0309552
901	LUC	Tem/Bor Forest	Bacteria	-0.29	0.026668	0.00354241
902	LUC	Tem/Bor Forest	Bacteria	-0.68	0	0.00369651
903	LUC	Tem/Bor Forest	Bacteria	-0.47	0.04159	0.00385915
904	LUC	Tem/Bor Forest	Bacteria	-0.36	0.0341527	0.004056
905	LUC	Tem/Bor Forest	Bacteria		0.0898946	0.023185
906	LUC	Tem/Bor Forest	Bacteria		0.0808038	0.0286168
907	LUC	Tem/Bor Forest	Bacteria		0.0898946	0.0314057
908	LUC	Tem/Bor Forest	Bacteria		0.0808038	0.0298307
909	LUC	Tem/Bor Forest	Bacteria	0.25	0.0707482	0.00788026
910	LUC	Tem/Bor Forest	Bacteria	-0.1	0.0512707	0
911	LUC	Grassland	Bacteria	-0.102	0.072018	-0.0214784
912	W	Grassland	Fungi	0.26	0.0363077	0.0131988
913	W	Grassland	Fungi	-0.01	-0.0161987	-0.000718683
914	LUC	Grassland	Fungi	0.05	0.0737255	0.071026
915	W	Grassland	Fungi	0.26	-0.0340621	-0.00147308
916	W	Grassland	Fungi	-0.01	-0.124724	-0.0278915
917	LUC	Grassland	Fungi	0.05	0.0633569	-0.0193708
918	N_P_K	Agriculture	Bacteria	-1.17		-0.0530231
919	N_P_K	Agriculture	Fungi	-1.17		-0.164872
920	PPT-	Desert	Bacteria		0.0415174	0
921	PPT+	Desert	Bacteria		0.0703719	0.0103628
922	PPT+	Desert	Bacteria		0.0684905	0.0206193
923	N	Grassland	Fungi	-0.5
924	N	Grassland	Fungi	-0.7
925	N	Grassland	Fungi	-1.3
926	P	Grassland	Fungi	-0.3
927	N_P	Grassland	Fungi	-0.3
928	N_P	Grassland	Fungi	-0.6
929	N_P	Grassland	Fungi	-1.1
930	N	Grassland	Bacteria	-0.5
931	N	Grassland	Bacteria	-0.7
932	N	Grassland	Bacteria	-1.3
933	P	Grassland	Bacteria	-0.3
934	N_P	Grassland	Bacteria	-0.3
935	N_P	Grassland	Bacteria	-0.6
936	N_P	Grassland	Bacteria	-1.1
937	PPT-	Grassland	Bacteria			0.00282621
938	PPT-	Grassland	Bacteria			0.00727251
939	PPT-	Grassland	Bacteria			0.000679353
940	PPT-	Grassland	Bacteria			-0.0149385
941	PPT+	Grassland	Bacteria			0.00618397
942	PPT+	Grassland	Bacteria			0.00321068
943	PPT+	Grassland	Bacteria			0.00570617
944	PPT+	Grassland	Bacteria			-0.000637058
945	PPT-	Grassland	Fungi			0.00785036
946	PPT-	Grassland	Fungi			-0.279376
947	PPT-	Grassland	Fungi			-0.0596173
948	PPT-	Grassland	Fungi			-0.0793461
949	PPT+	Grassland	Fungi			0.0336946
950	PPT+	Grassland	Fungi			0.00430091
951	PPT+	Grassland	Fungi			0.0207552
952	PPT+	Grassland	Fungi			-0.0677704
953	N	Desert	Specialized	-0.74	-0.0487902
954	W	Desert	Specialized	-0.16	0
955	N	Desert	Specialized	-0.74	0.189102
956	W	Desert	Specialized	-0.16	0.0281702
957	N	Desert	Specialized	-1.09
958	W	Desert	Specialized	-0.09
959	N	Desert	Specialized	-1.09
960	W	Desert	Specialized	-0.09	-0.0518317	0.0655973
961	LUC	Wetland	Bacteria	0.3	0.0965532	0.0333364
962	LUC	Wetland	Bacteria	1.9	0.00923167	0.0594234
963	LUC	Wetland	Bacteria	0.3	-0.0768563	0.0594234
964	LUC	Wetland	Bacteria	1.9	0.541687	0.167054
965	LUC	Wetland	Fungi	0.3	0.497659	0.241162
966	LUC	Wetland	Fungi	1.9
967	LUC	Tro/Sub Forest	Fungi	0.3	0.253779	0.096572
968	LUC	Tro/Sub Forest	Fungi	0.3	0.137736	0.0527506
969	LUC	Tro/Sub Forest	Fungi	0.2	0.0876263	0.0327898
970	N	Agriculture	Specialized	-0.21305	0.101793	0.0134757
971	N	Agriculture	Specialized	-0.27736	-0.0169167	0.00806363
972	N	Agriculture	Specialized	-0.24819	0.13406	0.0430797
973	N	Agriculture	Specialized	-0.16047	-0.0478426	-0.00808537
974	N	Agriculture	Specialized	-0.1897	-0.0192716	-0.0338581
975	N	Agriculture	Specialized	-0.17804	0.027296	0.0573801
976	LUC	Tro/Sub Forest	Bacteria	-0.04	0.308553	0.199219
977	LUC	Tro/Sub Forest	Bacteria	0	0.0716507	0.106144
978	LUC	Tro/Sub Forest	Bacteria	0.06	0.274206	0.219107
979	N	Agriculture	Bacteria	-0.02966	-0.0148801	0.00235092
980	N	Agriculture	Bacteria	-0.16707	-0.0549255	-0.0155831
981	N	Agriculture	Bacteria	-0.08461	0.0126716	-0.00713118
982	N	Agriculture	Bacteria	-0.1354	-0.0365636	-0.0156894
983	W	Grassland	Specialized	0.01	0.0401635	0.0303053
984	W	Grassland	Specialized	-0.04	0.0214349	0.0544882
985	LUC	Grassland	Specialized	0.02	-0.00782629	-0.0392207
986	N_P_K	Agriculture	Bacteria	0.5	0.271627	0.0522349
987	N_P_K	Agriculture	Bacteria	0.48	0.233331	0.0618174
988	N_P_K	Agriculture	Bacteria	0.98	0.283267	0.0590889
989	N_P_K	Agriculture	Bacteria	1.09	0.22769	0.0549821
990	eCO2	Agriculture	Fungi	-0.12818	-0.155725	0.286486
991	N_P_K	Agriculture	Specialized	-0.05	-0.0163671	0
992	N_P_K	Agriculture	Specialized	-0.05	-0.192371	-0.059773
993	N	Grassland	Fungi		-0.00178773
994	P	Grassland	Fungi		0.00532976
995	N_P	Grassland	Fungi		0.0282563
996	N	Grassland	Fungi		-5.95369e-05
997	P	Grassland	Fungi		0.0686001
998	N_P	Grassland	Fungi		0.0428715
999	N_P_K	Agriculture	Bacteria	-0.65
1000	N	Agriculture	Bacteria	-1.02
1001	P	Agriculture	Bacteria	-0.59
1002	N_P	Agriculture	Bacteria	-0.06
1003	N_P_K	Agriculture	Bacteria	-0.98
1004	N_P_K	Agriculture	Bacteria	-0.62
1005	LUC	Tem/Bor Forest	Specialized	-0.11		-0.227907
1006	LUC	Tem/Bor Forest	Specialized	-0.27		-0.189487
1007	LUC	Tem/Bor Forest	Specialized	-0.13		-0.110619
1008	LUC	Tro/Sub Forest	Bacteria	-0.15	-0.417698	-0.267085
1009	LUC	Tro/Sub Forest	Bacteria	-0.48	-0.163255	-0.118468
1010	LUC	Tro/Sub Forest	Bacteria	-0.73	0.119768	-0.0586414
1011	LUC	Tro/Sub Forest	Bacteria	-0.64	-0.0402228	-0.114776
1012	LUC	Tro/Sub Forest	Bacteria	-0.96	-0.0522422	-0.0726767
1013	N	Agriculture	Bacteria	0.22	0.00706506	0.0155602
1014	P	Agriculture	Bacteria	0.18	0.00379611	0.00813915
1015	N_P	Agriculture	Bacteria	0.16	0.129667	0.0680749
1016	N	Agriculture	Fungi	0.22	0.191279	0.0271449
1017	P	Agriculture	Fungi	0.18	0.156869	0.122297
1018	N_P	Agriculture	Fungi	0.16	0.242632	0.105988
1019	N_P_K	Agriculture	Bacteria	-1.21	-0.0117245	-0.0443834
1020	N_P	Agriculture	Bacteria	-1.09	-0.041307	0.000162106
1021	W	Tundra	Bacteria		-0.00122558
1022	W	Tundra	Bacteria		-0.00171313
1023	W	Tundra	Bacteria		0.00411302
1024	W	Tundra	Bacteria		-0.004563
1025	W	Tundra	Bacteria		-0.00554161
1026	W	Tundra	Bacteria		0.00117769
1027	N	Agriculture	Fungi	-1.73333	-0.108833	-0.144103
1028	N_P	Agriculture	Fungi	-1.57667	-0.180139	-0.18104
1029	N_P_K	Agriculture	Fungi	-1.48333	-0.0831534	-0.101673
1030	N_P_K	Agriculture	Fungi	-0.213333	-0.0239422	-0.0576592
1031	N_P_K	Agriculture	Fungi	0.69	0.0192509	0.0359586
1032	LUC	Tro/Sub Forest	Fungi	-0.135124	-0.0383258	-0.0210378
1033	P	Agriculture	Fungi	-0.19	-0.243128	0.00666728
1034	P	Agriculture	Fungi	-0.25	-0.309896	-0.0800445
1035	P	Agriculture	Fungi	-0.02	-0.403124	-0.062089
1036	LUC	Tro/Sub Forest	Bacteria	-0.66	-0.430116	-0.176187
1037	LUC	Tro/Sub Forest	Bacteria	-0.7	-0.311814	-0.124343
1038	LUC	Tro/Sub Forest	Bacteria	-0.63	-0.463568	-0.170697
1039	LUC	Tro/Sub Forest	Bacteria	-0.57	-0.34389	-0.159808
1040	LUC	Tro/Sub Forest	Fungi	-0.66	-0.471813	-0.467846
1041	LUC	Tro/Sub Forest	Fungi	-0.7	-1.27007	-0.23783
1042	LUC	Tro/Sub Forest	Fungi	-0.63	-0.47884	-0.305845
1043	LUC	Tro/Sub Forest	Fungi	-0.57	-0.420294	-0.276941
1044	N	Tro/Sub Forest	Fungi	-0.4	-0.0571584
1045	N	Tro/Sub Forest	Fungi	-0.4	-0.0571584
1046	P	Tro/Sub Forest	Fungi	-0.2	-0.0571584
1047	N_P	Tro/Sub Forest	Fungi	-0.4	-0.0571584
1048	N_P	Tro/Sub Forest	Fungi	-0.5	-0.251314
1049	N	Tro/Sub Forest	Bacteria	-0.07	-0.024483	-0.00425986
1050	N	Tro/Sub Forest	Bacteria	-0.24	-0.0736805	-0.0203979
1051	N	Tro/Sub Forest	Bacteria	-0.36	-0.162851	-0.0401138
1052	N	Tro/Sub Forest	Fungi	-0.07	0.0252385	0.0675362
1053	N	Tro/Sub Forest	Fungi	-0.24	0.0582155	0.142227
1054	N	Tro/Sub Forest	Fungi	-0.36	0.00744978	0.147893
1055	LUC	Tro/Sub Forest	Bacteria	0.51	-0.0314103	-0.04077
1056	LUC	Tro/Sub Forest	Bacteria	0.47	0.179438	0.0997267
1057	LUC	Tro/Sub Forest	Bacteria	0.2	-0.0472873	-0.0129034
1058	LUC	Tro/Sub Forest	Bacteria	0.09	0.074344	0.0906373
1059	W	Tro/Sub Forest	Bacteria	-0.052	-0.00219371	0.00234698
1060	W	Tro/Sub Forest	Bacteria	-0.042	-0.0508052	0.017136
1061	W	Tro/Sub Forest	Bacteria	-0.01	-0.062196	0.017069
1062	N	Tro/Sub Forest	Bacteria	-0.01	-0.0478203	-0.0316609
1063	N	Tro/Sub Forest	Bacteria	-0.046	-0.0685159	-0.0277116
1064	LUC	Tro/Sub Forest	Specialized	0.01954		0.166039
1065	LUC	Tro/Sub Forest	Specialized	-0.02085		-0.389811
1066	LUC	Tro/Sub Forest	Specialized	-0.01234		-0.119354
1067	LUC	Tro/Sub Forest	Specialized	-0.11404		-0.0763075
1068	LUC	Tem/Bor Forest	Fungi	0.31		0.0397912
1069	LUC	Tem/Bor Forest	Bacteria	0.31		0.0145518
1070	PPT-	Tro/Sub Forest	Fungi	-0.088	-0.0437814
1071	PPT-	Tro/Sub Forest	Fungi	-0.028	-0.0558721
1072	W	Tro/Sub Forest	Fungi	-0.052	-0.0882926	0.00234698
1073	W	Tro/Sub Forest	Fungi	-0.042	-0.199129	0.017136
1074	W	Tro/Sub Forest	Fungi	-0.01	-0.163453	0.017069
1075	N	Tro/Sub Forest	Fungi	-0.01	0.0139862	-0.0316609
1076	N	Tro/Sub Forest	Fungi	-0.046	-0.119545	-0.0277116
1077	N	Agriculture	Bacteria		-0.0463	-0.0138616
1078	N	Agriculture	Bacteria		-0.0118338	-0.010875
1079	N	Agriculture	Bacteria		-0.0141428	-0.010875
1080	N	Agriculture	Bacteria		-0.0876806	-0.0178576
1081	W	Tem/Bor Forest	Bacteria	-0.02	-0.0200417	-0.0089821
1082	W	Tem/Bor Forest	Bacteria	-0.07	-0.0969953	-0.0301228
1083	W	Tem/Bor Forest	Bacteria	-0.16	-0.238765	-0.0355799
1084	W	Tem/Bor Forest	Bacteria	-0.08	0.0106952	0
1085	PPT+	Grassland	Bacteria	-0.1	0.0138443
1086	PPT+	Grassland	Bacteria	0	0.0121588
1087	W	Grassland	Bacteria	-0.02	-0.0289213
1088	PPT-	Mediterranean	Fungi		0.102654	0.017003
1089	W	Mediterranean	Fungi		-0.0520043	-0.036661
1090	PPT-	Mediterranean	Fungi		-0.129411	-0.0809783
1091	W	Mediterranean	Fungi		-0.173115	-0.0984249
1092	PPT-	Mediterranean	Fungi		0.0102916	0.0179765
1093	W	Mediterranean	Fungi		-0.0422594	0.00645617
1094	PPT-	Mediterranean	Fungi		0.0698444	0.022445
1095	W	Mediterranean	Fungi		0.203376	0.112491
1096	PPT-	Mediterranean	Fungi		0.239321	0.337842
1097	W	Mediterranean	Fungi		0.215389	0.276196
1098	PPT-	Mediterranean	Fungi		-0.123771	-0.0561494
1099	W	Mediterranean	Fungi		-0.012012	0.0167058
1100	P	Agriculture	Specialized	-0.11	-0.0473803	-0.14704
1101	N	Agriculture	Specialized	-0.99	-0.0996083	-0.265823
1102	N_P	Agriculture	Specialized	-0.9	-0.177368	-0.380234
1103	N_P_K	Agriculture	Specialized	-0.98	-0.285427	-0.528007
1104	N	Agriculture	Fungi	-0.26	-0.0427878	0.0772087
1105	N	Agriculture	Fungi	-0.33	-0.139223	-0.249405
1106	N	Agriculture	Fungi	-0.38	-0.26623	-0.207382
1107	PPT-	Desert	Bacteria	0.08	0.0610957	-0.00953231
1108	PPT+	Desert	Bacteria	-0.09	-0.00680064	-0.01145
1109	N	Desert	Bacteria	-0.19	-0.0844629	-0.0386892
1110	N_PPT+	Desert	Bacteria	-0.19	-0.10892	-0.034752
1111	PPT-	Desert	Fungi	0.08	0.0139867	0.0335193
1112	PPT+	Desert	Fungi	-0.09	-0.190806	-0.104543
1113	N	Desert	Fungi	-0.19	-0.0285742	0.00665472
1114	N_PPT+	Desert	Fungi	-0.19	-0.151804	-0.117019
1115	PPT-	Desert	Bacteria	-0.05	-0.136527	-0.0529925
1116	PPT-	Desert	Bacteria	0.2	-0.0335134	-0.0228395
1117	PPT+	Desert	Bacteria	0.32	-0.00349325	-0.00972455
1118	PPT+	Desert	Bacteria	0.21	0.0127664	0.0128207
1119	N	Tro/Sub Forest	Bacteria	-0.43	-0.145268	-0.0543344
1120	P	Tro/Sub Forest	Bacteria	-0.08	-0.00361474	0.00479665
1121	N_P	Tro/Sub Forest	Bacteria	-0.2	-0.0736955	-0.0292697
1122	N	Tro/Sub Forest	Fungi	-0.43	-0.136851	-0.0906558
1123	P	Tro/Sub Forest	Fungi	-0.08	-0.112973	-0.0618766
1124	N_P	Tro/Sub Forest	Fungi	-0.2	-0.221673	-0.166449
1125	PPT+	Grassland	Bacteria	0.1	0.0345553
1126	N	Grassland	Bacteria	-0.79	-0.00784268
1127	N_PPT+	Grassland	Bacteria	-0.44	0.0458117
1128	eCO2	Grassland	Fungi	0	0.194636
1129	W	Tundra	Bacteria			0.0786394
1130	W	Tundra	Bacteria			0.0731036
1131	LUC	Tro/Sub Forest	Bacteria	0.21	0.00356221	0.00154679
1132	LUC	Tro/Sub Forest	Bacteria	0.56	0.120962	0.0267293
1133	LUC	Tro/Sub Forest	Bacteria	0.11	0.000844331	0.0274826
1134	LUC	Tro/Sub Forest	Bacteria	-0.36	-0.101062	-0.0227016
1135	LUC	Wetland	Bacteria	-0.85	0.250025	0.0837699
1136	LUC	Wetland	Bacteria	0.17	0.284136	0.144395
1137	W	Wetland	Bacteria	0.36005
1138	W	Wetland	Bacteria	0.57435
1139	W	Wetland	Bacteria	0.21064
1140	W	Wetland	Bacteria	0.40287
1141	W	Wetland	Bacteria	0.27446
1142	W	Wetland	Bacteria	0.15339
1143	W	Wetland	Bacteria	0.36337
1144	W	Wetland	Bacteria	0.15429
1145	W	Wetland	Bacteria	0.41654
1146	W	Wetland	Bacteria	0.31128
1147	N_P_K	Agriculture	Specialized			-0.0597192
1148	N_P_K	Agriculture	Specialized			0.00256082
1149	N_P_K	Agriculture	Specialized	-0.36	-0.425138	-0.178914
1150	N_P_K	Agriculture	Specialized	-0.26	-0.246687	-0.123345
1151	N_P_K	Agriculture	Specialized	-0.4	-0.208639	-0.0241808
1152	N_P_K	Agriculture	Specialized	-1.34	-0.34484
1153	N_P_K	Agriculture	Specialized	-1.38	-0.384846
1154	N_P_K	Agriculture	Specialized	-1.22	-0.177038
1155	N_P_K	Agriculture	Specialized	-1.22	-0.447737
1156	N_P_K	Agriculture	Specialized		0.120317	0.0615386
1157	N_P_K	Agriculture	Specialized		0.0811968	0.0205663
1158	N_P_K	Agriculture	Specialized		0.0412856	0.0403376
1159	N	Agriculture	Specialized		-0.100541	-0.174887
1160	N	Agriculture	Specialized		-0.210295	-0.216611
1161	N	Agriculture	Specialized		-0.532332	-0.479277
1162	N	Agriculture	Specialized		-0.115069	-0.166037
1163	N	Agriculture	Specialized		-0.184047	-0.230662
1164	N	Agriculture	Specialized		-0.359719	-0.297991
1165	N	Agriculture	Specialized		-0.139762	-0.157265
1166	N	Agriculture	Specialized		-0.173738	-0.207351
1167	N	Agriculture	Specialized		-0.312091	-0.318935
1168	N_P_K	Agriculture	Specialized	-0.26	-0.485508	-0.123968
1169	N_P_K	Agriculture	Specialized	-0.26	-0.336472	-0.261841
1170	N_P_K	Agriculture	Specialized	-0.26	0.451985	0.204647
1171	N	Agriculture	Bacteria	-0.17	-0.0959206	-0.00689562
1172	N	Agriculture	Bacteria	-0.26	-0.22467	-0.00927252
1173	N	Agriculture	Bacteria	-0.36	-0.337694	-0.0103656
1174	N	Agriculture	Bacteria	-0.36	-0.270287	-0.0106982
1175	N	Agriculture	Bacteria	-0.39	-0.0995253	-0.0178915
1176	N	Agriculture	Bacteria	-0.42	-0.0105827	-0.0251369
1177	LUC	Tro/Sub Forest	Specialized	1.51	0.560376	0.231545
1178	LUC	Tro/Sub Forest	Specialized	2.18	0.459455	0.376088
1179	LUC	Tro/Sub Forest	Specialized	1.51	0.196676	0.0378909
1180	LUC	Tro/Sub Forest	Specialized	2.18	0.112137	-0.0226114
1181	N_P_K	Agriculture	Specialized	-1.23	-1.01687	-0.362905
1182	N	Agriculture	Specialized	-1.33	-0.961692	-0.0215062
1183	N	Agriculture	Specialized	-0.63	-0.0890797
1184	LUC	Tem/Bor Forest	Bacteria	0.8	0.143252
1185	LUC	Tem/Bor Forest	Bacteria	0.8	-0.0287211
1186	LUC	Tem/Bor Forest	Fungi	0.8	-0.221219
1187	LUC	Tem/Bor Forest	Fungi	0.8	-0.0836888
1188	LUC	Tem/Bor Forest	Specialized	0.8	0.0753195	0.0236187
1189	LUC	Tem/Bor Forest	Specialized	0.8	-0.0411402	0.0186384
1190	LUC	Tem/Bor Forest	Specialized	0.8	0.159337	0.00421176
1191	LUC	Tem/Bor Forest	Specialized	0.8	0.0806469	0.0031228
1192	P	Grassland	Specialized	0.38	-0.047816	-0.00977525
1193	P	Grassland	Specialized	0.24	-0.15434	-0.0396877
1194	P	Grassland	Specialized	0.27	-0.0278506	-0.00617922
1195	P	Grassland	Specialized	0.22	0.31273	0.0559028
1196	N_P_K	Agriculture	Specialized	-0.35	0.112019	0.0893451
1197	N_P_K	Agriculture	Specialized	-0.35	0.30479	0.105361
1198	N	Grassland	Specialized	-0.14	-0.0196591	0.161258
1199	P	Grassland	Specialized	0.35	-0.028608	-0.0151661
1200	N_P	Grassland	Specialized	-0.31	-0.00725439	0.121477
1201	N	Grassland	Specialized	-0.14	-0.0285931	0.0221937
1202	P	Grassland	Specialized	0.35	-0.0510584	0.00967999
1203	N_P	Grassland	Specialized	-0.31	-0.03009	0.0171159
1204	N_P_K	Agriculture	Specialized	-0.13	-0.0841847	-0.0339016
1205	N_P_K	Agriculture	Specialized	-0.26	-1.055	0.223144
1206	N_P_K	Agriculture	Specialized	-0.3	-0.210833	0.382992
1207	N_P_K	Agriculture	Specialized	-0.26	-0.438458	0.382992
1208	N_P_K	Agriculture	Specialized	-0.13	-0.0117108	0.0331522
1209	N_P_K	Agriculture	Specialized	-0.26	-0.0117108	0.0599635
1210	N_P_K	Agriculture	Specialized	-0.3	-0.0485572	0.0277026
1211	N_P_K	Agriculture	Specialized	-0.26	-0.0582485	0.0809066
1212	N_P_K	Agriculture	Specialized	-0.6	0.277856	0.180126
1213	N_P_K	Agriculture	Specialized	-1.06	0.0556571	0.0118345
1214	N_P_K	Agriculture	Specialized	-2.04	-0.329304	-0.1818
1215	N_P_K	Agriculture	Specialized	-2.04	-0.4846	-0.060925
1216	N_P_K	Agriculture	Specialized	-2.04	-0.158005	-0.0733745
1217	N_P_K	Agriculture	Specialized	-2.04	-1.06771	-0.657832
1218	N_P_K	Agriculture	Specialized	-2.04	-1.35257	-0.960338
1219	N_P_K	Agriculture	Specialized	-2.04	-0.719672	-0.604504
1220	N	Tro/Sub Forest	Specialized	-0.3	-0.405915
1221	P	Tro/Sub Forest	Specialized	0.1	0.0138858
1222	N_P	Tro/Sub Forest	Specialized	-0.3	-0.120491
1223	N	Tro/Sub Forest	Specialized	-0.3	-0.0432886
1224	P	Tro/Sub Forest	Specialized	0.1	0.0697102
1225	N_P	Tro/Sub Forest	Specialized	-0.3	-0.0335
1226	N_P_K	Agriculture	Specialized	-0.05	-0.0519079	0.0980247
1227	N_P_K	Agriculture	Specialized	-0.2	-0.0116055	0.0110194
1228	N_P_K	Agriculture	Specialized	-0.98	-0.197247	-0.214351
1229	N_P_K	Agriculture	Specialized	-0.82	-0.109815	-0.253846
1230	N_P_K	Agriculture	Specialized	-0.14	-0.345746	-0.210523
1231	N_P_K	Agriculture	Specialized	-0.08	-0.127445	-0.226438
1232	N_P_K	Agriculture	Specialized	-1.39		-0.0402714
1233	N_P_K	Agriculture	Specialized	-0.57		-0.000427424
1234	N_P_K	Agriculture	Specialized	-1.39		0.142288
1235	N_P_K	Agriculture	Specialized	-0.57		0.0919873

## Sheet: Fig5
Variables	GCFs	Sample sizes	Weighted means of RR	Lower confidence intervals	Upper confidence intervals
Richness	eCO2	39	-0.0170717	-0.0780663	0.043923
Richness	LUC	327	0.046206	0.0255303	0.0668817
Richness	N	289	-0.0645547	-0.0859238	-0.0431856
Richness	N_P	58	-0.0433554	-0.0905612	0.00385034
Richness	N_P_K	101	-0.103188	-0.140577	-0.0657982
Richness	N_PPT+	25	-0.0166369	-0.0901675	0.0568937
Richness	P	62	0.0214971	-0.0254364	0.0684307
Richness	PPT-	47	0.0164001	-0.0376354	0.0704356
Richness	PPT+	47	0.00241548	-0.0500951	0.054926
Richness	W	100	-0.000840105	-0.0384846	0.0368044
Richness	W_eCO2	9	0.00315398	-0.124022	0.13033
Shannon	eCO2	22	0.0117586	-0.0273169	0.0508341
Shannon	LUC	253	0.0189663	0.00679378	0.0311389
Shannon	N	197	-0.0193128	-0.032537	-0.00608869
Shannon	N_P	37	-0.0176284	-0.049346	0.0140891
Shannon	N_P_K	93	-0.025837	-0.0463113	-0.00536265
Shannon	N_PPT+	23	-0.0115546	-0.0509563	0.0278471
Shannon	P	35	-0.00344342	-0.0360704	0.0291836
Shannon	PPT-	59	0.0171859	-0.00777746	0.0421493
Shannon	PPT+	44	0.00531042	-0.0236795	0.0343004
Shannon	W	70	0.00806059	-0.0144625	0.0305837
Shannon	W_eCO2	5	0.0223492	-0.0607441	0.105443
Community structure	eCO2	16	0.21254	-0.100349	0.525429
Community structure	LUC	248	0.850976	0.769683	0.93227
Community structure	N	174	0.652079	0.553895	0.750262
Community structure	N_P	41	0.945854	0.744215	1.14749
Community structure	N_P_K	84	1.12476	0.981764	1.26776
Community structure	N_PPT+	10	0.877094	0.476836	1.27735
Community structure	P	48	0.332285	0.144415	0.520155
Community structure	PPT-	29	0.392525	0.155302	0.629749
Community structure	PPT+	39	0.443807	0.241082	0.646531
Community structure	W	103	0.279953	0.154811	0.405095
Community structure	W_eCO2	5	0.811991	0.249135	1.37485
Microbial biomass	eCO2	22	0.0400199	-0.157861	0.237901
Microbial biomass	LUC	125	-0.35351	-0.433226	-0.273794
Microbial biomass	N	117	-0.0471426	-0.129299	0.0350139
Microbial biomass	N_P	35	0.0519132	-0.100364	0.20419
Microbial biomass	N_P_K	11	0.244037	-0.0123607	0.500434
Microbial biomass	N_PPT+	15	0.170441	-0.0507233	0.391605
Microbial biomass	P	27	0.292262	0.117789	0.466734
Microbial biomass	PPT-	20	-0.297795	-0.492625	-0.102966
Microbial biomass	PPT+	29	0.15702	-0.00496419	0.319004
Microbial biomass	W	42	0.0557388	-0.0833895	0.194867
Microbial biomass	W_eCO2	6	-0.139239	-0.515915	0.237437
Functionality	eCO2	32	0.116226	-0.042344	0.274796
Functionality	LUC	110	-0.155995	-0.245768	-0.066222
Functionality	N	118	0.222829	0.138454	0.307203
Functionality	N_P	30	0.389437	0.220751	0.558122
Functionality	N_P_K	42	0.704032	0.565454	0.84261
Functionality	N_PPT+	17	0.323127	0.123738	0.522517
Functionality	P	28	0.134276	-0.0234313	0.291983
Functionality	PPT-	45	-0.099276	-0.220322	0.0217702
Functionality	PPT+	46	0.190557	0.0711802	0.309933
Functionality	W	68	0.126317	0.0181879	0.234446
Functionality	W_eCO2	8	0.0857482	-0.229811	0.401308

## Sheet: Fig6
Nitrifier	Richness	Shannon	Nitrification		Denitrifier	Richness	Shannon	Denitrification		N fixer	Richness	Shannon	Nfixation		P mineraliser	Richness	Shannon	Penzyme
	-0.241445	-0.126633	-0.0100503			0.120317	0.0615386	0.422752			0.168725		0.529403			-1.01687	-0.362905	0.0128406
	0.0406297	-0.040455	-0.158605			0.0811968	0.0205663	0.422752			-0.133995		0.22708			-0.961692	-0.0215062	-0.88821
	-0.102796	-0.0532814	0.192462			0.0412856	0.0403376	0.422752			-0.0416838		0.109658			-0.0890797		-0.363961
	-0.183983	0.0771357	0.230312			-0.100541	-0.174887	2.43507			-0.00993701		2.20581			0.0753195	0.0236187	1.49664
	0.488779	0.187463	-1.96822			-0.210295	-0.216611	4.01638			0.129072		2.45089			-0.0411402	0.0186384	1.9258
	0.378821	0.0792494	-1.30174			-0.532332	-0.479277	3.80666			-0.109852		-0.397511			0.159337	0.00421176	1.49664
	-0.0487902		1.19033			-0.115069	-0.166037	2.26003			-0.197125		0.226561			0.0806469	0.0031228	1.9258
	0		0.0587554			-0.184047	-0.230662	3.79549			-0.061146		-0.45788			-0.047816	-0.00977525	-0.229278
	0.189102		1.19033			-0.359719	-0.297991	3.38439			-0.425138	-0.178914	-0.258117			-0.15434	-0.0396877	-0.230135
	0.0281702		0.0587554			-0.139762	-0.157265	1.70475			-0.246687	-0.123345	-0.395279			-0.0278506	-0.00617922	-0.212746
			-0.0964843			-0.173738	-0.207351	3.17805			-0.208639	-0.0241808	1.76596			0.31273	0.0559028	-0.26132
			0.0586929			-0.312091	-0.318935	3.11352									-0.0402714	-0.268151
			-0.0964843			-0.485508	-0.123968	1.43894									-0.000427424	-0.399865
	-0.0518317	0.0655973	0.0586929			-0.336472	-0.261841	1.43894									0.142288	0.179957
	0.112019	0.0893451	0.219164			0.451985	0.204647	1.43894									0.0919873	0.250476
	0.30479	0.105361	0.219164			0.560376	0.231545	-0.234359
	-0.0841847	-0.0339016	0.806476			0.459455	0.376088	-0.228164
	-1.055	0.223144	1.36609			0.196676	0.0378909	-0.234359
	-0.210833	0.382992	1.52606			0.112137	-0.0226114	-0.228164
	-0.438458	0.382992	1.18173			-0.0432886		1.23474
	-0.0117108	0.0331522	0.806476			0.0697102		1.05605
	-0.0117108	0.0599635	1.36609			-0.0335		2.04769
	-0.0485572	0.0277026	1.52606
	-0.0582485	0.0809066	1.18173
	-0.405915		-0.405465
	0.0138858		1.09861
	-0.120491		1.09861

## Sheet: FigS1
Observation	GC	Latitude	Longitude	MAT	MAP
1	W	-42.7	147.267	11.6	560
2	W	-42.7	147.267	11.6	560
3	W	-42.7	147.267	11.6	560
4	W	-42.7	147.267	11.6	560
5	eCO2	-42.7	147.267	11.6	560
6	eCO2	-42.7	147.267	11.6	560
7	eCO2	-42.7	147.267	11.6	560
8	eCO2	-42.7	147.267	11.6	560
9	W_eCO2	-42.7	147.267	11.6	560
10	W_eCO2	-42.7	147.267	11.6	560
11	W_eCO2	-42.7	147.267	11.6	560
12	W_eCO2	-42.7	147.267	11.6	560
13	W	31.5	120.55	16	1150
14	eCO2	31.5	120.55	16	1150
15	W_eCO2	31.5	120.55	16	1150
16	W	31.5	120.55	16	1150
17	eCO2	31.5	120.55	16	1150
18	W_eCO2	31.5	120.55	16	1150
19	eCO2	45.6667	126.583	3.5	533
20	eCO2	45.6667	126.583	3.5	533
21	eCO2	45.6667	126.583	3.5	533
22	eCO2	45.6667	126.583	3.5	533
23	eCO2	40.05	-88.2	11	460
24	eCO2	35.9742	139.992	13.8	1280
25	W	35.9742	139.992	13.8	1280
26	W_eCO2	35.9742	139.992	13.8	1280
27	W	35.9033	-84.3394	14.2	1322
28	eCO2	35.9033	-84.3394	14.2	1322
29	W_eCO2	35.9033	-84.3394	14.2	1322
30	W	35.9033	-84.3394	14.2	1322
31	eCO2	35.9033	-84.3394	14.2	1322
32	W_eCO2	35.9033	-84.3394	14.2	1322
33	eCO2	35.9	-84.3333	14.2	1322
34	eCO2	35.9	-84.3333	14.2	1322
35	eCO2	35.9	-84.3333	14.2	1322
36	eCO2	45.6	-89.7	4.9	810
37	eCO2	35.9667	-79.0833	15.5	1140
38	N	35.9667	-79.0833	15.5	1140
39	eCO2	36.8167	-115.917	15.4	146
40	eCO2	36.8167	-115.917	15.4	146
41	eCO2	28.6333	-80.7833	21.85	1310
42	eCO2	28.6333	-80.7833	21.85	1310
43	eCO2	38.8833	-76.55	12	1200
44	eCO2	38.8833	-76.55	12	1200
45	N	38.8833	-76.55	12	1200
46	eCO2	38.8833	-76.55	12	1200
47	N	38.8833	-76.55	12	1200
48	eCO2	-40.2333	175.267	12.9	870
49	eCO2	33.3833	-116.617	14	349
50	eCO2	33.3833	-116.617	14	349
51	eCO2	50.5333	8.68333	9.4	558
52	eCO2	50.5333	8.68333	9.4	558
53	eCO2	50.5333	8.68333	9.4	558
54	eCO2	45	-93	6.7	660
55	eCO2	32.5847	119.7	16	950
56	eCO2	32.5847	119.7	16	950
57	W	42.8333	-72.3	7.6	1100
58	W	42.8333	-72.3	7.6	1100
59	W	42.8333	-72.3	7.6	1100
60	W	42.8333	-72.3	7.6	1100
61	W	42.8333	-72.3	7.6	1100
62	W	42.8333	-72.3	7.6	1100
63	W	68.6333	-149.567	-9	330
64	W	68.6333	-149.567	-9	330
65	W	68.6333	-149.567	-9	330
66	W	68.6333	-149.567	-9	330
67	W	68.6167	-149.533	-9	330
68	W	68.6167	-149.533	-9	330
69	W	63.8831	-149.226	-1.45	216
70	W	63.9167	-145.733	-2	303
71	W	47.5806	11.6392	6.9	1506
72	W	37.6167	101.2	-2	500
73	W	37.6167	101.2	-2	500
74	LUC	37.6167	101.2	-2	500
75	PPT-	37.6167	101.2	-2	500
76	PPT+	37.6167	101.2	-2	500
77	W	37.6167	101.2	-2	500
78	PPT-	37.6167	101.2	-2	500
79	PPT+	37.6167	101.2	-2	500
80	W	37.6167	101.2	-2	500
81	LUC	31.443	92.0184	4	620
82	PPT+	31.443	92.0184	4	620
83	W	31.443	92.0184	4	620
84	W	31.443	92.0184	4	620
85	LUC	31.443	92.0184	4	620
86	PPT+	31.443	92.0184	4	620
87	W	31.443	92.0184	4	620
88	W	31.443	92.0184	4	620
89	LUC	31.3891	92.0284	4	300
90	PPT+	31.3891	92.0284	4	300
91	W	31.3891	92.0284	4	300
92	W	31.3891	92.0284	4	300
93	LUC	31.443	92.0184	4	620
94	PPT+	31.443	92.0184	4	620
95	W	31.443	92.0184	4	620
96	W	31.443	92.0184	4	620
97	LUC	31.443	92.0184	4	620
98	PPT+	31.443	92.0184	4	620
99	W	31.443	92.0184	4	620
100	W	31.443	92.0184	4	620
101	LUC	31.3891	92.0284	4	300
102	PPT+	31.3891	92.0284	4	300
103	W	31.3891	92.0284	4	300
104	W	31.3891	92.0284	4	300
105	W	32.8304	102.587	1.1	725
106	W	32.8304	102.587	1.1	725
107	W	34.8228	92.9342	-3.8	290.9
108	W	34.8228	92.9342	-3.8	290.9
109	LUC	42.0333	116.283	2.1	383
110	N	42.0333	116.283	2.1	383
111	P	42.0333	116.283	2.1	383
112	N	42.0333	116.283	2.1	383
113	P	42.0333	116.283	2.1	383
114	N_P	42.0333	116.283	2.1	383
115	N_P	42.0333	116.283	2.1	383
116	LUC	42.0333	116.283	2.1	383
117	N	42.0333	116.283	2.1	383
118	PPT+	42.0333	116.283	2.1	383
119	N	42.0333	116.283	2.1	383
120	PPT+	42.0333	116.283	2.1	383
121	N_PPT+	42.0333	116.283	2.1	383
122	N_PPT+	42.0333	116.283	2.1	383
123	PPT+	42.0333	116.283	2.1	383
124	W	42.0333	116.283	2.1	383
125	N	42.0333	116.283	2.1	383
126	N	42.0333	116.283	2.1	383
127	N	42.0333	116.283	2.1	383
128	PPT+	42.0333	116.283	2.1	383
129	N_PPT+	42.0333	116.283	2.1	383
130	N_PPT+	42.0333	116.283	2.1	383
131	N_PPT+	42.0333	116.283	2.1	383
132	W	34.9817	-97.5206	16.3	900
133	W	50.97	3.81	10.6	786
134	N	50.97	3.81	10.6	786
135	W	39.0833	-96.5833	13	835
136	W	37.5933	127.025	12.5	1450.5
137	PPT-	37.5933	127.025	12.5	1450.5
138	PPT+	37.5933	127.025	12.5	1450.5
139	W	37.5933	127.025	12.5	1450.5
140	PPT-	37.5933	127.025	12.5	1450.5
141	PPT+	37.5933	127.025	12.5	1450.5
142	W	-52.2667	-59.05	7.9	575
143	W	-60.7167	-45.6333	-2.1	400
144	W	-67.5667	-68.1333	-2.6	500
145	PPT+	44.2833	87.9333	6.6	160
146	N	44.2833	87.9333	6.6	160
147	N_PPT+	44.2833	87.9333	6.6	160
148	PPT+	44.2833	87.9333	6.6	160
149	N	44.2833	87.9333	6.6	160
150	N_PPT+	44.2833	87.9333	6.6	160
151	N	48.5	119.7	1.6	328.7
152	N	48.5	119.7	1.6	328.7
153	N	48.5	119.7	1.6	328.7
154	N	48.5	119.7	1.6	328.7
155	N	48.5	119.7	1.6	328.7
156	N	48.5	119.7	1.6	328.7
157	N	48.5	119.7	1.6	328.7
158	PPT+	48.5	119.7	1.6	328.7
159	N_PPT+	48.5	119.7	1.6	328.7
160	N_PPT+	48.5	119.7	1.6	328.7
161	N_PPT+	48.5	119.7	1.6	328.7
162	N_PPT+	48.5	119.7	1.6	328.7
163	N_PPT+	48.5	119.7	1.6	328.7
164	N_PPT+	48.5	119.7	1.6	328.7
165	N_PPT+	48.5	119.7	1.6	328.7
166	PPT+	37.7085	107.227	8.1	284.8
167	PPT+	37.7085	107.227	8.1	284.8
168	N	37.7085	107.227	8.1	284.8
169	N_PPT+	37.7085	107.227	8.1	284.8
170	N_PPT+	37.7085	107.227	8.1	284.8
171	PPT+	37.7085	107.227	8.1	284.8
172	PPT+	37.7085	107.227	8.1	284.8
173	N	37.7085	107.227	8.1	284.8
174	N_PPT+	37.7085	107.227	8.1	284.8
175	N_PPT+	37.7085	107.227	8.1	284.8
176	PPT+	42.4006	128.095	3.6	700
177	PPT-	42.4006	128.095	3.6	700
178	PPT+	42.0333	116.283	2.1	383
179	PPT-	42.0333	116.283	2.1	383
180	PPT+	42.0333	116.283	2.1	383
181	PPT-	42.0333	116.283	2.1	383
182	PPT+	42.0333	116.283	2.1	383
183	PPT-	42.0333	116.283	2.1	383
184	PPT+	37.6667	-122.367	3.6	787
185	PPT-	48.42	11.6617	8.4	723
186	PPT-	48.42	11.6617	8.4	723
187	PPT-	48.42	11.6617	8.4	723
188	PPT-	48.42	11.6617	8.4	723
189	PPT-	53.05	13.84	8.25	550
190	PPT-	53.05	13.84	8.25	550
191	PPT-	53.05	13.84	8.25	550
192	PPT-	51.1	10.45	7.25	650
193	PPT-	51.1	10.45	7.25	650
194	PPT-	51.1	10.45	7.25	650
195	PPT-	48.38	9.38	6.5	850
196	PPT-	48.38	9.38	6.5	850
197	PPT-	48.38	9.38	6.5	850
198	PPT-	38.3667	-2.33333	13.5	503
199	PPT-	38.3667	-2.33333	13.5	503
200	PPT-	38.3667	-2.33333	13.5	503
201	PPT-	38.3667	-2.33333	13.5	503
202	PPT-	38.3667	-2.33333	13.5	503
203	PPT-	38.3667	-2.33333	13.5	503
204	PPT-	38.3667	-2.33333	13.5	503
205	PPT-	38.3667	-2.33333	13.5	503
206	PPT+	46.3	7.61667	6.5	660
207	PPT+	46.3	7.61667	6.5	660
208	PPT+	46.3	7.61667	6.5	660
209	PPT+	46.3	7.61667	6.5	660
210	PPT+	46.3	7.61667	6.5	660
211	PPT+	46.3	7.61667	6.5	660
212	PPT+	-33.6111	150.741	17	801
213	N	-33.6111	150.741	17	801
214	N_PPT+	-33.6111	150.741	17	801
215	PPT-	33.7333	-117.7	17	325
216	N	33.7333	-117.7	17	325
217	PPT-	33.7333	-117.7	17	325
218	N	33.7333	-117.7	17	325
219	PPT-	34.3175	-106.69	13.3	242
220	PPT-	34.3175	-106.69	13.3	242
221	PPT-	34.3175	-106.69	13.3	242
222	PPT-	34.3175	-106.69	13.3	242
223	PPT-	40.832	-104.759	8.6	342
224	PPT-	40.832	-104.759	8.6	342
225	PPT-	41.1624	-104.828	7.6	384
226	PPT-	41.1624	-104.828	7.6	384
227	PPT-	39.0443	-99.1034	12	577
228	PPT-	39.0443	-99.1034	12	577
229	PPT-	39.0588	-96.4828	12.9	860
230	PPT-	39.0588	-96.4828	12.9	860
231	PPT-	-33.6111	150.741	17	800
232	PPT-	-33.6111	150.741	17	800
233	N	40.05	-105.583	-3.7	390
234	P	40.05	-105.583	-3.7	390
235	N_P	40.05	-105.583	-3.7	390
236	N	40.05	-105.583	-3.7	390
237	P	40.05	-105.583	-3.7	390
238	N_P	40.05	-105.583	-3.7	390
239	N	40.05	-105.583	-3.7	390
240	P	40.05	-105.583	-3.7	390
241	N_P	40.05	-105.583	-3.7	390
242	N	43.6333	116.7	0.3	340
243	N	43.6333	116.7	0.3	340
244	N	43.6333	116.7	0.3	340
245	N	43.6333	116.7	0.3	340
246	P	43.6333	116.7	0.3	340
247	P	43.6333	116.7	0.3	340
248	P	43.6333	116.7	0.3	340
249	P	43.6333	116.7	0.3	340
250	P	35.2	107.667	9.1	584
251	N	35.2	107.667	9.1	584
252	N_P	35.2	107.667	9.1	584
253	P	35.2	107.667	9.1	584
254	N	35.2	107.667	9.1	584
255	N_P	35.2	107.667	9.1	584
256	N_P_K	37.2642	126.974	12	1312.3
257	N_P	37.2642	126.974	12	1312.3
258	N	30.0297	117.356	16	1626
259	N	30.0297	117.356	16	1626
260	N_P	30.0297	117.356	16	1626
261	N_P	68.6333	-149.633	-7	400
262	N_P	68.6333	-149.633	-7	400
263	N_P	68.6333	-149.633	-7	400
264	N_P	68.6333	-149.633	-7	400
265	N_P	68.6333	-149.633	-7	400
266	N_P	68.6333	-149.633	-7	400
267	N_P	68.6333	-149.633	-7	400
268	N_P	68.6333	-149.633	-7	400
269	N_P_K	29.8	106.4	18.2	1150
270	N_P_K	29.8	106.4	18.2	1150
271	N_P_K	29.8	106.4	18.2	1150
272	N_P_K	29.8	106.4	18.2	1150
273	N_P_K	29.8	106.4	18.2	1150
274	N_P_K	29.8	106.4	18.2	1150
275	N_P_K	26.75	111.883	17.8	1255
276	N_P_K	26.75	111.883	17.8	1255
277	N_P_K	26.75	111.883	17.8	1255
278	N_P_K	26.75	111.883	17.8	1255
279	N_P_K	26.75	111.883	17.8	1255
280	N_P_K	26.75	111.883	17.8	1255
281	N	45.6667	126.583	3.5	533
282	N	45.6667	126.583	3.5	533
283	N_P	45.6667	126.583	3.5	533
284	N_P	45.6667	126.583	3.5	533
285	N	45.6667	126.583	3.5	533
286	N	45.6667	126.583	3.5	533
287	N_P	45.6667	126.583	3.5	533
288	N_P	45.6667	126.583	3.5	533
289	P	52.3	-6.5	10.4	1037
290	P	52.3	-6.5	10.4	1037
291	P	52.3	-6.5	10.4	1037
292	P	52.3	-6.5	10.4	1037
293	N	38.5726	-109.55	14.4	235
294	N	38.5726	-109.55	14.4	235
295	N	38.5726	-109.55	14.4	235
296	N	38.5726	-109.55	14.4	235
297	N	38.5726	-109.55	14.4	235
298	N	38.5726	-109.55	14.4	235
299	N	38.5726	-109.55	14.4	235
300	N	38.5726	-109.55	14.4	235
301	N	38.5726	-109.55	14.4	235
302	N	38.5726	-109.55	14.4	235
303	N	38.5726	-109.55	14.4	235
304	N	38.5726	-109.55	14.4	235
305	N	38.5726	-109.55	14.4	235
306	N	38.5726	-109.55	14.4	235
307	N	38.5726	-109.55	14.4	235
308	N	38.5726	-109.55	14.4	235
309	N	38.5726	-109.55	14.4	235
310	N	38.5726	-109.55	14.4	235
311	N	45.4	-93.2	5.5	726
312	N	45.4	-93.2	5.5	726
313	N	45.4	-93.2	5.5	726
314	N	45.4	-93.2	5.5	726
315	N	45.4	-93.2	5.5	726
316	N	45.4	-93.2	5.5	726
317	N	45.4	-93.2	5.5	726
318	N	45.4	-93.2	5.5	726
319	N	45.4	-93.2	5.5	726
320	N	45.4	-93.2	5.5	726
321	N	45.4	-93.2	5.5	726
322	N	45.4	-93.2	5.5	726
323	N	45.4	-93.2	5.5	726
324	N	45.4	-93.2	5.5	726
325	N	42.4	-85.4	9.2	762
326	N	42.4	-85.4	9.2	762
327	N	42.4	-85.4	9.2	762
328	N	42.4	-85.4	9.2	762
329	N	42.4	-85.4	9.2	762
330	N	42.4	-85.4	9.2	762
331	N	42.4	-85.4	9.2	762
332	N	42.4	-85.4	9.2	762
333	N	42.4	-85.4	9.2	762
334	N	42.4	-85.4	9.2	762
335	N	42.4	-85.4	9.2	762
336	N	42.4	-85.4	9.2	762
337	N	42.4	-85.4	9.2	762
338	N	42.4	-85.4	9.2	762
339	N	42.4	-85.4	9.2	762
340	N	42.4	-85.4	9.2	762
341	N	42.8333	-72.3	8.1	941
342	N	42.8333	-72.3	8.1	941
343	N	42.8333	-72.3	8.1	941
344	N	42.8333	-72.3	8.1	941
345	N	39.08	-96.57	13	835
346	N	39.08	-96.57	13	835
347	N	30.2333	119.7	15.6	1420
348	N	30.2333	119.7	15.6	1420
349	N	30.2333	119.7	15.6	1420
350	N	30.2333	119.7	15.6	1420
351	N	30.2333	119.7	15.6	1420
352	N	30.2333	119.7	15.6	1420
353	N	34.2989	108.069	13	632
354	N	34.2989	108.069	13	632
355	N	34.2989	108.069	13	632
356	N	34.2989	108.069	13	632
357	N	34.2989	108.069	13	632
358	N	34.2989	108.069	13	632
359	N	34.2989	108.069	13	632
360	N	34.2989	108.069	13	632
361	N	37.4167	104.583	8.7	186
362	N	37.4167	104.583	8.7	186
363	N	37.4167	104.583	8.7	186
364	N	37.4167	104.583	8.7	186
365	N	37.4167	104.583	8.7	186
366	N	37.4167	104.583	8.7	186
367	N	31.5	120.55	16	1150
368	N	-3.98333	-79.0833	15.2	2000
369	P	-3.98333	-79.0833	15.2	2000
370	N_P	-3.98333	-79.0833	15.2	2000
371	N	8.75	-82.25	20.5	7400
372	N	46.8667	-88.8833	4.8	919
373	N	46.8667	-88.8833	4.8	919
374	N	45.55	-84.8667	6.1	933
375	N	44.3833	-85.8333	6.5	928
376	N	43.6667	-86.15	7.7	866
377	N	37.6167	101.2	-1.425	501.3
378	N_P	37.6167	101.2	-1.425	501.3
379	P	37.6167	101.2	-1.425	501.3
380	N	31.6333	122.083	15.3	1022
381	N	31.6333	122.083	15.3	1022
382	N	26.3167	117.6	19.1	1749
383	N	26.3167	117.6	19.1	1749
384	N	32.7333	120.817	14.6	1059.7
385	N	32.7333	120.817	14.6	1059.7
386	N	32.7333	120.817	14.6	1059.7
387	N	32.7333	120.817	14.6	1059.7
388	N	32.7333	120.817	14.6	1059.7
389	N	32.7333	120.817	14.6	1059.7
390	N	32.7333	120.817	14.6	1059.7
391	N	32.7333	120.817	14.6	1059.7
392	N_P_K	54.45	-6.06667	8.7	870
393	N	37.6167	101.2	-2	500
394	N	37.6167	101.2	-2	500
395	N	37.6167	101.2	-2	500
396	N	37.6167	101.2	-2	500
397	N	37.6167	101.2	-2	500
398	N	37.6167	101.2	-2	500
399	N	42.0333	116.283	2.1	383
400	N	42.0333	116.283	2.1	383
401	N	42.0333	116.283	2.1	383
402	N_P_K	35	114.4	13.9	615
403	N_P	35	114.4	13.9	615
404	N_P_K	33.2167	116.583	14.8	872
405	P	-33.6164	150.738	17	801
406	N	23.1667	112.167	20.9	1956
407	N	23.1667	112.167	20.9	1956
408	N	23.1667	112.167	20.9	1956
409	N	23.1667	112.167	20.9	1956
410	N	23.1667	112.167	20.9	1956
411	N	23.1667	112.167	20.9	1956
412	N	23.1667	112.167	20.9	1956
413	N	23.1667	112.167	20.9	1956
414	N	23.1667	112.167	20.9	1956
415	N	23.1667	112.167	20.9	1956
416	N	23.1667	112.167	20.9	1956
417	N	23.1667	112.167	20.9	1956
418	N_P_K	45.6667	126.583	3.5	533
419	N_P_K	43.5167	124.8	4.5	530
420	N_P_K	43.5167	124.8	4.5	530
421	N_P_K	45.8333	126.85	3.5	533
422	N_P_K	45.8333	126.85	3.5	533
423	N_P_K	50.25	127.45	-1.5	450
424	N_P_K	50.25	127.45	-1.5	450
425	N_P_K	28.5442	112.979	17	1393
426	N_P_K	28.5442	112.979	17	1393
427	N_P_K	27.5017	113.647	17.8	1410
428	N_P_K	27.5017	113.647	17.8	1410
429	N_P_K	28.6947	112.947	17	1393
430	N_P_K	28.6947	112.947	17	1393
431	PPT-	29.8667	121.65	16.2	1374.7
432	PPT+	37.6167	116.383	12.6	562
433	PPT+	37.6167	116.383	12.6	562
434	PPT+	37.6167	116.383	12.6	562
435	PPT+	37.6167	116.383	12.6	562
436	PPT+	37.6167	116.383	12.6	562
437	PPT+	37.6167	116.383	12.6	562
438	PPT+	37.6167	116.383	12.6	562
439	PPT+	37.6167	116.383	12.6	562
440	W	37.8833	114.683	12.3	481
441	W	37.8833	114.683	12.3	481
442	W	37.8833	114.683	12.3	481
443	W	37.8833	114.683	12.3	481
444	W	37.8833	114.683	12.3	481
445	W	37.8833	114.683	12.3	481
446	W	-62.2	-58.9833	-2.7	550
447	W	-62.2	-58.9833	-2.7	550
448	P	43.8397	116.166	1.7	325
449	N	43.8397	116.166	1.7	325
450	N_P	43.8397	116.166	1.7	325
451	P	43.8397	116.166	1.7	325
452	N	43.8397	116.166	1.7	325
453	N_P	43.8397	116.166	1.7	325
454	P	43.8397	116.166	1.7	325
455	N	43.8397	116.166	1.7	325
456	N_P	43.8397	116.166	1.7	325
457	P	43.8397	116.166	1.7	325
458	N	43.8397	116.166	1.7	325
459	N_P	43.8397	116.166	1.7	325
460	N	23.1667	112.167	21	1927
461	P	23.1667	112.167	21	1927
462	N_P	23.1667	112.167	21	1927
463	N	26.7478	115.07	17.9	1471.2
464	P	26.7478	115.07	17.9	1471.2
465	N_P	26.7478	115.07	17.9	1471.2
466	N	43.3333	124	5.8	474
467	N	43.3333	124	5.8	474
468	N	43.25	124.483	5.8	474
469	N	43.25	124.483	5.8	474
470	N	43.35	124.083	5.8	474
471	N	43.35	124.083	5.8	474
472	N	41.7333	115.667	1.4	401
473	N	41.7333	115.667	1.4	401
474	N	41.7333	115.667	1.4	401
475	N	41.7333	115.667	1.4	401
476	N	41.7333	115.667	1.4	401
477	N	41.7333	115.667	1.4	401
478	N	41.7333	115.667	1.4	401
479	N	41.7333	115.667	1.4	401
480	N	41.7333	115.667	1.4	401
481	N	41.7333	115.667	1.4	401
482	N	36.009	-114.797	17.45	198
483	N	36.009	-114.797	17.45	198
484	N	36.009	-114.797	17.45	198
485	N	36.009	-114.797	17.45	198
486	N	36.4333	120.45	12.0333	1100
487	N	36.4333	120.45	12.0333	1100
488	N	36.4333	120.45	12.0333	1100
489	N	36.4333	120.45	12.0333	1100
490	N	36.4333	120.45	12.0333	1100
491	N	36.4333	120.45	12.0333	1100
492	N_P	44.2833	87.9333	6.6	164
493	N_P_K	44.2833	87.9333	6.6	164
494	N_P_K	51.4	11.8833	8.7	484
495	N_P_K	51.4	11.8833	8.7	484
496	N_P_K	51.4	11.8833	8.7	484
497	N_P_K	51.4	11.8833	8.7	484
498	N_P_K	33.3061	126.609	14.9	1708
499	N_P_K	33.3061	126.609	14.9	1708
500	N_P_K	33.3061	126.609	14.9	1708
501	N_P_K	33.3061	126.609	14.9	1708
502	W	26.3167	117.6	19.1	1749
503	N	26.3167	117.6	19.1	1749
504	W	26.3167	117.6	19.1	1749
505	N	26.3167	117.6	19.1	1749
506	N	46.07	122.737	4.6	400
507	PPT+	46.07	122.737	4.6	400
508	N_PPT+	46.07	122.737	4.6	400
509	N_P_K	45.6667	126.583	3.5	533
510	N_P_K	45.6667	126.583	3.5	533
511	N	22.5667	112.833	22.5	1534
512	N	22.5667	112.833	22.5	1534
513	N	22.5667	112.833	22.5	1534
514	N	22.5667	112.833	22.5	1534
515	LUC	34.8333	-101.833	15	483
516	LUC	34.8333	-101.833	15	483
517	LUC	34.8333	-101.833	15	483
518	LUC	-34.52	148.3	24	4000
519	LUC	-34.52	148.3	24	4000
520	LUC	-34.52	148.3	24	4000
521	LUC	43.0333	119.65	6.3	284.4
522	LUC	43.0333	119.65	6.3	284.4
523	LUC	43.0333	119.65	6.3	284.4
524	LUC	10.4333	-83.9833	24	4000
525	LUC	10.4333	-83.9833	24	4000
526	LUC	-35.07	138.42	14	763.6
527	LUC	-35.07	138.42	14	763.6
528	LUC	-35.07	138.42	14	763.6
529	LUC	-35.07	138.42	14	763.6
530	LUC	-35.07	138.42	14	763.6
531	LUC	-35.07	138.42	14	763.6
532	LUC	-35.07	138.42	14	763.6
533	LUC	-35.07	138.42	14	763.6
534	LUC	-35.07	138.42	14	763.6
535	LUC	-35.07	138.42	14	763.6
536	LUC	-35.07	138.42	14	763.6
537	LUC	-35.07	138.42	14	763.6
538	LUC	-35.07	138.42	14	763.6
539	LUC	-35.07	138.42	14	763.6
540	LUC	-35.07	138.42	14	763.6
541	LUC	-35.07	138.42	14	763.6
542	LUC	-35.07	138.42	14	763.6
543	LUC	-35.07	138.42	14	763.6
544	LUC	-35.07	138.42	14	763.6
545	LUC	-35.07	138.42	14	763.6
546	LUC	-35.07	138.42	14	763.6
547	LUC	-35.07	138.42	14	763.6
548	LUC	-35.07	138.42	14	763.6
549	LUC	-35.07	138.42	14	763.6
550	LUC	39.0833	-96.5833	13	830
551	LUC	39.0833	-96.5833	13	830
552	LUC	39.0833	-96.5833	13	830
553	LUC	39.0833	-96.5833	13	830
554	LUC	39.0833	-96.5833	13	830
555	LUC	39.0833	-96.5833	13	830
556	LUC	39.0833	-96.5833	13	830
557	LUC	39.0833	-96.5833	13	830
558	LUC	39.0833	-96.5833	13	830
559	LUC	39.0833	-96.5833	13	830
560	LUC	39.0833	-96.5833	13	830
561	LUC	39.0833	-96.5833	13	830
562	LUC	33.9	-83.4	16.5	1250
563	LUC	33.9	-83.4	16.5	1250
564	LUC	33.9	-83.4	16.5	1250
565	LUC	33.9	-83.4	16.5	1250
566	LUC	33.9	-83.4	16.5	1250
567	LUC	33.9	-83.4	16.5	1250
568	LUC	42.4	-85.4	9.7	890
569	LUC	42.4	-85.4	9.7	890
570	LUC	42.4	-85.4	9.7	890
571	LUC	42.4	-85.4	9.7	890
572	LUC	42.4	-85.4	9.7	890
573	LUC	42.4	-85.4	9.7	890
574	LUC	42.4	-85.4	9.7	890
575	LUC	42.4	-85.4	9.7	890
576	LUC	42.4	-85.4	9.7	890
577	LUC	50.85	5.9	9.75	650
578	LUC	50.85	5.9	9.75	650
579	LUC	50.85	5.9	9.75	650
580	LUC	50.85	5.9	9.75	650
581	LUC	50.85	5.9	9.75	650
582	LUC	50.85	5.9	9.75	650
583	LUC	50.85	5.9	9.75	650
584	LUC	50.85	5.9	9.75	650
585	LUC
586	LUC
587	LUC
588	LUC
589	LUC
590	LUC
591	LUC
592	LUC	19.1667	109.833	23.5	1815
593	LUC	19.1667	109.833	23.5	1815
594	LUC	26.9083	109.783	15.8	1200
595	LUC	26.9083	109.783	15.8	1200
596	LUC	26.9083	109.783	15.8	1200
597	LUC	26.9083	109.783	15.8	1200
598	LUC	40.5037	9.78349	13.8	862
599	LUC	40.5037	9.78349	13.8	862
600	LUC	40.5037	9.78349	13.8	862
601	LUC	40.5037	9.78349	13.8	862
602	LUC	-41.3167	-73.5833	4	7000
603	LUC	-41.3167	-73.5833	4	7000
604	LUC	58.2508	26.2961
605	LUC	58.2508	26.2961
606	LUC	58.2508	26.2961
607	LUC	58.2508	26.2961
608	LUC	-15.1958	-59.0586	28	2000
609	LUC	-14.3606	-57.3575	28	2000
610	LUC	-13.3658	-54.9067	28	2000
611	LUC	-19.3447	-48.0161	22	1500
612	LUC	-19.3447	-48.0161	22	1500
613	LUC	-19.3447	-48.0161	22	1500
614	LUC	-10.1681	-62.8242	22	2180
615	LUC	41.1833	-83.7833	10.7	874
616	LUC	41.1833	-83.7833	10.7	874
617	LUC	41.1833	-83.7833	10.7	874
618	LUC	41.1833	-83.7833	10.7	874
619	LUC	41.1833	-83.7833	10.7	874
620	LUC	41.1833	-83.7833	10.7	874
621	LUC	41.1833	-83.7833	10.7	874
622	LUC	41.1833	-83.7833	10.7	874
623	LUC	41.1833	-83.7833	10.7	874
624	LUC	40.805	-81.9353	9.9	1018
625	LUC	40.805	-81.9353	9.9	1018
626	LUC	40.805	-81.9353	9.9	1018
627	LUC	40.805	-81.9353	9.9	1018
628	LUC	40.805	-81.9353	9.9	1018
629	LUC	40.805	-81.9353	9.9	1018
630	LUC	40.805	-81.9353	9.9	1018
631	LUC	40.805	-81.9353	9.9	1018
632	LUC	40.805	-81.9353	9.9	1018
633	LUC	43.3811	-80.3578
634	LUC	43.3811	-80.3578
635	LUC	43.3811	-80.3578
636	LUC	43.3811	-80.3578
637	LUC	43.3811	-80.3578
638	LUC	43.3811	-80.3578
639	LUC	43.3811	-80.3578
640	LUC	43.3811	-80.3578
641	LUC	43.3811	-80.3578
642	LUC	43.3811	-80.3578
643	LUC	43.3811	-80.3578
644	LUC	43.3811	-80.3578
645	LUC	43.3811	-80.3578
646	LUC	43.3811	-80.3578
647	LUC	-30.4026	-53.8831	20.5	1679
648	LUC	44.7	-123.3	11	1100
649	LUC	44.7	-123.3	11	1100
650	LUC	44.7	-123.3	11	1100
651	LUC	44.7	-123.3	11	1100
652	LUC	44.7	-123.3	11	1100
653	LUC	44.7	-123.3	11	1100
654	LUC	44.7	-123.3	11	1100
655	LUC	44.7	-123.3	11	1100
656	LUC	29.4684	94.418	11.5	700
657	LUC	29.4684	94.418	11.5	700
658	LUC	-41.5	173.833	11.34	1088
659	LUC	-41.5	173.833	11.34	1088
660	LUC	-41.5	173.833	11.34	1088
661	LUC	-41.5	173.833	11.34	1088
662	LUC
663	LUC	4.68333	117.583	27.35	2890
664	LUC	4.68333	117.583	27.35	2890
665	LUC	4.68333	117.583	27.35	2890
666	LUC	4.68333	117.583	27.35	2890
667	LUC	4.68333	117.583	27.35	2890
668	LUC	4.68333	117.583	27.35	2890
669	LUC	40.8178	9.28785	14.2	632
670	LUC	40.8178	9.28785	14.2	632
671	N	60.9668	15.8015
672	N	60.9668	15.8015
673	LUC	46.4131	0.11831	10	800
674	LUC	46.4131	0.11831	10	800
675	LUC	52.0292	5.80108	9.4	860
676	LUC	52.0292	5.80108	9.4	860
677	LUC	54.3089	-2.08186	8.5	1817
678	LUC	54.3089	-2.08186	8.5	1817
679	LUC
680	LUC	34.5	-82	16	1170
681	LUC	34.5	-82	16	1170
682	LUC	34.5	-82	16	1170
683	LUC	34.5	-82	16	1170
684	LUC	34.5	-82	16	1170
685	LUC	34.5	-82	16	1170
686	LUC	-30.0106	-54.8382	20.5	1679
687	LUC	-30.0106	-54.8382	20.5	1679
688	LUC	-30.0106	-54.8382	20.5	1679
689	LUC	-30.0106	-54.8382	20.5	1679
690	LUC	-30.0106	-54.8382	20.5	1679
691	LUC	-30.0106	-54.8382	20.5	1679
692	LUC	-30.1843	-54.7134	20.5	1679
693	LUC	-30.1843	-54.7134	20.5	1679
694	LUC	-30.1843	-54.7134	20.5	1679
695	LUC	-30.1843	-54.7134	20.5	1679
696	LUC	-30.1843	-54.7134	20.5	1679
697	LUC	-30.1843	-54.7134	20.5	1679
698	LUC	-8.79	148.36		2380
699	LUC
700	LUC
701	LUC	43.3033	-89.3342	7.94	833
702	LUC	43.3033	-89.3342	7.94	833
703	LUC	43.3033	-89.3342	7.94	833
704	LUC	41.8272	-93.0086	8.61	948
705	LUC	39.2139	-96.5853	12.56	840
706	LUC	39.35	100.117	7.6	116.8
707	LUC	39.35	100.117	7.6	116.8
708	LUC	39.35	100.117	7.6	116.8
709	LUC	39.35	100.117	7.6	116.8
710	LUC	39.35	100.117	7.6	116.8
711	LUC	39.35	100.117	7.6	116.8
712	LUC	21.9333	101.25	22.9	1500
713	LUC	21.9333	101.25	22.9	1500
714	LUC	21.9333	101.25	22.9	1500
715	LUC	21.9333	101.25	22.9	1500
716	LUC	21.9333	101.25	22.9	1500
717	LUC	21.9333	101.25	22.9	1500
718	LUC	21.9333	101.25	22.9	1500
719	LUC	21.9333	101.25	22.9	1500
720	LUC	21.9333	101.25	22.9	1500
721	LUC	21.9333	101.25	22.9	1500
722	LUC	21.9333	101.25	22.9	1500
723	LUC	21.9333	101.25	22.9	1500
724	W	22.0833	107.433	22.3	1300
725	W	22.0833	107.433	22.3	1300
726	W	63.8831	-149.226	-1.45	378
727	W	63.8831	-149.226	-1.45	378
728	W	63.8831	-149.226	-1.45	378
729	W	63.8831	-149.226	-1.45	378
730	W	30.5	91.0667	1.9	474.9
731	W	30.5167	91.0667	1.9	474.9
732	W	30.5333	91.05	1.9	474.9
733	W	30.5	91.0667	1.9	474.9
734	W	30.5167	91.0667	1.9	474.9
735	W	30.5333	91.05	1.9	474.9
736	N_P	28.6167	113.333	17	1370
737	N_P_K	28.6167	113.333	17	1370
738	N_P_K	28.1167	112.3	16.8	1553
739	N	45.6667	126.583	3.5	533
740	N	45.6667	126.583	3.5	533
741	N	45.6667	126.583	3.5	533
742	N	45.6667	126.583	3.5	533
743	N	45.6667	126.583	3.5	533
744	N	45.6667	126.583	3.5	533
745	N	45.6667	126.583	3.5	533
746	N	45.6667	126.583	3.5	533
747	N_P_K	37.5333	105.033	9.6	200
748	N_P_K	37.5333	105.033	9.6	200
749	N	23.1781	112.167	22	1733
750	P	23.1781	112.167	22	1733
751	N_P	23.1781	112.167	22	1733
752	N	42.4006	128.095	2.8	731
753	P	42.4006	128.095	2.8	731
754	N_P	42.4006	128.095	2.8	731
755	N	30.0297	117.356	16	1521
756	N_P	30.0297	117.356	16	1521
757	P	30.0297	117.356	16	1521
758	N	9.10861	-79.8436	26	2600
759	P	9.10861	-79.8436	26	2600
760	N_P	9.10861	-79.8436	26	2600
761	N	9.10861	-79.8436	26	2600
762	P	9.10861	-79.8436	26	2600
763	N_P	9.10861	-79.8436	26	2600
764	N	18.7297	108.89	19.66	2198
765	N	18.7297	108.89	19.66	2198
766	N	18.7297	108.89	19.66	2198
767	P	18.7297	108.89	19.66	2198
768	N_P	18.7297	108.89	19.66	2198
769	N	18.7369	108.862	20	2198
770	N	18.7369	108.862	20	2198
771	N	18.7369	108.862	20	2198
772	P	18.7369	108.862	20	2198
773	N_P	18.7369	108.862	20	2198
774	N	36.9	120.7	11.2	779
775	N	36.9	120.7	11.2	779
776	N_P	36.9	120.7	11.2	779
777	N_P_K	36.9	120.7	11.2	779
778	N_P_K	33.6167	116.75	14.5	830
779	N	42.0333	116.283	2.1	379.4
780	N	42.0333	116.283	2.1	379.4
781	N	42.0333	116.283	2.1	379.4
782	N	42.0333	116.283	2.1	379.4
783	N	42.0333	116.283	2.1	379.4
784	N	42.0333	116.283	2.1	379.4
785	N	42.0333	116.283	2.1	379.4
786	N	42.0333	116.283	2.1	379.4
787	N	42.0333	116.283	2.1	379.4
788	N	42.0333	116.283	2.1	379.4
789	N_P	35.2	107.667	9.1	584
790	N_P	35.2	107.667	9.1	584
791	N	31.8167	114.058	15.2	1119
792	PPT+	31.8167	114.058	15.2	1119
793	N_PPT+	31.8167	114.058	15.2	1119
794	N	31.8167	114.058	15.2	1119
795	PPT+	31.8167	114.058	15.2	1119
796	N_PPT+	31.8167	114.058	15.2	1119
797	N	31.8167	114.058	15.2	1119
798	PPT+	31.8167	114.058	15.2	1119
799	N_PPT+	31.8167	114.058	15.2	1119
800	N	31.8167	114.058	15.2	1119
801	PPT+	31.8167	114.058	15.2	1119
802	N_PPT+	31.8167	114.058	15.2	1119
803	P	39.9833	116.283	13.2	526.5
804	P	39.9833	116.283	13.2	526.5
805	P	39.9833	116.283	13.2	526.5
806	P	39.9833	116.283	13.2	526.5
807	P	39.9833	116.283	13.2	526.5
808	P	39.9833	116.283	13.2	526.5
809	N_P_K	36.6	128.75	13	1219
810	N_P	36.6	128.75	13	1219
811	N_P_K	36.6	128.75	13	1219
812	P	41.8167	123.567	7.9	705
813	P	41.8167	123.567	7.9	705
814	P	41.8167	123.567	7.9	705
815	P	41.8167	123.567	7.9	705
816	P	41.8167	123.567	7.9	705
817	P	41.8167	123.567	7.9	705
818	eCO2	37.6667	-122.367	3.6	787
819	eCO2	32.5847	119.7	16	950
820	eCO2	32.5847	119.7	16	950
821	N_P_K	47.4333	126.633	1.5	550
822	LUC	47.4333	126.633	1.5	550
823	LUC	47.4333	126.633	1.5	550
824	LUC	47.4333	126.633	1.5	550
825	N_P_K	47.4333	126.633	1.5	550
826	LUC	47.4333	126.633	1.5	550
827	LUC	47.4333	126.633	1.5	550
828	LUC	47.4333	126.633	1.5	550
829	N_P_K	47.4333	126.633	1.5	550
830	LUC	47.4333	126.633	1.5	550
831	LUC	47.4333	126.633	1.5	550
832	LUC	47.4333	126.633	1.5	550
833	N_P_K	47.4333	126.633	1.5	550
834	LUC	47.4333	126.633	1.5	550
835	LUC	47.4333	126.633	1.5	550
836	LUC	47.4333	126.633	1.5	550
837	LUC	4.634	115.228	26.5	5203
838	LUC	4.634	115.228	26.5	5203
839	LUC	4.634	115.228	26.5	5203
840	LUC	4.634	115.228	26.5	5203
841	LUC	4.634	115.228	26.5	5203
842	LUC	4.634	115.228	26.5	5203
843	LUC	4.634	115.228	26.5	5203
844	LUC	4.634	115.228	26.5	5203
845	LUC	4.634	115.228	26.5	5203
846	LUC	4.634	115.228	26.5	5203
847	LUC	4.634	115.228	26.5	5203
848	LUC	28.75	116.017	17.5	1470
849	LUC	28.75	116.017	17.5	1470
850	LUC	28.75	116.017	17.5	1470
851	LUC	28.75	116.017	17.5	1470
852	LUC	28.75	116.017	17.5	1470
853	LUC	-19	-43	24.5	1100
854	LUC	-19	-43	24.5	1100
855	LUC	33.0115	120.846	14.95	1047.5
856	LUC	33.0115	120.846	14.95	1047.5
857	LUC	33.0115	120.846	14.95	1047.5
858	LUC	33.0115	120.846	14.95	1047.5
859	LUC	10.4516	-84.2734	27	4300
860	LUC	10.4516	-84.2734	27	4300
861	LUC	10.4516	-84.2734	27	4300
862	LUC	10.4516	-84.2734	27	4300
863	LUC	27.8333	119.175	12.3	2400
864	LUC	27.8333	119.175	12.3	2400
865	LUC	27.8333	119.175	12.3	2400
866	LUC	27.8333	119.175	12.3	2400
867	LUC	27.8333	119.175	12.3	2400
868	LUC	40.8917	124.842	6.4	1158
869	LUC	40.8917	124.842	6.4	1158
870	LUC	40.8917	124.842	6.4	1158
871	LUC	40.8917	124.842	6.4	1158
872	LUC	40.8917	124.842	6.4	1158
873	LUC	40.8917	124.842	6.4	1158
874	LUC	40.8917	124.842	6.4	1158
875	LUC	40.8917	124.842	6.4	1158
876	LUC	40.8917	124.842	6.4	1158
877	LUC	40.8917	124.842	6.4	1158
878	LUC	40.8917	124.842	6.4	1158
879	LUC	40.8917	124.842	6.4	1158
880	LUC	-2.04571	102.759	26.7	2235
881	LUC	-2.04571	102.759	26.7	2235
882	LUC	-2.04571	102.759	26.7	2235
883	LUC	-1.93464	103.295	26.7	2235
884	LUC	-1.93464	103.295	26.7	2235
885	LUC	-1.93464	103.295	26.7	2235
886	LUC	23.9	120.9	20.8	2200
887	LUC	23.9	120.9	20.8	2200
888	LUC	23.9	120.9	20.8	2200
889	LUC	23.9	120.9	20.8	2200
890	LUC	33.6333	101.883	1.2	620
891	LUC	33.6333	101.883	1.2	620
892	LUC	33.6333	101.883	1.2	620
893	LUC	33.6333	101.883	1.2	620
894	LUC	35.622	99.337	-4	303.9
895	LUC	35.622	99.337	-4	303.9
896	LUC	35.622	99.337	-4	303.9
897	LUC	35.622	99.337	-4	303.9
898	LUC	47.5833	133.517	1.9	560
899	LUC	47.5833	133.517	1.9	560
900	LUC	-10.1719	-62.7877	25.5	2200
901	LUC	42.3667	128.008	2.9	700
902	LUC	42.3667	128.008	2.9	700
903	LUC	42.3667	128.008	2.9	700
904	LUC	42.3667	128.008	2.9	700
905	LUC	42.3667	128.008	2.9	700
906	LUC	42.3667	128.008	2.9	700
907	LUC	42.3667	128.008	2.9	700
908	LUC	42.3667	128.008	2.9	700
909	LUC	34.3	108.067	12.9	735.1
910	LUC	34.3	108.067	12.9	735.1
911	LUC	48.2574	119.996	-2.4	390
912	W	37.6167	101.2	-2	500
913	W	37.6167	101.2	-2	500
914	LUC	37.6167	101.2	-2	500
915	W	37.6167	101.2	-2	500
916	W	37.6167	101.2	-2	500
917	LUC	37.6167	101.2	-2	500
918	N_P_K	26.75	111.883	17.8	1255
919	N_P_K	26.75	111.883	17.8	1255
920	PPT-	37.7085	107.227	8.1	284.8
921	PPT+	37.7085	107.227	8.1	284.8
922	PPT+	37.7085	107.227	8.1	284.8
923	N	-30.4167	29.4	18	790
924	N	-30.4167	29.4	18	790
925	N	-30.4167	29.4	18	790
926	P	-30.4167	29.4	18	790
927	N_P	-30.4167	29.4	18	790
928	N_P	-30.4167	29.4	18	790
929	N_P	-30.4167	29.4	18	790
930	N	-30.4167	29.4	18	790
931	N	-30.4167	29.4	18	790
932	N	-30.4167	29.4	18	790
933	P	-30.4167	29.4	18	790
934	N_P	-30.4167	29.4	18	790
935	N_P	-30.4167	29.4	18	790
936	N_P	-30.4167	29.4	18	790
937	PPT-	43.6333	116.7	0.9	334
938	PPT-	43.6333	116.7	0.9	334
939	PPT-	43.6333	116.7	0.9	334
940	PPT-	43.6333	116.7	0.9	334
941	PPT+	43.6333	116.7	0.9	334
942	PPT+	43.6333	116.7	0.9	334
943	PPT+	43.6333	116.7	0.9	334
944	PPT+	43.6333	116.7	0.9	334
945	PPT-	43.6333	116.7	0.9	334
946	PPT-	43.6333	116.7	0.9	334
947	PPT-	43.6333	116.7	0.9	334
948	PPT-	43.6333	116.7	0.9	334
949	PPT+	43.6333	116.7	0.9	334
950	PPT+	43.6333	116.7	0.9	334
951	PPT+	43.6333	116.7	0.9	334
952	PPT+	43.6333	116.7	0.9	334
953	N	41.7788	111.895	6.7	280
954	W	41.7788	111.895	6.7	280
955	N	41.7788	111.895	6.7	280
956	W	41.7788	111.895	6.7	280
957	N	41.7788	111.895	6.7	280
958	W	41.7788	111.895	6.7	280
959	N	41.7788	111.895	6.7	280
960	W	41.7788	111.895	6.7	280
961	LUC	47.5833	133.517	1.9	560
962	LUC	47.5833	133.517	1.9	560
963	LUC	47.5833	133.517	1.9	560
964	LUC	47.5833	133.517	1.9	560
965	LUC	47.5833	133.517	1.9	560
966	LUC	47.5833	133.517	1.9	560
967	LUC	-1.95	103	26.7	2235
968	LUC	-1.95	103	26.7	2235
969	LUC	-1.95	103	26.7	2235
970	N	25.1417	108.283	20	1493
971	N	25.1417	108.283	20	1493
972	N	25.1417	108.283	20	1493
973	N	25.1417	108.283	20	1493
974	N	25.1417	108.283	20	1493
975	N	25.1417	108.283	20	1493
976	LUC	19.4486	109.64	30.5	1651.4
977	LUC	19.4486	109.64	30.5	1651.4
978	LUC	19.4486	109.64	30.5	1651.4
979	N	41.75	-111.8	8.6	422
980	N	41.75	-111.8	8.6	422
981	N	41.75	-111.8	8.6	422
982	N	41.75	-111.8	8.6	422
983	W	37.6167	101.2	-2	500
984	W	37.6167	101.2	-2	500
985	LUC	37.6167	101.2	-2	500
986	N_P_K	26.7478	115.07	17.9	1471.2
987	N_P_K	26.7478	115.07	17.9	1471.2
988	N_P_K	26.7478	115.07	17.9	1471.2
989	N_P_K	26.7478	115.07	17.9	1471.2
990	eCO2	20.4528	85.9358	28.5	2077
991	N_P_K	28.1167	112.3	16.8	1553
992	N_P_K	28.1167	112.3	16.8	1553
993	N	25.1417	108.283	20	1493
994	P	25.1417	108.283	20	1493
995	N_P	25.1417	108.283	20	1493
996	N	25.1417	108.283	20	1493
997	P	25.1417	108.283	20	1493
998	N_P	25.1417	108.283	20	1493
999	N_P_K	43.7833	123.333	4.8	570
1000	N	43.7833	123.333	4.8	570
1001	P	43.7833	123.333	4.8	570
1002	N_P	43.7833	123.333	4.8	570
1003	N_P_K	43.7833	123.333	4.8	570
1004	N_P_K	43.7833	123.333	4.8	570
1005	LUC	36.869	109.348	8.8	510
1006	LUC	36.869	109.348	8.8	510
1007	LUC	36.869	109.348	8.8	510
1008	LUC	25.6756	116.482	18.3	1685
1009	LUC	25.6756	116.482	18.3	1685
1010	LUC	25.6756	116.482	18.3	1685
1011	LUC	25.6756	116.482	18.3	1685
1012	LUC	25.6756	116.482	18.3	1685
1013	N	37.9406	109.363	8.3	400
1014	P	37.9406	109.363	8.3	400
1015	N_P	37.9406	109.363	8.3	400
1016	N	37.9406	109.363	8.3	400
1017	P	37.9406	109.363	8.3	400
1018	N_P	37.9406	109.363	8.3	400
1019	N_P_K	33.2167	116.583	14.8	872.4
1020	N_P	33.2167	116.583	14.8	872.4
1021	W	74.5	-21	-9	307
1022	W	74.5	-21	-9	307
1023	W	74.5	-21	-9	307
1024	W	74.5	-21	-9	307
1025	W	74.5	-21	-9	307
1026	W	74.5	-21	-9	307
1027	N	26.75	111.883	17.8	1255
1028	N_P	26.75	111.883	17.8	1255
1029	N_P_K	26.75	111.883	17.8	1255
1030	N_P_K	26.75	111.883	17.8	1255
1031	N_P_K	26.75	111.883	17.8	1255
1032	LUC	21.9	101.4	21.8	1493
1033	P	39.5833	116.567	12	550
1034	P	39.5833	116.567	12	550
1035	P	39.5833	116.567	12	550
1036	LUC	28.5	114.6	16.2	1700
1037	LUC	28.5	114.6	16.2	1700
1038	LUC	28.5	114.6	16.2	1700
1039	LUC	28.5	114.6	16.2	1700
1040	LUC	28.5	114.6	16.2	1700
1041	LUC	28.5	114.6	16.2	1700
1042	LUC	28.5	114.6	16.2	1700
1043	LUC	28.5	114.6	16.2	1700
1044	N	26.6906	115.06	17.9	1500
1045	N	26.6906	115.06	17.9	1500
1046	P	26.6906	115.06	17.9	1500
1047	N_P	26.6906	115.06	17.9	1500
1048	N_P	26.6906	115.06	17.9	1500
1049	N	30.25	120.05	16.4	1350
1050	N	30.25	120.05	16.4	1350
1051	N	30.25	120.05	16.4	1350
1052	N	30.25	120.05	16.4	1350
1053	N	30.25	120.05	16.4	1350
1054	N	30.25	120.05	16.4	1350
1055	LUC	24.5	130.5	16.3	2026.5
1056	LUC	24.5	130.5	16.3	2026.5
1057	LUC	24.5	130.5	16.3	2026.5
1058	LUC	24.5	130.5	16.3	2026.5
1059	W	26.3167	117.6	19.1	1670
1060	W	26.3167	117.6	19.1	1670
1061	W	26.3167	117.6	19.1	1670
1062	N	26.3167	117.6	19.1	1670
1063	N	26.3167	117.6	19.1	1670
1064	LUC	22.5667	112.833	22.5	1534
1065	LUC	22.5667	112.833	22.5	1534
1066	LUC	22.5667	112.833	22.5	1534
1067	LUC	22.5667	112.833	22.5	1534
1068	LUC	35.05	-83.4167	13	1460
1069	LUC	35.05	-83.4167	13	1460
1070	PPT-	29.8667	121.65	16.2	1374.7
1071	PPT-	29.8667	121.65	16.2	1374.7
1072	W	26.3167	117.6	19.1	1670
1073	W	26.3167	117.6	19.1	1670
1074	W	26.3167	117.6	19.1	1670
1075	N	26.3167	117.6	19.1	1670
1076	N	26.3167	117.6	19.1	1670
1077	N	35.2	107.667	9.1	584
1078	N	35.2	107.667	9.1	584
1079	N	35.2	107.667	9.1	584
1080	N	35.2	107.667	9.1	584
1081	W	31.8619	102.69	2.9	870
1082	W	31.8619	102.69	2.9	870
1083	W	31.8619	102.69	2.9	870
1084	W	31.8619	102.69	2.9	870
1085	PPT+	30.7833	90.9667	-0.6	415
1086	PPT+	30.7833	90.9667	-0.6	415
1087	W	30.7833	90.9667	-0.6	415
1088	PPT-	-29.7536	115.232	19.6	494
1089	W	-29.7536	115.232	19.6	494
1090	PPT-	-29.7536	115.232	19.6	494
1091	W	-29.7536	115.232	19.6	494
1092	PPT-	-29.7536	115.232	19.6	494
1093	W	-29.7536	115.232	19.6	494
1094	PPT-	-29.7536	115.232	19.6	494
1095	W	-29.7536	115.232	19.6	494
1096	PPT-	-29.7536	115.232	19.6	494
1097	W	-29.7536	115.232	19.6	494
1098	PPT-	-29.7536	115.232	19.6	494
1099	W	-29.7536	115.232	19.6	494
1100	P	45.8422	126.852	3.5	569
1101	N	45.8422	126.852	3.5	569
1102	N_P	45.8422	126.852	3.5	569
1103	N_P_K	45.8422	126.852	3.5	569
1104	N	30.1667	120.083	17	1533
1105	N	30.1667	120.083	17	1533
1106	N	30.1667	120.083	17	1533
1107	PPT-	42.7667	112.667	4.9	204
1108	PPT+	42.7667	112.667	4.9	204
1109	N	42.7667	112.667	4.9	204
1110	N_PPT+	42.7667	112.667	4.9	204
1111	PPT-	42.7667	112.667	4.9	204
1112	PPT+	42.7667	112.667	4.9	204
1113	N	42.7667	112.667	4.9	204
1114	N_PPT+	42.7667	112.667	4.9	204
1115	PPT-	43.9833	90.8	5.1	150
1116	PPT-	43.9833	90.8	5.1	150
1117	PPT+	43.9833	90.8	5.1	150
1118	PPT+	43.9833	90.8	5.1	150
1119	N	31.8661	114.087	15.2	1118
1120	P	31.8661	114.087	15.2	1118
1121	N_P	31.8661	114.087	15.2	1118
1122	N	31.8661	114.087	15.2	1118
1123	P	31.8661	114.087	15.2	1118
1124	N_P	31.8661	114.087	15.2	1118
1125	PPT+	42.0333	116.283	2.1	383
1126	N	42.0333	116.283	2.1	383
1127	N_PPT+	42.0333	116.283	2.1	383
1128	eCO2	50.5333	8.68333	9.4	558
1129	W	-71.7	-68.25	-9	200
1130	W	-71.7	-68.25	-9	200
1131	LUC	23.6667	92.6667	21	2560
1132	LUC	23.6667	92.6667	21	2560
1133	LUC	23.6667	92.6667	21	2560
1134	LUC	23.6667	92.6667	21	2560
1135	LUC	27.8667	99.6667	5.4	620
1136	LUC	27.8667	99.6667	5.4	620
1137	W	31.6333	121.967	15.3	1117
1138	W	31.6333	121.967	15.3	1117
1139	W	31.6333	121.967	15.3	1117
1140	W	31.6333	121.967	15.3	1117
1141	W	31.6333	121.967	15.3	1117
1142	W	31.6333	121.967	15.3	1117
1143	W	31.6333	121.967	15.3	1117
1144	W	31.6333	121.967	15.3	1117
1145	W	31.6333	121.967	15.3	1117
1146	W	31.6333	121.967	15.3	1117
1147	N_P_K	31.15	121.12	15.8	1250
1148	N_P_K	31.15	121.12	15.8	1250
1149	N_P_K	28.1167	112.3	17	1550
1150	N_P_K	28.1167	112.3	17	1550
1151	N_P_K	28.1167	112.3	17	1550
1152	N_P_K	26.75	111.883	17.8	1255
1153	N_P_K	26.75	111.883	17.8	1255
1154	N_P_K	26.75	111.883	17.8	1255
1155	N_P_K	26.75	111.883	17.8	1255
1156	N_P_K	44.3833	85.6833	7.8	225
1157	N_P_K	44.3833	85.6833	7.8	225
1158	N_P_K	44.3833	85.6833	7.8	225
1159	N	36.7315	-3.54894	18	418
1160	N	36.7315	-3.54894	18	418
1161	N	36.7315	-3.54894	18	418
1162	N	36.7315	-3.54894	18	418
1163	N	36.7315	-3.54894	18	418
1164	N	36.7315	-3.54894	18	418
1165	N	36.7315	-3.54894	18	418
1166	N	36.7315	-3.54894	18	418
1167	N	36.7315	-3.54894	18	418
1168	N_P_K	30.4333	106.433	17.75	1250
1169	N_P_K	30.4333	106.433	17.75	1250
1170	N_P_K	30.4333	106.433	17.75	1250
1171	N	37.15	114.112	12	593
1172	N	37.15	114.112	12	593
1173	N	37.15	114.112	12	593
1174	N	37.15	114.112	12	593
1175	N	37.15	114.112	12	593
1176	N	37.15	114.112	12	593
1177	LUC	30.4333	106.433	17.75	1250
1178	LUC	30.4333	106.433	17.75	1250
1179	LUC	30.4333	106.433	17.75	1250
1180	LUC	30.4333	106.433	17.75	1250
1181	N_P_K	26.75	111.883	18	1300
1182	N	41.8167	123.567	7.9	705
1183	N	41.8167	123.567	7.9	705
1184	LUC	-34.585	148.635
1185	LUC	-34.805	148.583
1186	LUC	-30.2728	149.806
1187	LUC	-31.4314	147.066
1188	LUC	-31.2681	142.289
1189	LUC	47.5028	7.53917
1190	LUC	47.4422	8.68056
1191	LUC	47.4306	8.52139
1192	P	52.2667	-6.5	9.6	1022
1193	P	52.2667	-6.5	9.6	1022
1194	P	52.2667	-6.5	9.6	1022
1195	P	52.2667	-6.5	9.6	1022
1196	N_P_K	44.3833	85.6833	7.8	225
1197	N_P_K	44.3833	85.6833	7.8	225
1198	N	37.6167	101.2	-1.425	501.3
1199	P	37.6167	101.2	-1.425	501.3
1200	N_P	37.6167	101.2	-1.425	501.3
1201	N	37.6167	101.2	-1.425	501.3
1202	P	37.6167	101.2	-1.425	501.3
1203	N_P	37.6167	101.2	-1.425	501.3
1204	N_P_K	26.2253	119.069	19.5	1350
1205	N_P_K	26.2253	119.069	19.5	1350
1206	N_P_K	26.2253	119.069	19.5	1350
1207	N_P_K	26.2253	119.069	19.5	1350
1208	N_P_K	26.2253	119.069	19.5	1350
1209	N_P_K	26.2253	119.069	19.5	1350
1210	N_P_K	26.2253	119.069	19.5	1350
1211	N_P_K	26.2253	119.069	19.5	1350
1212	N_P_K	45.6667	126.583	3.5	575
1213	N_P_K	45.6667	126.583	3.5	575
1214	N_P_K	26.75	111.883	17.8	1255
1215	N_P_K	26.75	111.883	17.8	1255
1216	N_P_K	26.75	111.883	17.8	1255
1217	N_P_K	26.75	111.883	17.8	1255
1218	N_P_K	26.75	111.883	17.8	1255
1219	N_P_K	26.75	111.883	17.8	1255
1220	N	26.7478	115.07	17.9	1471.2
1221	P	26.7478	115.07	17.9	1471.2
1222	N_P	26.7478	115.07	17.9	1471.2
1223	N	26.7478	115.07	17.9	1471.2
1224	P	26.7478	115.07	17.9	1471.2
1225	N_P	26.7478	115.07	17.9	1471.2
1226	N_P_K	43.5167	124.8	4.5	530
1227	N_P_K	43.5167	124.8	4.5	530
1228	N_P_K	45.8333	126.85	3.5	533
1229	N_P_K	45.8333	126.85	3.5	533
1230	N_P_K	50.25	127.45	-1.5	450
1231	N_P_K	50.25	127.45	-1.5	450
1232	N_P_K	28.25	116.333	17.5	1537
1233	N_P_K	28.25	116.333	17.5	1537
1234	N_P_K	28.25	116.333	17.5	1537
1235	N_P_K	28.25	116.333	17.5	1537

## Sheet: FigS2
Variables	LUC Types	Sample sizes	Weighted means of RR	Lower confidence intervals	Upper confidence intervals
Richness	NEtoAgr	100	0.0571479	0.0113209	0.102975
Richness	NEtoPas	61	0.0971067	0.0407339	0.153479
Richness	NEtoPlant	94	0.0158976	-0.029459	0.0612543
Richness	NEtoSec	72	0.0266652	-0.0267621	0.0800925
Shannon	NEtoAgr	68	0.0257361	0.00254658	0.0489256
Shannon	NEtoPas	39	0.0524965	0.0237174	0.0812756
Shannon	NEtoPlant	92	-0.00258584	-0.0214233	0.0162516
Shannon	NEtoSec	54	0.0236128	-0.0036382	0.0508638

## Sheet: FigS3
Paired	Variables	GCFs	Sample sizes	Weighted means of RR	Lower confidence intervals	Upper confidence intervals
Richness vs Beta diversity	Richness	eCO2	15	-0.0168011	-0.124624	0.091022
Richness vs Beta diversity	Richness	LUC	216	0.0377049	0.00962257	0.0657873
Richness vs Beta diversity	Richness	N	164	-0.0645997	-0.0965363	-0.032663
Richness vs Beta diversity	Richness	N_P	35	-0.0867348	-0.154766	-0.0187039
Richness vs Beta diversity	Richness	N_P_K	78	-0.133905	-0.180366	-0.0874441
Richness vs Beta diversity	Richness	N_PPT+	8	-0.00873148	-0.155207	0.137744
Richness vs Beta diversity	Richness	P	46	0.00413195	-0.0580393	0.0663032
Richness vs Beta diversity	Richness	PPT-	13	0.0086379	-0.107507	0.124782
Richness vs Beta diversity	Richness	PPT+	23	0.00298297	-0.0788043	0.0847702
Richness vs Beta diversity	Richness	W	87	-0.00429336	-0.0489321	0.0403454
Richness vs Beta diversity	Richness	W_eCO2	5	-0.0084796	-0.198034	0.181075
Richness vs Beta diversity	Beta diversity	eCO2	15	0.201291	-0.123555	0.526137
Richness vs Beta diversity	Beta diversity	LUC	216	0.0581833	-0.030281	0.146647
Richness vs Beta diversity	Beta diversity	N	164	0.161483	0.0578014	0.265165
Richness vs Beta diversity	Beta diversity	N_P	35	0.311114	0.0863845	0.535844
Richness vs Beta diversity	Beta diversity	N_P_K	78	0.128575	-0.0259223	0.283072
Richness vs Beta diversity	Beta diversity	N_PPT+	8	0.527503	0.078868	0.976139
Richness vs Beta diversity	Beta diversity	P	46	0.255013	0.0579649	0.452061
Richness vs Beta diversity	Beta diversity	PPT-	13	0.0576314	-0.309134	0.424397
Richness vs Beta diversity	Beta diversity	PPT+	23	0.370391	0.0968751	0.643907
Richness vs Beta diversity	Beta diversity	W	87	0.185276	0.0490959	0.321456
Richness vs Beta diversity	Beta diversity	W_eCO2	5	0.102675	-0.466883	0.672233
Shannon vs Beta diversity	Shannon	eCO2	13	-0.0093008	-0.0667451	0.0481435
Shannon vs Beta diversity	Shannon	LUC	184	0.011175	-0.00410675	0.0264567
Shannon vs Beta diversity	Shannon	N	109	-0.0194275	-0.0388656	1.06248e-05
Shannon vs Beta diversity	Shannon	N_P	20	-0.0333371	-0.0815002	0.0148259
Shannon vs Beta diversity	Shannon	N_P_K	69	-0.0272446	-0.0533834	-0.00110579
Shannon vs Beta diversity	Shannon	N_PPT+	7	-0.00732877	-0.087729	0.0730714
Shannon vs Beta diversity	Shannon	P	25	-0.0129659	-0.0587954	0.0328635
Shannon vs Beta diversity	Shannon	PPT-	28	0.0206068	-0.0173187	0.0585323
Shannon vs Beta diversity	Shannon	PPT+	27	0.00666552	-0.0332212	0.0465522
Shannon vs Beta diversity	Shannon	W	59	0.00178201	-0.0246562	0.0282202
Shannon vs Beta diversity	Beta diversity	eCO2	13	0.149903	-0.213225	0.513031
Shannon vs Beta diversity	Beta diversity	LUC	184	0.0306556	-0.0707576	0.132069
Shannon vs Beta diversity	Beta diversity	N	109	0.188241	0.0549253	0.321558
Shannon vs Beta diversity	Beta diversity	N_P	20	0.373227	0.0613684	0.685086
Shannon vs Beta diversity	Beta diversity	N_P_K	69	0.169597	-0.00262426	0.341818
Shannon vs Beta diversity	Beta diversity	N_PPT+	7	0.390915	-0.124727	0.906558
Shannon vs Beta diversity	Beta diversity	P	25	0.185613	-0.0912253	0.462451
Shannon vs Beta diversity	Beta diversity	PPT-	28	-0.0851593	-0.341288	0.170969
Shannon vs Beta diversity	Beta diversity	PPT+	27	0.0453284	-0.21927	0.309927
Shannon vs Beta diversity	Beta diversity	W	59	0.0901539	-0.0855391	0.265847

## Sheet: FigS4
GCFs	Variables	Predictors	Importance
All	Richness	Biomes	0.064391
All	Richness	MAP	0.272159
All	Richness	GC	0.409747
All	Richness	RR of soil C	0.474599
All	Richness	RR of soil N	0.51012
All	Richness	RR of soil C:N	0.727284
All	Richness	Microbes	0.957875
All	Richness	MAT	0.985199
All	Richness	Changes in pH	1
All	Shannon	GC	0.000423727
All	Shannon	MAP	0.305752
All	Shannon	RR of soil N	0.402187
All	Shannon	Microbes	0.404737
All	Shannon	RR of soil C	0.44953
All	Shannon	MAT	0.45486
All	Shannon	Biomes	0.570825
All	Shannon	RR of soil C:N	0.756545
All	Shannon	Changes in pH	1
All	Beta diversity	GC	0.00618349
All	Beta diversity	Microbes	0.203948
All	Beta diversity	RR of soil C	0.409976
All	Beta diversity	RR of soil N	0.427896
All	Beta diversity	Biomes	0.48492
All	Beta diversity	RR of soil C:N	0.788753
All	Beta diversity	MAP	0.916272
All	Beta diversity	MAT	0.985476
All	Beta diversity	Changes in pH	0.992873
All	Community structure	MAT	0.289995
All	Community structure	abs(RR of soil N)	0.289999
All	Community structure	MAP	0.298899
All	Community structure	abs(RR of soil C:N)	0.481888
All	Community structure	Microbes	0.841313
All	Community structure	GC	0.904164
All	Community structure	abs(RR of soil C)	0.99999
All	Community structure	Biomes	1
All	Community structure	abs(Changes in pH)	1
LUC	Richness	Microbes	0.299135
LUC	Richness	MAP	0.332089
LUC	Richness	LUC	0.355885
LUC	Richness	MAT	0.377011
LUC	Richness	Biomes	0.395647
LUC	Richness	RR of soil C	0.52937
LUC	Richness	RR of soil C:N	0.561191
LUC	Richness	RR of soil N	0.710818
LUC	Richness	Changes in pH	0.999997
LUC	Shannon	Microbes	0.161868
LUC	Shannon	Biomes	0.246055
LUC	Shannon	RR of soil N	0.342903
LUC	Shannon	MAP	0.358415
LUC	Shannon	RR of soil C	0.42059
LUC	Shannon	MAT	0.494576
LUC	Shannon	RR of soil C:N	0.605419
LUC	Shannon	LUC	0.790722
LUC	Shannon	Changes in pH	1
LUC	Beta diversity	LUC	0.154776
LUC	Beta diversity	Microbes	0.28421
LUC	Beta diversity	RR of soil C	0.41688
LUC	Beta diversity	Changes in pH	0.457083
LUC	Beta diversity	RR of soil C:N	0.540469
LUC	Beta diversity	RR of soil N	0.643166
LUC	Beta diversity	Biomes	0.916478
LUC	Beta diversity	MAT	0.965207
LUC	Beta diversity	MAP	0.985912
LUC	Community structure	Microbes	0.0973071
LUC	Community structure	abs(RR of soil C:N)	0.275211
LUC	Community structure	abs(RR of soil N)	0.410163
LUC	Community structure	MAP	0.793089
LUC	Community structure	LUC	0.915955
LUC	Community structure	abs(RR of soil C)	0.970821
LUC	Community structure	Biomes	0.994157
LUC	Community structure	abs(Changes in pH)	0.995962
LUC	Community structure	MAT	0.999354
N	Richness	Duration	0.282524
N	Richness	RR of soil C:N	0.29048
N	Richness	RR of soil C	0.324583
N	Richness	RR of soil N	0.353831
N	Richness	MAP	0.371115
N	Richness	N addition rate	0.448829
N	Richness	Biomes	0.466751
N	Richness	MAT	0.824941
N	Richness	Microbes	0.84713
N	Richness	Changes in pH	0.999968
N	Shannon	RR of soil C:N	0.339041
N	Shannon	Biomes	0.354949
N	Shannon	RR of soil C	0.428319
N	Shannon	N addition rate	0.431877
N	Shannon	RR of soil N	0.695954
N	Shannon	MAP	0.698044
N	Shannon	MAT	0.719796
N	Shannon	Duration	0.989025
N	Shannon	Microbes	0.997773
N	Shannon	Changes in pH	0.999052
N	Beta diversity	Biomes	0.0997809
N	Beta diversity	Microbes	0.171045
N	Beta diversity	MAP	0.279631
N	Beta diversity	RR of soil C:N	0.341392
N	Beta diversity	RR of soil N	0.375615
N	Beta diversity	Changes in pH	0.57361
N	Beta diversity	MAT	0.614865
N	Beta diversity	RR of soil C	0.616269
N	Beta diversity	N addition rate	0.87107
N	Beta diversity	Duration	0.998265
N	Community structure	abs(RR of soil N)	0.242399
N	Community structure	Biomes	0.254323
N	Community structure	abs(Changes in pH)	0.273258
N	Community structure	abs(RR of soil C)	0.339447
N	Community structure	MAP	0.499145
N	Community structure	abs(RR of soil C:N)	0.629208
N	Community structure	Microbes	0.679013
N	Community structure	MAT	0.692504
N	Community structure	Duration	0.999717
N	Community structure	N addition rate	0.999997
N_P_K	Richness	Duration	0.235971
N_P_K	Richness	Biomes	0.244098
N_P_K	Richness	N addition rate	0.336037
N_P_K	Richness	MAP	0.340125
N_P_K	Richness	MAT	0.368831
N_P_K	Richness	K addition rate	0.395312
N_P_K	Richness	RR of soil N	0.448944
N_P_K	Richness	RR of soil C	0.463546
N_P_K	Richness	Microbes	0.507417
N_P_K	Richness	RR of soil C:N	0.755441
N_P_K	Richness	P addition rate	0.901497
N_P_K	Richness	Changes in pH	1
N_P_K	Shannon	Microbes	0.0771471
N_P_K	Shannon	Biomes	0.232675
N_P_K	Shannon	RR of soil N	0.295759
N_P_K	Shannon	MAP	0.306115
N_P_K	Shannon	RR of soil C	0.355835
N_P_K	Shannon	K addition rate	0.403446
N_P_K	Shannon	MAT	0.426512
N_P_K	Shannon	RR of soil C:N	0.528381
N_P_K	Shannon	N addition rate	0.687165
N_P_K	Shannon	Duration	0.835357
N_P_K	Shannon	P addition rate	0.989303
N_P_K	Shannon	Changes in pH	0.999932
N_P_K	Beta diversity	Microbes	0.0776046
N_P_K	Beta diversity	K addition rate	0.228215
N_P_K	Beta diversity	Duration	0.228552
N_P_K	Beta diversity	N addition rate	0.229256
N_P_K	Beta diversity	Changes in pH	0.260049
N_P_K	Beta diversity	RR of soil C:N	0.29668
N_P_K	Beta diversity	Biomes	0.31114
N_P_K	Beta diversity	RR of soil N	0.359006
N_P_K	Beta diversity	MAP	0.385654
N_P_K	Beta diversity	MAT	0.432157
N_P_K	Beta diversity	RR of soil C	0.585365
N_P_K	Beta diversity	P addition rate	1
N_P_K	Community structure	MAT	0.214545
N_P_K	Community structure	MAP	0.222169
N_P_K	Community structure	abs(RR of soil C:N)	0.224821
N_P_K	Community structure	Biomes	0.241553
N_P_K	Community structure	abs(RR of soil N)	0.309087
N_P_K	Community structure	N addition rate	0.310365
N_P_K	Community structure	K addition rate	0.347775
N_P_K	Community structure	abs(RR of soil C)	0.673818
N_P_K	Community structure	P addition rate	0.972026
N_P_K	Community structure	Duration	0.993289
N_P_K	Community structure	Microbes	0.99771
N_P_K	Community structure	abs(Changes in pH)	1
PPT	Richness	MAP	0.166882
PPT	Richness	RR of soil C:N	0.175577
PPT	Richness	RR of soil C	0.186687
PPT	Richness	Duration	0.224294
PPT	Richness	RR of soil N	0.242362
PPT	Richness	PPT	0.277855
PPT	Richness	MAT	0.911937
PPT	Richness	Changes in pH	0.926106
PPT	Richness	Biomes	0.98893
PPT	Richness	Microbes	0.9986
PPT	Shannon	Microbes	0.130966
PPT	Shannon	RR of soil C:N	0.25485
PPT	Shannon	RR of soil C	0.292831
PPT	Shannon	PPT	0.316594
PPT	Shannon	Biomes	0.353559
PPT	Shannon	RR of soil N	0.427048
PPT	Shannon	MAP	0.499583
PPT	Shannon	MAT	0.548822
PPT	Shannon	Changes in pH	0.578978
PPT	Shannon	Duration	0.627174
PPT	Beta diversity	Biomes	0.00185183
PPT	Beta diversity	Microbes	0.151406
PPT	Beta diversity	RR of soil C:N	0.162909
PPT	Beta diversity	RR of soil N	0.205792
PPT	Beta diversity	RR of soil C	0.206327
PPT	Beta diversity	MAP	0.219868
PPT	Beta diversity	PPT	0.230922
PPT	Beta diversity	Duration	0.369238
PPT	Beta diversity	MAT	0.489881
PPT	Beta diversity	Changes in pH	0.712564
PPT	Community structure	Biomes	0.0048878
PPT	Community structure	Microbes	0.149426
PPT	Community structure	PPT	0.18432
PPT	Community structure	MAP	0.1985
PPT	Community structure	MAT	0.23449
PPT	Community structure	abs(RR of soil C)	0.235869
PPT	Community structure	abs(RR of soil N)	0.256962
PPT	Community structure	Duration	0.310626
PPT	Community structure	abs(RR of soil C:N)	0.34404
PPT	Community structure	abs(Changes in pH)	0.954192
N_P	Richness	Microbes	0.139658
N_P	Richness	RR of soil C:N	0.194769
N_P	Richness	RR of soil C	0.197872
N_P	Richness	RR of soil N	0.203627
N_P	Richness	Duration	0.287515
N_P	Richness	P addition rate	0.300999
N_P	Richness	MAT	0.307638
N_P	Richness	N addition rate	0.339211
N_P	Richness	Changes in pH	0.412239
N_P	Richness	Biomes	0.444831
N_P	Richness	MAP	0.637708
N_P	Shannon	Microbes	0.0304702
N_P	Shannon	Biomes	0.036041
N_P	Shannon	MAT	0.157324
N_P	Shannon	RR of soil C:N	0.159762
N_P	Shannon	RR of soil C	0.163743
N_P	Shannon	MAP	0.163752
N_P	Shannon	RR of soil N	0.182737
N_P	Shannon	Duration	0.204558
N_P	Shannon	P addition rate	0.227128
N_P	Shannon	N addition rate	0.916461
N_P	Shannon	Changes in pH	0.991862
N_P	Beta diversity	Microbes	0.0500031
N_P	Beta diversity	Biomes	0.0666407
N_P	Beta diversity	MAP	0.188204
N_P	Beta diversity	MAT	0.189596
N_P	Beta diversity	RR of soil C	0.198673
N_P	Beta diversity	RR of soil C:N	0.223531
N_P	Beta diversity	Changes in pH	0.235174
N_P	Beta diversity	RR of soil N	0.247728
N_P	Beta diversity	Duration	0.445953
N_P	Beta diversity	P addition rate	0.457105
N_P	Beta diversity	N addition rate	0.626972
N_P	Community structure	Biomes	0.0327584
N_P	Community structure	MAP	0.156861
N_P	Community structure	MAT	0.15876
N_P	Community structure	Microbes	0.177875
N_P	Community structure	P addition rate	0.184898
N_P	Community structure	abs(RR of soil C:N)	0.21495
N_P	Community structure	Duration	0.273149
N_P	Community structure	abs(RR of soil N)	0.654315
N_P	Community structure	abs(Changes in pH)	0.708339
N_P	Community structure	N addition rate	0.804976
N_P	Community structure	abs(RR of soil C)	0.99081
W	Richness	Biomes	0.13964
W	Richness	Microbes	0.172252
W	Richness	MAP	0.240305
W	Richness	MAT	0.26584
W	Richness	Changes in pH	0.376021
W	Richness	RR of soil C:N	0.427081
W	Richness	Temperature	0.508429
W	Richness	RR of soil N	0.514068
W	Richness	RR of soil C	0.591518
W	Richness	Duration	0.603641
W	Shannon	Biomes	0.0127743
W	Shannon	Microbes	0.150827
W	Shannon	MAP	0.227425
W	Shannon	RR of soil C:N	0.232285
W	Shannon	MAT	0.233788
W	Shannon	RR of soil C	0.245725
W	Shannon	RR of soil N	0.292533
W	Shannon	Temperature	0.681225
W	Shannon	Changes in pH	0.841797
W	Shannon	Duration	0.873777
W	Beta diversity	Biomes	0.0083369
W	Beta diversity	Microbes	0.0806712
W	Beta diversity	RR of soil C:N	0.216713
W	Beta diversity	RR of soil N	0.226542
W	Beta diversity	RR of soil C	0.23244
W	Beta diversity	Temperature	0.252639
W	Beta diversity	Changes in pH	0.264944
W	Beta diversity	Duration	0.402521
W	Beta diversity	MAP	0.462642
W	Beta diversity	MAT	0.46536
W	Community structure	abs(RR of soil C)	0.135946
W	Community structure	MAT	0.16968
W	Community structure	abs(RR of soil C:N)	0.171502
W	Community structure	Microbes	0.188267
W	Community structure	abs(RR of soil N)	0.237166
W	Community structure	MAP	0.441117
W	Community structure	abs(Changes in pH)	0.498675
W	Community structure	Temperature	0.657691
W	Community structure	Duration	0.841445
W	Community structure	Biomes	0.998759
P	Richness	MAT	0.231466
P	Richness	MAP	0.232213
P	Richness	Changes in pH	0.26977
P	Richness	RR of soil N	0.271031
P	Richness	P addition rate	0.311216
P	Richness	RR of soil C	0.326662
P	Richness	RR of soil C:N	0.34088
P	Richness	Duration	0.680502
P	Richness	Microbes	0.876758
P	Richness	Biomes	0.890156
P	Shannon	Biomes	0.0273554
P	Shannon	Duration	0.171046
P	Shannon	MAT	0.172521
P	Shannon	MAP	0.176251
P	Shannon	Changes in pH	0.1901
P	Shannon	RR of soil N	0.197271
P	Shannon	RR of soil C:N	0.244287
P	Shannon	RR of soil C	0.253027
P	Shannon	P addition rate	0.870819
P	Shannon	Microbes	0.968196
P	Beta diversity	Biomes	0.0227393
P	Beta diversity	MAP	0.220276
P	Beta diversity	MAT	0.231476
P	Beta diversity	RR of soil C	0.246142
P	Beta diversity	RR of soil N	0.247573
P	Beta diversity	P addition rate	0.270274
P	Beta diversity	Changes in pH	0.281273
P	Beta diversity	Duration	0.331181
P	Beta diversity	Microbes	0.437135
P	Beta diversity	RR of soil C:N	0.566597
P	Community structure	Microbes	0.113434
P	Community structure	P addition rate	0.193785
P	Community structure	abs(RR of soil C:N)	0.219774
P	Community structure	Biomes	0.245057
P	Community structure	abs(RR of soil C)	0.257334
P	Community structure	MAP	0.312549
P	Community structure	abs(RR of soil N)	0.439589
P	Community structure	abs(Changes in pH)	0.486727
P	Community structure	Duration	0.491322
P	Community structure	MAT	0.74712
N_PPT+	Richness	RR of soil C	0.1169
N_PPT+	Richness	Microbes	0.128245
N_PPT+	Richness	Duration	0.138094
N_PPT+	Richness	RR of soil C:N	0.143562
N_PPT+	Richness	RR of soil N	0.228708
N_PPT+	Richness	PPT	0.243169
N_PPT+	Richness	MAP	0.276232
N_PPT+	Richness	MAT	0.443656
N_PPT+	Richness	Changes in pH	0.496115
N_PPT+	Richness	Biomes	0.558869
N_PPT+	Richness	N addition rate	0.837071
N_PPT+	Shannon	Microbes	0.0971903
N_PPT+	Shannon	Duration	0.109669
N_PPT+	Shannon	RR of soil C	0.126968
N_PPT+	Shannon	Changes in pH	0.135452
N_PPT+	Shannon	RR of soil C:N	0.159168
N_PPT+	Shannon	RR of soil N	0.180374
N_PPT+	Shannon	MAP	0.184184
N_PPT+	Shannon	PPT	0.248634
N_PPT+	Shannon	Biomes	0.292806
N_PPT+	Shannon	MAT	0.654015
N_PPT+	Shannon	N addition rate	0.825306

[truncated: 7 more sheets: FigS5, FigS6, FigS7, FigS8, FigS9, FigS10, FigS12]
